# Supplementary material for: Individual altruistic choice and attitude data from Amazon׳s Mechanical Turk
Source: Data Brief. 2018 Jul 27;20:210–4. doi: 10.1016/j.dib.2018.07.052 (PMC6098210; doi:10.1016/j.dib.2018.07.052)
Supplement: Supplementary file 2 — Supplementary material [file mmc2.csv]

subjectid	updatetime_questionnaire	guess	metaguess	badinfogood	badinfobad	goodinfobad	goodinfogood	badinfoverygood	badinfoverybad	goodinfoverybad	goodinfoverygood	clockupdatetime_questionnaire	updatetime_game	useragent	shared	sharedguess	treatment	clockupdatetime_game	state	updatetime_survey	agebracket	gender	ethnicity	income	educ	clockupdatetime_survey	HITAcceptTime	HITSubmitTime	clockupdatetime_redirect
unique subject identifier	Time questionnaire submitted	Guess of how much Alice would share, on questionnaire	Guess of average guess of how much Alice would share, on questionnaire	indicated that bad info is worth paying for at the low price (either 5 or 20 cents)	indicated that bad info is worth paying to avoid at the low price (either 5 or 20 cents)	indicated that good info is worth paying to avoid at the low price (either 5 or 20 cents)	indicated that good info is worth paying for at the low price (either 5 or 20 cents)	indicated that bad info is worth paying for at the high price (either 40 or 70 cents)	indicated that bad info is worth paying to avoid at the high price (either 40 or 70 cents)	indicated that good info is worth paying to avoid at the high price (either 40 or 70 cents)	indicated that good info is worth paying for at the high price (either 40 or 70 cents)	Milliseconds since midnight 1/1/1960 when questionnaire submitted	Time game submitted	web browser used	amount shared with recipient, in cents	guess of median amount shared, in cents	ABCD: A=2 if game before questionnaire, B=1 if small values, C=1 if low social pressure, D=3 if moral appropriateness phrasing, 2 if ex ante preference phrasing, 1 if ex post happiness phrasing	Milliseconds since midnight 1/1/1960 when game submitted	state in which participant is located, based on ip address	time survey submitted	age bracket	gender	ethnicity or race	20=under 20k, 50=between 20 and 50k, 80=between 50 and 80k, 150=between 80 and 150k, more=>150k	education	milliseconds since midnight 1/1/1960 when survey submitted	time when HIT accepted on mturk	time when HIT submitted on Mturk	milliseconds since midnight 1/1/1960 when participant directed to first page of study
1.37E+12	5/20/2013 16:04	2	3	0	1	0	1					1.69E+12	5/20/2013 16:02	Mozilla/4.0 (compatible; MSIE 7.0; Windows NT 6.1; WOW64; Trident/5.0; SLCC2; .NET CLR 2.0.50727; .NET CLR 3.5.30729; .NET CLR 3.0.30729; Media Center PC 6.0; .NET CLR 1.1.4322; .NET4.0C; BRI/2; SE 2.X MetaSr 1.0)	50	26	2211	1.69E+12	Massachusetts	5/20/2013 16:04	thirties	Female	asian	50	bachelors	1.69E+12	Mon May 20 16:00:46 PDT 2013	Mon May 20 16:04:06 PDT 2013	1.69E+12
1.37E+12	5/20/2013 18:49	0.87	0.87	0	0	0	0					1.69E+12	5/20/2013 18:50	Mozilla/5.0 (Windows NT 6.1; WOW64) AppleWebKit/537.31 (KHTML, like Gecko) Chrome/26.0.1410.64 Safari/537.31	81	81	1123	1.69E+12	New Jersey	5/20/2013 18:50	thirties	Female	white	80	assoc	1.69E+12	Mon May 20 18:40:38 PDT 2013	Mon May 20 18:49:32 PDT 2013	1.69E+12
1.37E+12	5/22/2013 8:18	5	5	0	0	0	0					1.69E+12	5/22/2013 8:14	Mozilla/5.0 (Macintosh; Intel Mac OS X 10_7_5) AppleWebKit/537.31 (KHTML, like Gecko) Chrome/26.0.1410.65 Safari/537.31	50	0	2111	1.69E+12	New York	5/22/2013 8:18	under30	Male	white	20	bachelors	1.69E+12	Wed May 22 08:13:45 PDT 2013	Wed May 22 08:18:05 PDT 2013	1.69E+12
1.37E+12	5/20/2013 16:28	5	2.5	0	0	0	0					1.69E+12	5/20/2013 16:26	Mozilla/5.0 (Windows NT 6.1; WOW64) AppleWebKit/537.31 (KHTML, like Gecko) Chrome/26.0.1410.64 Safari/537.31	25	50	2212	1.69E+12	Rhode Island	5/20/2013 16:28	forties	Male	white	50	assoc	1.69E+12	Mon May 20 16:23:36 PDT 2013	Mon May 20 16:27:40 PDT 2013	1.69E+12
1.37E+12	5/20/2013 18:15	0.87	0.87	0	0	0	0					1.69E+12	5/20/2013 18:15	Mozilla/5.0 (Macintosh; Intel Mac OS X 10_7_5) AppleWebKit/536.29.13 (KHTML, like Gecko) Version/6.0.4 Safari/536.29.13	0	9	1211	1.69E+12	North Carolina	5/20/2013 18:16	under30	Female	black	50	bachelors	1.69E+12	Mon May 20 18:13:04 PDT 2013	Mon May 20 18:15:13 PDT 2013	1.69E+12
1.37E+12	5/22/2013 11:37	0.87	0.87	1	1	0	0					1.69E+12	5/22/2013 11:38	Mozilla/5.0 (Windows NT 6.1; WOW64) AppleWebKit/537.31 (KHTML, like Gecko) Chrome/26.0.1410.64 Safari/537.31	50	99	1223	1.69E+12	North Carolina	5/22/2013 11:38	forties	Male	white	50	bachelors	1.69E+12	Wed May 22 11:33:46 PDT 2013	Wed May 22 11:37:43 PDT 2013	1.69E+12
1.37E+12	5/21/2013 0:23	5	4.8	0	0	0	0					1.69E+12	5/21/2013 0:26	Mozilla/5.0 (Windows NT 6.0; rv:20.0) Gecko/20100101 Firefox/20.0	40	35	1221	1.69E+12	California	5/21/2013 0:26	thirties	Female	asian	20	bachelors	1.69E+12	Tue May 21 00:20:12 PDT 2013	Tue May 21 00:26:01 PDT 2013	1.69E+12
1.37E+12	5/23/2013 0:36	5	0.87	0	0	0	0					1.69E+12	5/23/2013 0:37	Mozilla/5.0 (Windows NT 6.1) AppleWebKit/537.36 (KHTML, like Gecko) Chrome/27.0.1453.93 Safari/537.36	50	91	1111	1.69E+12	California	5/23/2013 0:37	under30	Female	asian	80	assoc	1.69E+12	Thu May 23 00:31:26 PDT 2013	Thu May 23 00:36:56 PDT 2013	1.69E+12
1.37E+12	5/21/2013 19:42	3	2	0	0	0	0					1.69E+12	5/21/2013 19:39	Mozilla/5.0 (Windows NT 6.0; rv:21.0) Gecko/20100101 Firefox/21.0	50	50	2122	1.69E+12	Illinois	5/21/2013 19:43	fifties	Male	white	50	none	1.69E+12	Tue May 21 19:35:07 PDT 2013	Tue May 21 19:42:22 PDT 2013	1.69E+12
1.37E+12	5/22/2013 6:06	5	5	0	0	0	0					1.69E+12	5/22/2013 6:04	Mozilla/5.0 (Windows NT 6.1; WOW64; rv:14.0) Gecko/20100101 Firefox/14.0.1	50	50	2213	1.69E+12	Connecticut	5/22/2013 6:06	under30	Male	white	20	assoc	1.69E+12	Wed May 22 06:05:26 PDT 2013	Wed May 22 06:05:43 PDT 2013	1.69E+12
1.37E+12	5/22/2013 11:47	0.87	0.87	0	1	1	0					1.69E+12	5/22/2013 11:48	Mozilla/5.0 (Macintosh; Intel Mac OS X 10_6_8) AppleWebKit/534.59.8 (KHTML, like Gecko) Version/5.1.9 Safari/534.59.8	50	50	1121	1.69E+12	Texas	5/22/2013 11:48	under30	Male	white	80	assoc	1.69E+12	Wed May 22 11:44:05 PDT 2013	Wed May 22 11:47:52 PDT 2013	1.69E+12
1.37E+12	5/23/2013 0:43	2	5	0	0	0	0					1.69E+12	5/23/2013 0:43	Mozilla/5.0 (Windows NT 6.1; WOW64) AppleWebKit/537.31 (KHTML, like Gecko) Chrome/26.0.1410.64 Safari/537.31	50	50	1121	1.69E+12	Texas	5/23/2013 0:43	under30	Male	hispanic	50	none	1.69E+12	Thu May 23 00:42:47 PDT 2013	Thu May 23 00:42:51 PDT 2013	1.69E+12
1.37E+12	5/20/2013 18:54	0.87	0.87	0	0	0	0					1.69E+12	5/20/2013 18:55	Mozilla/5.0 (Windows NT 6.1; WOW64) AppleWebKit/537.31 (KHTML, like Gecko) Chrome/26.0.1410.64 Safari/537.31	5	10	1222	1.69E+12	Texas	5/20/2013 18:55	under30	Female	black	20	assoc	1.69E+12	Mon May 20 18:50:59 PDT 2013	Mon May 20 18:55:05 PDT 2013	1.69E+12
1.37E+12	5/20/2013 16:09	0.87	0.87	0	0	1	1					1.69E+12	5/20/2013 16:08	Mozilla/5.0 (Windows NT 6.1; WOW64) AppleWebKit/537.31 (KHTML, like Gecko) Chrome/26.0.1410.64 Safari/537.31	0	9	2223	1.69E+12	Texas	5/20/2013 16:09	under30	Male	white	50	none	1.69E+12	Mon May 20 16:05:55 PDT 2013	Mon May 20 16:08:45 PDT 2013	1.69E+12
1.37E+12	5/22/2013 13:27	0	0.87	0	1	1	1					1.69E+12	5/22/2013 13:24	Mozilla/5.0 (Windows NT 6.1; WOW64) AppleWebKit/537.36 (KHTML, like Gecko) Chrome/27.0.1453.93 Safari/537.36	0	9	2213	1.69E+12	Tennessee	5/22/2013 13:27	under30	Male	white	20	assoc	1.69E+12	Wed May 22 13:21:09 PDT 2013	Wed May 22 13:26:47 PDT 2013	1.69E+12
1.37E+12	5/20/2013 16:18	3	1	0	0	0	0					1.69E+12	5/20/2013 16:18	Mozilla/5.0 (Windows NT 6.1; WOW64) AppleWebKit/537.31 (KHTML, like Gecko) Chrome/26.0.1410.64 Safari/537.31	45	10	1122	1.69E+12	Virginia	5/20/2013 16:19	under30	Male	black	50	assoc	1.69E+12	Mon May 20 16:14:21 PDT 2013	Mon May 20 16:18:30 PDT 2013	1.69E+12
1.37E+12	5/23/2013 8:26	5	5	0	0	0	0					1.69E+12	5/23/2013 8:24	Mozilla/5.0 (X11; Linux i686) AppleWebKit/535.11 (KHTML, like Gecko) Chrome/17.0.963.56 Safari/535.11	50	50	2113	1.69E+12	New Mexico	5/23/2013 8:28	60plus	Male	white	80	postgrad	1.69E+12	Thu May 23 08:21:09 PDT 2013	Thu May 23 08:27:40 PDT 2013	1.69E+12
1.37E+12	5/23/2013 0:42	9.13	8.5	1	1	1	1					1.69E+12	5/23/2013 0:43	Mozilla/5.0 (Windows NT 6.2; WOW64) AppleWebKit/537.36 (KHTML, like Gecko) Chrome/27.0.1453.93 Safari/537.36	87	90	1113	1.69E+12	California	5/23/2013 0:43	under30	Male	other	80	none	1.69E+12	Thu May 23 00:42:42 PDT 2013	Thu May 23 00:42:48 PDT 2013	1.69E+12
1.37E+12	5/20/2013 16:14	5	5	0	0	0	0					1.69E+12	5/20/2013 16:15	Mozilla/5.0 (Windows NT 6.2; WOW64; rv:21.0) Gecko/20100101 Firefox/21.0	100	100	1123	1.69E+12	Georgia	5/20/2013 16:15	thirties	Female	black	50	bachelors	1.69E+12	Mon May 20 16:08:14 PDT 2013	Mon May 20 16:14:26 PDT 2013	1.69E+12
1.37E+12	5/22/2013 15:20	5	2.93	0	0	1	1					1.69E+12	5/22/2013 15:22	Mozilla/5.0 (Windows NT 6.0; rv:21.0) Gecko/20100101 Firefox/21.0	50	35	1112	1.69E+12	Georgia	5/22/2013 15:22	under30	Male	white	20	assoc	1.69E+12	Wed May 22 15:12:41 PDT 2013	Wed May 22 15:22:44 PDT 2013	1.69E+12
1.37E+12	5/20/2013 17:02	0.87	0.87	0	1	1	0					1.69E+12	5/20/2013 17:01	Mozilla/5.0 (Windows NT 6.2; WOW64) AppleWebKit/537.31 (KHTML, like Gecko) Chrome/26.0.1410.64 Safari/537.31	0	0	2123	1.69E+12	Maryland	5/20/2013 17:02	under30	Male	white	50	bachelors	1.69E+12	Mon May 20 16:58:57 PDT 2013	Mon May 20 17:01:47 PDT 2013	1.69E+12
1.37E+12	5/22/2013 12:36	5	5	0	0	0	0					1.69E+12	5/22/2013 12:35	Opera/9.80 (Windows NT 6.1; WOW64) Presto/2.12.388 Version/12.15	0	50	2222	1.69E+12	Pennsylvania	5/22/2013 12:37	under30	Male	hispanic	50	assoc	1.69E+12	Wed May 22 12:31:46 PDT 2013	Wed May 22 12:36:11 PDT 2013	1.69E+12
1.37E+12	5/20/2013 16:17	5	3	0	0	0	0					1.69E+12	5/20/2013 16:19	Mozilla/5.0 (Windows NT 6.1) AppleWebKit/537.31 (KHTML, like Gecko) Chrome/26.0.1410.64 Safari/537.31	82	76	1222	1.69E+12	Delaware	5/20/2013 16:19	under30	Male	asian	80	assoc	1.69E+12	Mon May 20 16:16:07 PDT 2013	Mon May 20 16:19:57 PDT 2013	1.69E+12
1.37E+12	5/22/2013 16:39	3	5	0	1	1	1					1.69E+12	5/22/2013 16:37	Mozilla/5.0 (Windows NT 6.2; WOW64) AppleWebKit/537.31 (KHTML, like Gecko) Chrome/26.0.1410.64 Safari/537.31	40	50	2223	1.69E+12	New York	5/22/2013 16:39	thirties	Female	white	more	postgrad	1.69E+12	Wed May 22 16:35:03 PDT 2013	Wed May 22 16:38:51 PDT 2013	1.69E+12
1.37E+12	5/20/2013 17:29	0.87	9.13	0	0	0	0					1.69E+12	5/20/2013 17:25	Mozilla/5.0 (Windows NT 6.1; WOW64) AppleWebKit/537.31 (KHTML, like Gecko) Chrome/26.0.1410.64 Safari/537.31	80	90	2222	1.69E+12	District Of Columbia	5/20/2013 17:29	under30	Female	black	150	assoc	1.69E+12	Mon May 20 17:23:45 PDT 2013	Mon May 20 17:28:30 PDT 2013	1.69E+12
1.37E+12	5/22/2013 9:05	5	5	0	0	1	1					1.69E+12	5/22/2013 9:03	Mozilla/5.0 (Windows NT 6.1; WOW64) AppleWebKit/537.31 (KHTML, like Gecko) Chrome/26.0.1410.64 Safari/537.31	50	50	2213	1.69E+12	Virginia	5/22/2013 9:05	under30	Male	white	50	bachelors	1.69E+12	Wed May 22 09:01:38 PDT 2013	Wed May 22 09:04:32 PDT 2013	1.69E+12
1.37E+12	5/20/2013 16:03	2.5	3	0	0	0	0					1.69E+12	5/20/2013 16:04	Mozilla/5.0 (compatible; MSIE 10.0; Windows NT 6.2; WOW64; Trident/6.0)	25	20	1211	1.69E+12	California	5/20/2013 16:04	thirties	Male	white	50	postgrad	1.69E+12	Mon May 20 15:54:13 PDT 2013	Mon May 20 16:03:24 PDT 2013	1.69E+12
1.37E+12	5/22/2013 10:11	5	5	0	0	1	1					1.69E+12	5/22/2013 10:12	Mozilla/5.0 (Windows NT 6.1; WOW64; rv:21.0) Gecko/20100101 Firefox/21.0	50	50	1213	1.69E+12	California	5/22/2013 10:12	under30	Male	hispanic	20	assoc	1.69E+12	Wed May 22 10:08:21 PDT 2013	Wed May 22 10:11:48 PDT 2013	1.69E+12
1.37E+12	5/22/2013 9:25	5	5	0	0	0	0					1.69E+12	5/22/2013 9:26	Mozilla/5.0 (Windows NT 6.1; WOW64; rv:21.0) Gecko/20100101 Firefox/21.0	50	50	1113	1.69E+12	California	5/22/2013 9:26	under30	Male	asian	noanswer	assoc	1.69E+12	Wed May 22 09:23:22 PDT 2013	Wed May 22 09:25:43 PDT 2013	1.69E+12
1.37E+12	5/20/2013 19:05	5	3	0	0	0	0					1.69E+12	5/20/2013 19:02	Mozilla/5.0 (Windows NT 6.1; WOW64; rv:20.0) Gecko/20100101 Firefox/20.0	40	20	2111	1.69E+12	California	5/20/2013 19:05	thirties	Female	hispanic	80	none	1.69E+12	Mon May 20 18:57:29 PDT 2013	Mon May 20 19:04:43 PDT 2013	1.69E+12
1.37E+12	5/23/2013 8:55	3	2	0	0	0	0					1.69E+12	5/23/2013 8:53	Mozilla/5.0 (Windows NT 6.0) AppleWebKit/537.31 (KHTML, like Gecko) Chrome/26.0.1410.64 Safari/537.31	10	20	2212	1.69E+12	Pennsylvania	5/23/2013 8:55	under30	Male	asian	noanswer	assoc	1.69E+12	Thu May 23 08:49:20 PDT 2013	Thu May 23 08:55:03 PDT 2013	1.69E+12
1.37E+12	5/23/2013 12:22	5	5	0	0	0	1					1.69E+12	5/23/2013 12:20	Mozilla/5.0 (Macintosh; Intel Mac OS X 10.7; rv:21.0) Gecko/20100101 Firefox/21.0	50	50	2122	1.69E+12	Massachusetts	5/23/2013 12:22	under30	Male	white	50	postgrad	1.69E+12	Thu May 23 12:22:28 PDT 2013	Thu May 23 12:22:33 PDT 2013	1.69E+12
1.37E+12	5/20/2013 16:13	5	5	0	0	0	0					1.69E+12	5/20/2013 16:14	Mozilla/5.0 (Windows NT 6.2; WOW64) AppleWebKit/537.31 (KHTML, like Gecko) Chrome/26.0.1410.64 Safari/537.31	50	50	1212	1.69E+12	Oklahoma	5/20/2013 16:14	fifties	Female	white	20	assoc	1.69E+12	Mon May 20 16:09:27 PDT 2013	Mon May 20 16:14:19 PDT 2013	1.69E+12
1.37E+12	5/22/2013 17:29	1	1	0	0	1	1					1.69E+12	5/22/2013 17:27	Mozilla/5.0 (Windows NT 6.1; WOW64; rv:21.0) Gecko/20100101 Firefox/21.0	50	50	2223	1.69E+12	California	5/22/2013 17:29	under30	Female	asian	20	bachelors	1.69E+12	Wed May 22 17:25:28 PDT 2013	Wed May 22 17:28:39 PDT 2013	1.69E+12
1.37E+12	5/20/2013 20:29	5	5	0	0	0	0					1.69E+12	5/20/2013 20:30	Mozilla/4.0 (compatible; MSIE 8.0; Windows NT 6.1; WOW64; Trident/4.0; EasyBits GO v1.0; (R1 1.6); SLCC2; .NET CLR 2.0.50727; .NET CLR 3.5.30729; .NET CLR 3.0.30729; Media Center PC 6.0; .NET4.0C; BRI/1; BRI/2; InfoPath.3; AskTbFWV5/5.15.15.358	50	49	1213	1.69E+12	Texas	5/20/2013 20:31	under30	Female	white	80	assoc	1.69E+12	Mon May 20 20:26:02 PDT 2013	Mon May 20 20:30:54 PDT 2013	1.69E+12
1.37E+12	5/21/2013 9:03	1	0.8	0	1	0	0					1.69E+12	5/21/2013 9:04	Mozilla/5.0 (Windows NT 6.1; WOW64) AppleWebKit/537.31 (KHTML, like Gecko) Chrome/26.0.1410.64 Safari/537.31	50	70	1123	1.69E+12	California	5/21/2013 9:04	under30	Female	black	20	bachelors	1.69E+12	Tue May 21 09:01:20 PDT 2013	Tue May 21 09:03:54 PDT 2013	1.69E+12
1.37E+12	5/20/2013 16:15	0	0	0	0	0	0					1.69E+12	5/20/2013 16:14	Mozilla/5.0 (Windows NT 6.1; WOW64; rv:20.0) Gecko/20100101 Firefox/20.0	0	0	2121	1.69E+12	Texas	5/20/2013 16:15	thirties	Female	white	80	bachelors	1.69E+12	Mon May 20 16:12:23 PDT 2013	Mon May 20 16:15:24 PDT 2013	1.69E+12
1.37E+12	5/20/2013 17:51	5	5	0	0	1	0					1.69E+12	5/20/2013 17:52	Mozilla/5.0 (Windows NT 6.1; WOW64; rv:20.0) Gecko/20100101 Firefox/20.0	50	50	1213	1.69E+12	Florida	5/20/2013 17:52	under30	Male	hispanic	50	bachelors	1.69E+12	Mon May 20 17:48:55 PDT 2013	Mon May 20 17:51:59 PDT 2013	1.69E+12
1.37E+12	5/22/2013 9:23	5	0.87	0	0	0	0					1.69E+12	5/22/2013 9:21	Mozilla/5.0 (Macintosh; Intel Mac OS X 10_7_5) AppleWebKit/537.36 (KHTML, like Gecko) Chrome/27.0.1453.93 Safari/537.36	50	45	2223	1.69E+12	Indiana	5/22/2013 9:23	under30	Male	white	50	none	1.69E+12	Wed May 22 09:18:31 PDT 2013	Wed May 22 09:22:52 PDT 2013	1.69E+12
1.37E+12	5/22/2013 9:20	0.87	0.87	0	1	0	1					1.69E+12	5/22/2013 9:17	Mozilla/5.0 (Windows NT 6.1; WOW64) AppleWebKit/537.31 (KHTML, like Gecko) Chrome/26.0.1410.64 Safari/537.31	9	9	2111	1.69E+12	Wisconsin	5/22/2013 9:21	under30	Female	white	150	assoc	1.69E+12	Wed May 22 09:14:14 PDT 2013	Wed May 22 09:20:28 PDT 2013	1.69E+12
1.37E+12	5/20/2013 15:38	5	5	0	1	0	0					1.69E+12	5/20/2013 15:39	Mozilla/5.0 (Windows NT 6.1; WOW64; rv:21.0) Gecko/20100101 Firefox/21.0	50	40	1121	1.69E+12	Connecticut	5/20/2013 15:40	under30	Male	white	50	assoc	1.69E+12	Mon May 20 15:34:00 PDT 2013	Mon May 20 15:39:48 PDT 2013	1.69E+12
1.37E+12	5/22/2013 16:17	8.7	6	0	1	0	0					1.69E+12	5/22/2013 16:14	Mozilla/5.0 (X11; Ubuntu; Linux i686; rv:21.0) Gecko/20100101 Firefox/21.0	53	40	2113	1.69E+12	Texas	5/22/2013 16:17	thirties	Male	white	80	bachelors	1.69E+12	Wed May 22 16:12:11 PDT 2013	Wed May 22 16:17:07 PDT 2013	1.69E+12
1.37E+12	5/22/2013 22:29	0	0	0	0	0	0					1.69E+12	5/22/2013 22:29	Mozilla/5.0 (Macintosh; Intel Mac OS X 10_6_8) AppleWebKit/534.59.8 (KHTML, like Gecko) Version/5.1.9 Safari/534.59.8	0	0	1221	1.69E+12	Texas	5/22/2013 22:29	under30	Male	white	more	postgrad	1.69E+12	Wed May 22 22:26:33 PDT 2013	Wed May 22 22:28:59 PDT 2013	1.69E+12
1.37E+12	5/20/2013 16:09	1	5	0	0	0	1					1.69E+12	5/20/2013 16:10	Mozilla/5.0 (Windows NT 6.1; rv:20.0) Gecko/20100101 Firefox/20.0	60	50	1212	1.69E+12	California	5/20/2013 16:10	thirties	Female	black	50	bachelors	1.69E+12	Mon May 20 16:06:36 PDT 2013	Mon May 20 16:09:29 PDT 2013	1.69E+12
1.37E+12	5/22/2013 22:52	5	5	0	0	0	0					1.69E+12	5/22/2013 22:50	Mozilla/5.0 (Windows NT 6.1) AppleWebKit/537.31 (KHTML, like Gecko) Chrome/26.0.1410.64 Safari/537.31	0	50	2122	1.69E+12	Florida	5/22/2013 22:52	under30	Male	white	20	none	1.69E+12	Wed May 22 22:47:03 PDT 2013	Wed May 22 22:51:46 PDT 2013	1.69E+12
1.37E+12	5/22/2013 14:40	0.87	0.87	0	0	0	0					1.69E+12	5/22/2013 14:38	Mozilla/5.0 (Windows NT 6.1; WOW64; rv:21.0) Gecko/20100101 Firefox/21.0	50	90	2112	1.69E+12	Texas	5/22/2013 14:40	thirties	Female	white	150	bachelors	1.69E+12	Wed May 22 14:31:42 PDT 2013	Wed May 22 14:40:13 PDT 2013	1.69E+12
1.37E+12	5/20/2013 22:10	0.87	0.87	0	0	1	1					1.69E+12	5/20/2013 22:07	Mozilla/5.0 (Windows NT 6.1; WOW64; rv:20.0) Gecko/20100101 Firefox/20.0	50	50	2113	1.69E+12	California	5/20/2013 22:10	under30	Male	white	20	none	1.69E+12	Mon May 20 22:04:07 PDT 2013	Mon May 20 22:10:18 PDT 2013	1.69E+12
1.37E+12	5/21/2013 18:13	0.87	0.87	0	0	0	0					1.69E+12	5/21/2013 18:14	Mozilla/5.0 (Macintosh; Intel Mac OS X 10.6; rv:21.0) Gecko/20100101 Firefox/21.0	50	81	1123	1.69E+12	Florida	5/21/2013 18:14	thirties	Female	white	80	postgrad	1.69E+12	Tue May 21 18:10:34 PDT 2013	Tue May 21 18:13:57 PDT 2013	1.69E+12
1.37E+12	5/22/2013 11:13	3	3.25	0	0	1	1					1.69E+12	5/22/2013 11:15	Mozilla/5.0 (Macintosh; Intel Mac OS X 10_6_8) AppleWebKit/537.36 (KHTML, like Gecko) Chrome/27.0.1453.93 Safari/537.36	50	50	1223	1.69E+12	Ohio	5/22/2013 11:15	under30	Male	white	50	assoc	1.69E+12	Wed May 22 11:08:39 PDT 2013	Wed May 22 11:15:44 PDT 2013	1.69E+12
1.37E+12	5/20/2013 16:22	5	5	0	0	1	1					1.69E+12	5/20/2013 16:22	Mozilla/5.0 (Windows NT 6.1; WOW64) AppleWebKit/537.31 (KHTML, like Gecko) Chrome/26.0.1410.64 Safari/537.31	50	50	1213	1.69E+12	Louisiana	5/20/2013 16:23	thirties	Female	white	50	none	1.69E+12	Mon May 20 16:19:42 PDT 2013	Mon May 20 16:22:26 PDT 2013	1.69E+12
1.37E+12	5/20/2013 16:18	0.87	0.87	0	1	0	1					1.69E+12	5/20/2013 16:19	Mozilla/5.0 (Macintosh; Intel Mac OS X 10_8_2) AppleWebKit/537.31 (KHTML, like Gecko) Chrome/26.0.1410.65 Safari/537.31	50	50	1123	1.69E+12	Virginia	5/20/2013 16:20	under30	Male	white	150	assoc	1.69E+12	Mon May 20 16:14:08 PDT 2013	Mon May 20 16:19:29 PDT 2013	1.69E+12
1.37E+12	5/22/2013 8:41	5	5	0	0	0	0					1.69E+12	5/22/2013 8:39	Mozilla/5.0 (Windows NT 6.1; WOW64) AppleWebKit/537.36 (KHTML, like Gecko) Chrome/27.0.1453.93 Safari/537.36	50	50	2213	1.69E+12	New York	5/22/2013 8:41	thirties	Male	white	80	postgrad	1.69E+12	Wed May 22 08:37:04 PDT 2013	Wed May 22 08:41:05 PDT 2013	1.69E+12
1.37E+12	5/22/2013 10:30	5	5	0	0	0	0					1.69E+12	5/22/2013 10:30	Mozilla/5.0 (Windows NT 6.1; WOW64; rv:21.0) Gecko/20100101 Firefox/21.0	50	50	1211	1.69E+12	Maryland	5/22/2013 10:31	under30	Male	white	150	assoc	1.69E+12	Wed May 22 10:27:39 PDT 2013	Wed May 22 10:30:11 PDT 2013	1.69E+12
1.37E+12	5/22/2013 20:34	3	2.25	0	0	1	1					1.69E+12	5/22/2013 20:32	Mozilla/5.0 (compatible; MSIE 10.0; Windows NT 6.1; Trident/6.0)	8	5	2213	1.69E+12	Pennsylvania	5/22/2013 20:34	under30	Female	white	150	bachelors	1.69E+12	Wed May 22 20:30:06 PDT 2013	Wed May 22 20:33:22 PDT 2013	1.69E+12
1.37E+12	5/23/2013 0:43	5	5	0	0	0	0					1.69E+12	5/23/2013 0:44	Mozilla/5.0 (Windows NT 5.1) AppleWebKit/537.36 (KHTML, like Gecko) Chrome/27.0.1453.93 Safari/537.36	50	50	1112	1.69E+12	Pennsylvania	5/23/2013 0:44	thirties	Male	white	20	none	1.69E+12	Thu May 23 00:38:49 PDT 2013	Thu May 23 00:43:40 PDT 2013	1.69E+12
1.37E+12	5/22/2013 13:00	5	5	0	0	0	0					1.69E+12	5/22/2013 13:00	Mozilla/5.0 (Macintosh; Intel Mac OS X 10_7_5) AppleWebKit/537.36 (KHTML, like Gecko) Chrome/27.0.1453.93 Safari/537.36	50	50	1111	1.69E+12	New York	5/22/2013 13:00	under30	Male	asian	80	bachelors	1.69E+12	Wed May 22 12:58:14 PDT 2013	Wed May 22 12:59:57 PDT 2013	1.69E+12
1.37E+12	5/20/2013 17:13	0.87	0.87	0	1	0	1					1.69E+12	5/20/2013 17:13	Mozilla/5.0 (Windows NT 5.1) AppleWebKit/537.31 (KHTML, like Gecko) Chrome/26.0.1410.64 Safari/537.31	0	9	1211	1.69E+12	New York	5/20/2013 17:14	under30	Male	asian	20	bachelors	1.69E+12	Mon May 20 17:10:53 PDT 2013	Mon May 20 17:13:17 PDT 2013	1.69E+12
1.37E+12	5/22/2013 19:41	9.13	9.13	0	0	1	1					1.69E+12	5/22/2013 19:42	Mozilla/5.0 (Windows NT 6.1; rv:21.0) Gecko/20100101 Firefox/21.0	100	100	1213	1.69E+12	New Jersey	5/22/2013 19:42	under30	Male	asian	50	assoc	1.69E+12	Wed May 22 19:38:53 PDT 2013	Wed May 22 19:41:23 PDT 2013	1.69E+12
1.37E+12	5/22/2013 19:10	5	5	0	0	0	0					1.69E+12	5/22/2013 19:04	Mozilla/5.0 (Windows NT 6.1; WOW64; rv:12.0) Gecko/20100101 Firefox/12.0	50	50	2111	1.69E+12	New Jersey	5/22/2013 19:10	thirties	Female	white	150	bachelors	1.69E+12	Wed May 22 19:04:08 PDT 2013	Wed May 22 19:09:43 PDT 2013	1.69E+12
1.37E+12	5/23/2013 12:53	5	1	1	1	1	1					1.69E+12	5/23/2013 12:51	Mozilla/5.0 (Windows NT 6.1; WOW64) AppleWebKit/537.31 (KHTML, like Gecko) Chrome/26.0.1410.64 Safari/537.31	50	0	2213	1.69E+12	Maryland	5/23/2013 12:53	under30	Male	black	50	assoc	1.69E+12	Thu May 23 12:46:02 PDT 2013	Thu May 23 12:53:02 PDT 2013	1.69E+12
1.37E+12	5/23/2013 12:12	0.87	1	0	0	0	0					1.69E+12	5/23/2013 12:10	Mozilla/5.0 (Windows NT 6.1; WOW64; rv:21.0) Gecko/20100101 Firefox/21.0	45	50	2121	1.69E+12	Virginia	5/23/2013 12:13	under30	Male	white	50	bachelors	1.69E+12	Thu May 23 12:09:00 PDT 2013	Thu May 23 12:13:08 PDT 2013	1.69E+12
1.37E+12	5/20/2013 16:10	5	0	0	0	0	0					1.69E+12	5/20/2013 16:11	Mozilla/5.0 (Windows NT 6.1; WOW64; rv:20.0) Gecko/20100101 Firefox/20.0	0	0	1111	1.69E+12	South Carolina	5/20/2013 16:11	thirties	Female	white	80	bachelors	1.69E+12	Mon May 20 16:08:19 PDT 2013	Mon May 20 16:10:33 PDT 2013	1.69E+12
1.37E+12	5/22/2013 10:25	5	5	1	0	0	1					1.69E+12	5/22/2013 10:22	Mozilla/5.0 (Windows NT 6.0) AppleWebKit/537.31 (KHTML, like Gecko) Chrome/26.0.1410.64 Safari/537.31	40	40	2223	1.69E+12	California	5/22/2013 10:25	under30	Female	asian	20	bachelors	1.69E+12	Wed May 22 10:18:31 PDT 2013	Wed May 22 10:24:44 PDT 2013	1.69E+12
1.37E+12	5/22/2013 19:56	2	4.75	0	0	0	0					1.69E+12	5/22/2013 19:57	Mozilla/5.0 (Macintosh; U; Intel Mac OS X 10.5; en-US; rv:1.9.2.28) Gecko/20120306 Firefox/3.6.28	50	45	1221	1.69E+12	Tennessee	5/22/2013 19:57	thirties	Female	white	150	bachelors	1.69E+12	Wed May 22 19:51:34 PDT 2013	Wed May 22 19:57:10 PDT 2013	1.69E+12
1.37E+12	5/22/2013 17:43	0.87	0.87	0	1	1	0					1.69E+12	5/22/2013 17:44	Mozilla/5.0 (Windows NT 6.1; WOW64) AppleWebKit/537.31 (KHTML, like Gecko) Chrome/26.0.1410.64 Safari/537.31	50	60	1123	1.69E+12	Indiana	5/22/2013 17:44	under30	Male	white	50	bachelors	1.69E+12	Wed May 22 17:40:08 PDT 2013	Wed May 22 17:43:30 PDT 2013	1.69E+12
1.37E+12	5/22/2013 8:42	0.87	0.87	0	0	0	0					1.69E+12	5/22/2013 8:43	Mozilla/5.0 (Windows NT 5.1; rv:21.0) Gecko/20100101 Firefox/21.0	9	50	1112	1.69E+12	Texas	5/22/2013 8:43	under30	Female	black	50	bachelors	1.69E+12	Wed May 22 08:38:06 PDT 2013	Wed May 22 08:42:57 PDT 2013	1.69E+12
1.37E+12	5/20/2013 16:21	5	5	0	0	0	0					1.69E+12	5/20/2013 16:18	Mozilla/5.0 (Windows NT 6.1; rv:20.0) Gecko/20100101 Firefox/20.0	50	40	2113	1.69E+12	Illinois	5/20/2013 16:22	under30	Male	white	20	none	1.69E+12	Mon May 20 16:14:24 PDT 2013	Mon May 20 16:21:40 PDT 2013	1.69E+12
1.37E+12	5/20/2013 20:33	5	5	0	0	0	0					1.69E+12	5/20/2013 20:35	Mozilla/5.0 (iPad; CPU OS 6_0 like Mac OS X) AppleWebKit/536.26 (KHTML, like Gecko) Version/6.0 Mobile/10A403 Safari/8536.25	50	50	1222	1.69E+12	South Carolina	5/20/2013 20:35	thirties	Female	white	80	assoc	1.69E+12	Mon May 20 20:28:59 PDT 2013	Mon May 20 20:34:58 PDT 2013	1.69E+12
1.37E+12	5/22/2013 8:39	6	5	0	0	1	1					1.69E+12	5/22/2013 8:37	Mozilla/5.0 (Windows NT 6.1; WOW64; rv:20.0) Gecko/20100101 Firefox/20.0	50	50	2123	1.69E+12	California	5/22/2013 8:39	under30	Male	white	20	assoc	1.69E+12	Wed May 22 08:36:04 PDT 2013	Wed May 22 08:38:30 PDT 2013	1.69E+12
1.37E+12	5/20/2013 18:43	2.5	3	0	1	1	1					1.69E+12	5/20/2013 18:38	Mozilla/5.0 (Windows NT 6.1; WOW64) AppleWebKit/537.31 (KHTML, like Gecko) Chrome/26.0.1410.64 Safari/537.31	50	25	2212	1.69E+12	Texas	5/20/2013 18:43	thirties	Male	hispanic	noanswer	assoc	1.69E+12	Mon May 20 18:34:15 PDT 2013	Mon May 20 18:43:34 PDT 2013	1.69E+12
1.37E+12	5/21/2013 0:05	0.87	0.87	0	0	0	0					1.69E+12	5/21/2013 0:06	Mozilla/5.0 (Windows NT 5.1; rv:21.0) Gecko/20100101 Firefox/21.0	20	35	1211	1.69E+12	Georgia	5/21/2013 0:08	under30	Female	noanswer	20	bachelors	1.69E+12	Tue May 21 00:08:18 PDT 2013	Tue May 21 00:08:44 PDT 2013	1.69E+12
1.37E+12	5/21/2013 21:31	5	5	0	1	0	0					1.69E+12	5/21/2013 21:33	Mozilla/5.0 (Windows NT 6.1; rv:20.0) Gecko/20100101 Firefox/20.0	50	50	1111	1.69E+12	Florida	5/21/2013 21:33	forties	Female	white	20	assoc	1.69E+12	Tue May 21 21:24:26 PDT 2013	Tue May 21 21:33:02 PDT 2013	1.69E+12
1.37E+12	5/20/2013 17:13	2	5	0	0	1	0					1.69E+12	5/20/2013 17:14	Mozilla/5.0 (Windows NT 6.1; WOW64) AppleWebKit/537.31 (KHTML, like Gecko) Chrome/26.0.1410.64 Safari/537.31	100	100	1212	1.69E+12	Georgia	5/20/2013 17:14	under30	Male	black	50	assoc	1.69E+12	Mon May 20 17:10:37 PDT 2013	Mon May 20 17:13:32 PDT 2013	1.69E+12
1.37E+12	5/22/2013 12:04	5	5	0	0	0	0					1.69E+12	5/22/2013 12:01	Mozilla/5.0 (X11; Linux i686) AppleWebKit/537.36 (KHTML, like Gecko) Chrome/27.0.1453.93 Safari/537.36	50	50	2113	1.69E+12	Indiana	5/22/2013 12:05	thirties	Female	other	20	assoc	1.69E+12	Wed May 22 11:55:45 PDT 2013	Wed May 22 12:04:52 PDT 2013	1.69E+12
1.37E+12	5/23/2013 0:18	5	5	0	0	1	0					1.69E+12	5/23/2013 0:17	Mozilla/5.0 (Windows NT 5.1) AppleWebKit/537.31 (KHTML, like Gecko) Chrome/26.0.1410.64 Safari/537.31	50	50	2223	1.69E+12	Nevada	5/23/2013 0:19	under30	Female	white	20	none	1.69E+12	Thu May 23 00:15:20 PDT 2013	Thu May 23 00:18:16 PDT 2013	1.69E+12
1.37E+12	5/22/2013 8:31	0.87	1.25	0	0	0	0					1.69E+12	5/22/2013 8:29	Mozilla/5.0 (Windows NT 6.1; WOW64) AppleWebKit/537.31 (KHTML, like Gecko) Chrome/26.0.1410.64 Safari/537.31	50	30	2122	1.69E+12	New Jersey	5/22/2013 8:31	under30	Female	other	50	bachelors	1.69E+12	Wed May 22 08:26:34 PDT 2013	Wed May 22 08:30:38 PDT 2013	1.69E+12
1.37E+12	5/22/2013 8:25	0.87	0.87	0	0	0	0					1.69E+12	5/22/2013 8:23	Mozilla/5.0 (Windows NT 6.1; WOW64) AppleWebKit/537.31 (KHTML, like Gecko) Chrome/26.0.1410.64 Safari/537.31	25	10	2122	1.69E+12	California	5/22/2013 8:25	under30	Female	white	80	assoc	1.69E+12	Wed May 22 08:18:35 PDT 2013	Wed May 22 08:24:15 PDT 2013	1.69E+12
1.37E+12	5/22/2013 9:45	10	10	0	0	0	0					1.69E+12	5/22/2013 9:46	Mozilla/5.0 (Windows NT 6.1; rv:20.0) Gecko/20100101 Firefox/20.0	50	25	1111	1.69E+12	Alabama	5/22/2013 9:46	thirties	Male	white	150	bachelors	1.69E+12	Wed May 22 09:43:07 PDT 2013	Wed May 22 09:45:42 PDT 2013	1.69E+12
1.37E+12	5/22/2013 13:24	3	1.25	0	0	0	0					1.69E+12	5/22/2013 13:22	Mozilla/5.0 (Windows NT 6.1; WOW64) AppleWebKit/537.36 (KHTML, like Gecko) Chrome/27.0.1453.93 Safari/537.36	50	14	2211	1.69E+12	New Jersey	5/22/2013 13:25	under30	Female	white	20	bachelors	1.69E+12	Wed May 22 13:19:23 PDT 2013	Wed May 22 13:24:18 PDT 2013	1.69E+12
1.37E+12	5/22/2013 8:27	0	0	0	0	0	0					1.69E+12	5/22/2013 8:26	Opera/9.80 (Windows NT 6.1) Presto/2.12.388 Version/12.10	0	0	2223	1.69E+12	Illinois	5/22/2013 8:28	under30	Female	other	150	bachelors	1.69E+12	Wed May 22 08:20:56 PDT 2013	Wed May 22 08:27:12 PDT 2013	1.69E+12
1.37E+12	5/22/2013 12:55	5	0.05	0	0	0	0					1.69E+12	5/22/2013 12:54	Mozilla/4.0 (compatible; MSIE 8.0; Windows NT 6.1; Trident/4.0; SLCC2; .NET CLR 2.0.50727; .NET CLR 3.5.30729; .NET CLR 3.0.30729; Media Center PC 6.0; InfoPath.3; .NET4.0C; MS-RTC LM 8)	88	100	2211	1.69E+12	New Jersey	5/22/2013 12:55	forties	Female	white	150	none	1.69E+12	Wed May 22 12:52:52 PDT 2013	Wed May 22 12:54:24 PDT 2013	1.69E+12
1.37E+12	5/22/2013 8:18	0	0	0	1	1	1					1.69E+12	5/22/2013 8:18	Mozilla/5.0 (Windows NT 5.1) AppleWebKit/537.31 (KHTML, like Gecko) Chrome/26.0.1410.64 Safari/537.31	0	0	1213	1.69E+12	New Jersey	5/22/2013 8:19	under30	Male	asian	80	bachelors	1.69E+12	Wed May 22 08:10:04 PDT 2013	Wed May 22 08:18:11 PDT 2013	1.69E+12
1.37E+12	5/21/2013 12:06	0.87	0.87	0	0	0	0					1.69E+12	5/21/2013 12:05	Mozilla/5.0 (iPad; CPU OS 6_1_2 like Mac OS X) AppleWebKit/536.26 (KHTML, like Gecko) Version/6.0 Mobile/10B146 Safari/8536.25	50	50	2221	1.69E+12	Texas	5/21/2013 12:07	under30	Female	white	50	none	1.69E+12	Tue May 21 12:03:28 PDT 2013	Tue May 21 12:06:28 PDT 2013	1.69E+12
1.37E+12	5/22/2013 9:41	0	0.24	0	0	0	0					1.69E+12	5/22/2013 9:39	Mozilla/5.0 (Windows NT 5.1; rv:18.0) Gecko/20100101 Firefox/18.0	0	9	2112	1.69E+12	New Jersey	5/22/2013 9:41	under30	Male	asian	80	bachelors	1.69E+12	Wed May 22 09:32:55 PDT 2013	Wed May 22 09:41:14 PDT 2013	1.69E+12
1.37E+12	5/22/2013 15:36	0.87	0.87	0	0	1	0					1.69E+12	5/22/2013 15:32	Mozilla/5.0 (Windows NT 6.1) AppleWebKit/537.31 (KHTML, like Gecko) Chrome/26.0.1410.64 Safari/537.31	50	50	2121	1.69E+12	Texas	5/22/2013 15:37	under30	Male	black	50	assoc	1.69E+12	Wed May 22 15:36:21 PDT 2013	Wed May 22 15:37:02 PDT 2013	1.69E+12
1.37E+12	5/22/2013 7:42	5	1	0	0	1	1					1.69E+12	5/22/2013 7:40	Mozilla/4.0 (compatible; MSIE 8.0; Windows NT 5.1; Trident/4.0; .NET CLR 1.0.3705; .NET CLR 1.1.4322; Media Center PC 4.0; .NET CLR 2.0.50727; .NET CLR 3.0.4506.2152; .NET CLR 3.5.30729)	50	1	2113	1.69E+12	Kentucky	5/22/2013 7:42	thirties	Female	white	50	bachelors	1.69E+12	Wed May 22 07:38:03 PDT 2013	Wed May 22 07:41:38 PDT 2013	1.69E+12
1.37E+12	5/20/2013 18:30	5	0	0	0	0	0					1.69E+12	5/20/2013 18:29	Mozilla/5.0 (Windows NT 6.2; WOW64) AppleWebKit/537.31 (KHTML, like Gecko) Chrome/26.0.1410.64 Safari/537.31	100	60	2111	1.69E+12	California	5/20/2013 18:30	under30	Male	asian	50	assoc	1.69E+12	Mon May 20 18:26:44 PDT 2013	Mon May 20 18:29:52 PDT 2013	1.69E+12
1.37E+12	5/22/2013 14:33	9.13	9.13	0	0	1	0					1.69E+12	5/22/2013 14:33	Mozilla/5.0 (Macintosh; Intel Mac OS X 10_8_3) AppleWebKit/537.31 (KHTML, like Gecko) Chrome/26.0.1410.65 Safari/537.31	25	9	1213	1.69E+12	Illinois	5/22/2013 14:33	under30	Male	white	more	assoc	1.69E+12	Wed May 22 14:29:50 PDT 2013	Wed May 22 14:32:54 PDT 2013	1.69E+12
1.37E+12	5/22/2013 8:38	0.87	0.87	0	0	0	0					1.69E+12	5/22/2013 8:37	Mozilla/5.0 (Windows NT 6.1; rv:20.0) Gecko/20100101 Firefox/20.0	50	50	2122	1.69E+12	Pennsylvania	5/22/2013 8:38	thirties	Male	white	150	postgrad	1.69E+12	Wed May 22 08:35:06 PDT 2013	Wed May 22 08:37:42 PDT 2013	1.69E+12
1.37E+12	5/22/2013 7:52	4.5	4.5	0	0	0	0					1.69E+12	5/22/2013 7:51	Mozilla/5.0 (Windows NT 5.1; rv:18.0) Gecko/20100101 Firefox/18.0	50	60	2121	1.69E+12	Florida	5/22/2013 7:52	under30	Male	white	20	bachelors	1.69E+12	Wed May 22 07:49:08 PDT 2013	Wed May 22 07:51:34 PDT 2013	1.69E+12
1.37E+12	5/22/2013 10:11	2	2	0	0	0	0					1.69E+12	5/22/2013 10:11	Mozilla/5.0 (Windows NT 6.2; WOW64) AppleWebKit/537.31 (KHTML, like Gecko) Chrome/26.0.1410.64 Safari/537.31	50	50	1221	1.69E+12	Arizona	5/22/2013 10:12	under30	Male	white	50	assoc	1.69E+12	Wed May 22 10:08:43 PDT 2013	Wed May 22 10:11:12 PDT 2013	1.69E+12
1.37E+12	5/22/2013 7:43	0.87	0.87	0	1	1	0					1.69E+12	5/22/2013 7:42	Mozilla/5.0 (Windows NT 6.1; WOW64) AppleWebKit/537.31 (KHTML, like Gecko) Chrome/26.0.1410.64 Safari/537.31	9	9	2213	1.69E+12	Maryland	5/22/2013 7:44	thirties	Male	white	150	assoc	1.69E+12	Wed May 22 07:39:28 PDT 2013	Wed May 22 07:43:12 PDT 2013	1.69E+12
1.37E+12	5/20/2013 15:49	4	9.13	0	0	0	0					1.69E+12	5/20/2013 15:46	Mozilla/5.0 (Windows NT 6.1; rv:20.0) Gecko/20100101 Firefox/20.0	55	45	2123	1.69E+12	California	5/20/2013 15:49	under30	Female	other	20	bachelors	1.69E+12	Mon May 20 15:45:02 PDT 2013	Mon May 20 15:49:08 PDT 2013	1.69E+12
1.37E+12	5/22/2013 8:15	2.5	2.5	0	0	0	0					1.69E+12	5/22/2013 8:14	Mozilla/5.0 (Windows NT 6.1; rv:14.0) Gecko/20100101 Firefox/14.0.1	1	25	2212	1.69E+12	Oklahoma	5/22/2013 8:16	under30	Male	white	50	bachelors	1.69E+12	Wed May 22 08:13:14 PDT 2013	Wed May 22 08:15:29 PDT 2013	1.69E+12
1.37E+12	5/22/2013 22:32	0	0	1	0	0	0					1.69E+12	5/22/2013 22:33	Mozilla/5.0 (Macintosh; Intel Mac OS X 10.5; rv:16.0) Gecko/20100101 Firefox/16.0	0	1	1222	1.69E+12	New Hampshire	5/22/2013 22:33	under30	Female	black	80	bachelors	1.69E+12	Wed May 22 22:28:28 PDT 2013	Wed May 22 22:32:55 PDT 2013	1.69E+12
1.37E+12	5/22/2013 11:56	5	5	0	0	0	0					1.69E+12	5/22/2013 11:54	Opera/9.80 (Windows NT 5.0; WOW64) Presto/2.12.388 Version/12.15	50	50	2111	1.69E+12	Iowa	5/22/2013 11:56	under30	Male	white	80	bachelors	1.69E+12	Wed May 22 11:52:49 PDT 2013	Wed May 22 11:55:58 PDT 2013	1.69E+12
1.37E+12	5/22/2013 7:52	3	4	0	0	0	1					1.69E+12	5/22/2013 7:51	Mozilla/5.0 (Macintosh; Intel Mac OS X 10.6; rv:21.0) Gecko/20100101 Firefox/21.0	5	35	2211	1.69E+12	Iowa	5/22/2013 7:52	under30	Female	white	20	assoc	1.69E+12	Wed May 22 07:49:42 PDT 2013	Wed May 22 07:51:39 PDT 2013	1.69E+12
1.37E+12	5/22/2013 12:25	0	0	0	0	0	0					1.69E+12	5/22/2013 12:23	Mozilla/5.0 (Windows NT 6.1; WOW64; rv:20.0) Gecko/20100101 Firefox/20.0	0	0	2112	1.69E+12	Ohio	5/22/2013 12:25	under30	Male	white	20	bachelors	1.69E+12	Wed May 22 12:20:44 PDT 2013	Wed May 22 12:24:53 PDT 2013	1.69E+12
1.37E+12	5/22/2013 9:50	5	5	0	0	0	0					1.69E+12	5/22/2013 9:50	Mozilla/5.0 (Windows NT 6.1; WOW64; rv:20.0) Gecko/20100101 Firefox/20.0	0	50	1121	1.69E+12	New York	5/22/2013 9:50	under30	Male	asian	150	assoc	1.69E+12	Wed May 22 09:46:33 PDT 2013	Wed May 22 09:49:42 PDT 2013	1.69E+12
1.37E+12	5/22/2013 10:48	0.87	0.87	0	0	0	0					1.69E+12	5/22/2013 10:49	Mozilla/5.0 (Macintosh; Intel Mac OS X 10_7_5) AppleWebKit/536.29.13 (KHTML, like Gecko) Version/6.0.4 Safari/536.29.13	9	9	1221	1.69E+12	Tennessee	5/22/2013 10:49	under30	Female	white	50	bachelors	1.69E+12	Wed May 22 10:45:07 PDT 2013	Wed May 22 10:48:32 PDT 2013	1.69E+12
1.37E+12	5/22/2013 8:22	5	5	0	0	0	0					1.69E+12	5/22/2013 8:22	Mozilla/5.0 (Macintosh; Intel Mac OS X 10_8_3) AppleWebKit/536.29.13 (KHTML, like Gecko) Version/6.0.4 Safari/536.29.13	50	50	2211	1.69E+12	Illinois	5/22/2013 8:23	under30	Female	hispanic	150	postgrad	1.69E+12	Wed May 22 08:20:00 PDT 2013	Wed May 22 08:22:18 PDT 2013	1.69E+12
1.37E+12	5/22/2013 23:59	3	3	0	0	0	0					1.69E+12	5/22/2013 23:57	Mozilla/5.0 (Macintosh; Intel Mac OS X 10_7_5) AppleWebKit/536.26.17 (KHTML, like Gecko) Version/6.0.2 Safari/536.26.17	25	50	2222	1.69E+12	Colorado	5/22/2013 23:59	under30	Male	white	more	assoc	1.69E+12	Wed May 22 23:54:58 PDT 2013	Wed May 22 23:58:50 PDT 2013	1.69E+12
1.37E+12	5/22/2013 12:10	0.87	0.87	0	0	0	0					1.69E+12	5/22/2013 12:11	Mozilla/5.0 (Windows NT 6.1; WOW64) AppleWebKit/537.31 (KHTML, like Gecko) Chrome/26.0.1410.64 Safari/537.31	9	9	1121	1.69E+12	Louisiana	5/22/2013 12:11	under30	Male	white	20	assoc	1.69E+12	Wed May 22 12:08:02 PDT 2013	Wed May 22 12:10:22 PDT 2013	1.69E+12
1.37E+12	5/22/2013 7:48	0.87	0.87	0	0	0	0					1.69E+12	5/22/2013 7:49	Mozilla/5.0 (Windows NT 5.1) AppleWebKit/537.31 (KHTML, like Gecko) Chrome/26.0.1410.64 Safari/537.31	50	9	1122	1.69E+12	Ohio	5/22/2013 7:49	under30	Male	white	80	bachelors	1.69E+12	Wed May 22 07:43:01 PDT 2013	Wed May 22 07:49:00 PDT 2013	1.69E+12
1.37E+12	5/20/2013 16:24	2	0.87	0	0	0	0					1.69E+12	5/20/2013 16:23	Mozilla/5.0 (Windows NT 6.1; WOW64) AppleWebKit/537.31 (KHTML, like Gecko) Chrome/26.0.1410.64 Safari/537.31	25	10	2121	1.69E+12	Oregon	5/20/2013 16:24	under30	Female	white	20	bachelors	1.69E+12	Mon May 20 16:21:54 PDT 2013	Mon May 20 16:24:04 PDT 2013	1.69E+12
1.37E+12	5/22/2013 8:56	0	0	0	0	0	0					1.69E+12	5/22/2013 8:57	Mozilla/5.0 (Macintosh; Intel Mac OS X 10_6_8) AppleWebKit/537.31 (KHTML, like Gecko) Chrome/26.0.1410.65 Safari/537.31	20	20	1212	1.69E+12	Georgia	5/22/2013 8:57	under30	Male	white	80	assoc	1.69E+12	Wed May 22 08:53:45 PDT 2013	Wed May 22 08:56:52 PDT 2013	1.69E+12
1.37E+12	5/22/2013 10:07	0.87	0.87	0	0	1	1					1.69E+12	5/22/2013 10:07	Mozilla/5.0 (Windows NT 6.1; WOW64) AppleWebKit/537.31 (KHTML, like Gecko) Chrome/26.0.1410.64 Safari/537.31	9	9	1122	1.69E+12	Florida	5/22/2013 10:08	under30	Male	asian	more	postgrad	1.69E+12	Wed May 22 10:04:31 PDT 2013	Wed May 22 10:07:07 PDT 2013	1.69E+12
1.37E+12	5/22/2013 20:13	0	0	0	0	0	0					1.69E+12	5/22/2013 20:12	Mozilla/5.0 (Macintosh; Intel Mac OS X 10_8_3) AppleWebKit/537.17 (KHTML, like Gecko) Chrome/24.0.1312.56 Safari/537.17	50	1	2112	1.69E+12	Idaho	5/22/2013 20:14	under30	Female	noanswer	20	assoc	1.69E+12	Wed May 22 20:09:06 PDT 2013	Wed May 22 20:13:22 PDT 2013	1.69E+12
1.37E+12	5/22/2013 13:32	1	1	1	0	1	1					1.69E+12	5/22/2013 13:33	Mozilla/5.0 (Windows NT 6.1; rv:21.0) Gecko/20100101 Firefox/21.0	25	25	1123	1.69E+12	Massachusetts	5/22/2013 13:33	under30	Female	white	50	bachelors	1.69E+12	Wed May 22 13:28:24 PDT 2013	Wed May 22 13:32:27 PDT 2013	1.69E+12
1.37E+12	5/22/2013 8:32	5	5	0	1	1	0					1.69E+12	5/22/2013 8:33	Mozilla/5.0 (Windows NT 5.1) AppleWebKit/537.31 (KHTML, like Gecko) Chrome/26.0.1410.64 Safari/537.31	51	51	1123	1.69E+12	Georgia	5/22/2013 8:33	under30	Female	white	50	postgrad	1.69E+12	Wed May 22 08:30:08 PDT 2013	Wed May 22 08:32:22 PDT 2013	1.69E+12
1.37E+12	5/22/2013 14:47	9.13	9.13	0	0	0	0					1.69E+12	5/22/2013 14:48	Mozilla/5.0 (Windows NT 6.1; rv:20.0) Gecko/20100101 Firefox/20.0	0	0	1122	1.69E+12	New York	5/22/2013 14:48	under30	Male	white	20	assoc	1.69E+12	Wed May 22 14:43:23 PDT 2013	Wed May 22 14:48:09 PDT 2013	1.69E+12
1.37E+12	5/22/2013 13:07	2	0	0	0	0	0					1.69E+12	5/22/2013 13:08	Mozilla/5.0 (Windows NT 6.1; rv:17.0) Gecko/20100101 Firefox/17.0	0	0	1211	1.69E+12	California	5/22/2013 13:08	under30	Male	asian	20	assoc	1.69E+12	Wed May 22 13:03:55 PDT 2013	Wed May 22 13:08:01 PDT 2013	1.69E+12
1.37E+12	5/22/2013 15:33	1	1.25	0	0	1	1					1.69E+12	5/22/2013 15:32	Mozilla/5.0 (Macintosh; Intel Mac OS X 10_6_8) AppleWebKit/537.31 (KHTML, like Gecko) Chrome/26.0.1410.65 Safari/537.31	50	10	2123	1.69E+12	Massachusetts	5/22/2013 15:33	under30	Male	white	150	assoc	1.69E+12	Wed May 22 15:30:58 PDT 2013	Wed May 22 15:32:57 PDT 2013	1.69E+12
1.37E+12	5/22/2013 12:11	0	1	0	0	0	0					1.69E+12	5/22/2013 12:09	Mozilla/4.0 (compatible; MSIE 8.0; Windows NT 5.1; Trident/4.0; .NET CLR 1.1.4322; .NET CLR 2.0.50727; .NET CLR 3.0.04506.30; .NET CLR 3.0.04506.648; .NET CLR 3.0.4506.2152; .NET CLR 3.5.30729; InfoPath.1; .NET4.0C; .NET4.0E)	0	90	2221	1.69E+12	Michigan	5/22/2013 12:12	forties	Male	white	more	bachelors	1.69E+12	Wed May 22 12:03:16 PDT 2013	Wed May 22 12:11:20 PDT 2013	1.69E+12
1.37E+12	5/22/2013 12:04	0.87	5	0	0	0	0					1.69E+12	5/22/2013 12:02	Mozilla/5.0 (Windows NT 6.1) AppleWebKit/537.36 (KHTML, like Gecko) Chrome/27.0.1453.93 Safari/537.36	10	50	2212	1.69E+12	California	5/22/2013 12:04	under30	Male	hispanic	50	assoc	1.69E+12	Wed May 22 12:00:40 PDT 2013	Wed May 22 12:03:25 PDT 2013	1.69E+12
1.37E+12	5/22/2013 11:01	0.87	0.87	0	1	0	0					1.69E+12	5/22/2013 10:58	Mozilla/5.0 (Windows NT 6.1; WOW64) AppleWebKit/537.36 (KHTML, like Gecko) Chrome/27.0.1453.93 Safari/537.36	0	0	2221	1.69E+12	California	5/22/2013 11:01	under30	Male	asian	50	postgrad	1.69E+12	Wed May 22 10:53:28 PDT 2013	Wed May 22 11:00:28 PDT 2013	1.69E+12
1.37E+12	5/22/2013 13:32	5	9.13	0	0	0	0					1.69E+12	5/22/2013 13:33	Mozilla/5.0 (Windows NT 6.1; WOW64) AppleWebKit/537.36 (KHTML, like Gecko) Chrome/27.0.1453.93 Safari/537.36	50	91	1221	1.69E+12	Minnesota	5/22/2013 13:33	under30	Male	white	80	assoc	1.69E+12	Wed May 22 13:29:28 PDT 2013	Wed May 22 13:32:35 PDT 2013	1.69E+12
1.37E+12	5/22/2013 9:19	5	0.87	0	0	0	0					1.69E+12	5/22/2013 9:20	Mozilla/5.0 (Windows NT 6.1; WOW64) AppleWebKit/537.31 (KHTML, like Gecko) Chrome/26.0.1410.64 Safari/537.31	50	50	1222	1.69E+12	Washington	5/22/2013 9:20	under30	Female	white	50	bachelors	1.69E+12	Wed May 22 09:13:34 PDT 2013	Wed May 22 09:19:49 PDT 2013	1.69E+12
1.37E+12	5/22/2013 9:37	4.5	5	0	0	0	0					1.69E+12	5/22/2013 9:36	Mozilla/5.0 (Windows NT 6.1; WOW64; rv:17.0) Gecko/20100101 Firefox/17.0	59	30	2122	1.69E+12	Arizona	5/22/2013 9:38	under30	Male	white	80	assoc	1.69E+12	Wed May 22 09:37:15 PDT 2013	Wed May 22 09:37:26 PDT 2013	1.69E+12
1.37E+12	5/22/2013 8:54	5	5	0	0	0	0					1.69E+12	5/22/2013 8:52	Mozilla/5.0 (Windows NT 6.2) AppleWebKit/537.36 (KHTML, like Gecko) Chrome/27.0.1453.81 Safari/537.36	9	50	2221	1.69E+12	Washington	5/22/2013 8:54	under30	Male	white	50	assoc	1.69E+12	Wed May 22 08:48:32 PDT 2013	Wed May 22 08:54:03 PDT 2013	1.69E+12
1.37E+12	5/23/2013 7:38	5	5	0	0	0	0					1.69E+12	5/23/2013 7:39	Mozilla/5.0 (Windows NT 6.0; rv:21.0) Gecko/20100101 Firefox/21.0	50	50	1212	1.69E+12	Maryland	5/23/2013 7:39	under30	Male	white	150	bachelors	1.69E+12	Thu May 23 07:33:44 PDT 2013	Thu May 23 07:38:48 PDT 2013	1.69E+12
1.37E+12	5/20/2013 16:20	9.13	9.13	0	0	0	0					1.69E+12	5/20/2013 16:18	Mozilla/4.0 (compatible; MSIE 8.0; Windows NT 6.1; WOW64; Trident/4.0; SLCC2; .NET CLR 2.0.50727; .NET CLR 3.5.30729; .NET CLR 3.0.30729; Media Center PC 6.0; InfoPath.3; .NET4.0C; .NET4.0E)	50	90	2211	1.69E+12	Michigan	5/20/2013 16:20	under30	Male	white	20	bachelors	1.69E+12	Mon May 20 16:16:32 PDT 2013	Mon May 20 16:19:17 PDT 2013	1.69E+12
1.37E+12	5/20/2013 16:09	0.87	0.87	0	1	1	1					1.69E+12	5/20/2013 16:07	Mozilla/5.0 (Windows NT 6.1; WOW64) AppleWebKit/537.31 (KHTML, like Gecko) Chrome/26.0.1410.64 Safari/537.31	50	70	2213	1.69E+12	California	5/20/2013 16:09	under30	Male	white	50	postgrad	1.69E+12	Mon May 20 16:05:12 PDT 2013	Mon May 20 16:09:04 PDT 2013	1.69E+12
1.37E+12	5/22/2013 22:51	1	5	0	0	0	0					1.69E+12	5/22/2013 22:47	Mozilla/5.0 (Windows NT 6.1; rv:22.0) Gecko/20100101 Firefox/22.0	15	5	2113	1.69E+12		5/22/2013 22:52	under30	Male	white	50	assoc	1.69E+12	Wed May 22 22:42:50 PDT 2013	Wed May 22 22:51:46 PDT 2013	1.69E+12
1.37E+12	5/22/2013 18:43	0.87	0.87	0	1	0	0					1.69E+12	5/22/2013 18:42	Mozilla/5.0 (Windows NT 6.1; WOW64) AppleWebKit/537.36 (KHTML, like Gecko) Chrome/27.0.1453.93 Safari/537.36	0	0	2122	1.69E+12		5/22/2013 18:43	under30	Male	noanswer	150	bachelors	1.69E+12	Wed May 22 18:39:54 PDT 2013	Wed May 22 18:43:08 PDT 2013	1.69E+12
1.37E+12	5/20/2013 16:11	0.87	1	0	1	0	0					1.69E+12	5/20/2013 16:10	Mozilla/5.0 (Macintosh; Intel Mac OS X 10_6_8) AppleWebKit/537.31 (KHTML, like Gecko) Chrome/26.0.1410.65 Safari/537.31	47	20	2123	1.69E+12	New York	5/20/2013 16:11	under30	Male	white	more	assoc	1.69E+12	Mon May 20 16:07:24 PDT 2013	Mon May 20 16:11:02 PDT 2013	1.69E+12
1.37E+12	5/20/2013 17:16	0.87	0.87	0	0	0	0					1.69E+12	5/20/2013 17:15	Mozilla/5.0 (Macintosh; Intel Mac OS X 10_7_5) AppleWebKit/537.31 (KHTML, like Gecko) Chrome/26.0.1410.65 Safari/537.31	9	9	2112	1.69E+12	New York	5/20/2013 17:17	under30	Female	other	150	assoc	1.69E+12	Mon May 20 17:13:48 PDT 2013	Mon May 20 17:16:07 PDT 2013	1.69E+12
1.37E+12	5/22/2013 10:52	5	5	0	0	1	1					1.69E+12	5/22/2013 10:53	Mozilla/5.0 (Windows NT 5.1) AppleWebKit/537.31 (KHTML, like Gecko) Chrome/26.0.1410.64 Safari/537.31	50	50	1223	1.69E+12	District Of Columbia	5/22/2013 10:53	under30	Female	black	20	assoc	1.69E+12	Wed May 22 10:46:34 PDT 2013	Wed May 22 10:53:59 PDT 2013	1.69E+12
1.37E+12	5/22/2013 8:14	3	5	0	0	0	0					1.69E+12	5/22/2013 8:12	Mozilla/5.0 (Windows NT 6.1; WOW64) AppleWebKit/537.31 (KHTML, like Gecko) Chrome/26.0.1410.64 Safari/537.31	10	15	2213	1.69E+12	Utah	5/22/2013 8:14	thirties	Male	white	80	bachelors	1.69E+12	Wed May 22 08:09:38 PDT 2013	Wed May 22 08:13:28 PDT 2013	1.69E+12
1.37E+12	5/22/2013 8:18	5	5	0	0	1	1					1.69E+12	5/22/2013 8:18	Mozilla/5.0 (Windows NT 6.1; WOW64) AppleWebKit/537.31 (KHTML, like Gecko) Chrome/26.0.1410.64 Safari/537.31	50	50	1123	1.69E+12	Massachusetts	5/22/2013 8:18	under30	Female	white	20	bachelors	1.69E+12	Wed May 22 08:15:58 PDT 2013	Wed May 22 08:17:44 PDT 2013	1.69E+12
1.37E+12	5/22/2013 9:22	3	4	0	0	0	0					1.69E+12	5/22/2013 9:21	Mozilla/4.0 (compatible; MSIE 8.0; Windows NT 5.1; Trident/4.0; chromeframe/27.0.1453.93; .NET CLR 2.0.50727; .NET CLR 3.0.4506.2152; .NET CLR 3.5.30729; .NET CLR 1.1.4322; .NET4.0C)	90	50	2222	1.69E+12	New York	5/22/2013 9:22	thirties	Male	black	50	bachelors	1.69E+12	Wed May 22 09:18:54 PDT 2013	Wed May 22 09:22:03 PDT 2013	1.69E+12
1.37E+12	5/21/2013 9:39	0.87	0.87	0	1	1	0					1.69E+12	5/21/2013 9:40	Mozilla/4.0 (compatible; MSIE 8.0; Windows NT 5.1; Trident/4.0; .NET CLR 1.1.4322; .NET CLR 2.0.50727; .NET CLR 3.0.04506.30; .NET CLR 3.0.4506.2152; .NET CLR 3.5.30729; .NET4.0C; .NET4.0E; InfoPath.2)	9	9	1213	1.69E+12	Florida	5/21/2013 9:40	under30	Male	white	80	bachelors	1.69E+12	Tue May 21 09:39:48 PDT 2013	Tue May 21 09:40:15 PDT 2013	1.69E+12
1.37E+12	5/22/2013 7:51	0.87	0.87	0	0	0	0					1.69E+12	5/22/2013 7:53	Mozilla/5.0 (Windows NT 5.1; rv:20.0) Gecko/20100101 Firefox/20.0	9	9	1222	1.69E+12	Pennsylvania	5/22/2013 7:53	under30	Male	white	50	postgrad	1.69E+12	Wed May 22 07:46:00 PDT 2013	Wed May 22 07:52:40 PDT 2013	1.69E+12
1.37E+12	5/22/2013 11:09	5	5	0	0	0	1					1.69E+12	5/22/2013 11:11	Mozilla/5.0 (Windows NT 6.1; WOW64) AppleWebKit/537.36 (KHTML, like Gecko) Chrome/27.0.1453.93 Safari/537.36	50	4	1122	1.69E+12	Texas	5/22/2013 11:11	under30	Male	white	50	assoc	1.69E+12	Wed May 22 11:04:09 PDT 2013	Wed May 22 11:10:39 PDT 2013	1.69E+12
1.37E+12	5/20/2013 16:16	7	7	0	0	0	0					1.69E+12	5/20/2013 16:15	Mozilla/5.0 (Macintosh; U; Intel Mac OS X 10.4; en-US; rv:1.9.2.28) Gecko/20120306 Firefox/3.6.28	50	40	2221	1.69E+12	Massachusetts	5/20/2013 16:17	under30	Female	black	20	bachelors	1.69E+12	Mon May 20 16:12:13 PDT 2013	Mon May 20 16:16:46 PDT 2013	1.69E+12
1.37E+12	5/22/2013 8:39	5	5	0	0	1	1					1.69E+12	5/22/2013 8:42	Mozilla/5.0 (Windows NT 6.1) AppleWebKit/537.33 (KHTML, like Gecko) Chrome/27.0.1433.0 Safari/537.33	50	50	1212	1.69E+12	Indiana	5/22/2013 8:43	under30	Male	asian	50	postgrad	1.69E+12	Wed May 22 08:30:10 PDT 2013	Wed May 22 08:44:22 PDT 2013	1.69E+12
1.37E+12	5/22/2013 13:10	0.87	0.87	0	0	0	0					1.69E+12	5/22/2013 13:11	Mozilla/5.0 (Windows NT 6.1) AppleWebKit/537.31 (KHTML, like Gecko) Chrome/26.0.1410.64 Safari/537.31	0	9	1221	1.69E+12	Arizona	5/22/2013 13:11	under30	Male	asian	20	bachelors	1.69E+12	Wed May 22 13:06:48 PDT 2013	Wed May 22 13:11:00 PDT 2013	1.69E+12
1.37E+12	5/22/2013 13:31	0.87	0.87	0	0	0	0					1.69E+12	5/22/2013 13:31	Mozilla/5.0 (Windows NT 6.1) AppleWebKit/537.4 (KHTML, like Gecko) Chrome/22.0.1229.96 Safari/537.4	50	50	1112	1.69E+12	Arizona	5/22/2013 13:31	under30	Male	white	80	assoc	1.69E+12	Wed May 22 13:32:49 PDT 2013	Wed May 22 13:32:56 PDT 2013	1.69E+12
1.37E+12	5/22/2013 14:59	0.87	0.87	0	0	0	0					1.69E+12	5/22/2013 15:00	Mozilla/5.0 (Windows NT 6.1; WOW64) AppleWebKit/537.31 (KHTML, like Gecko) Chrome/26.0.1410.64 Safari/537.31	50	9	1222	1.69E+12	California	5/22/2013 15:01	thirties	Male	white	80	bachelors	1.69E+12	Wed May 22 14:52:42 PDT 2013	Wed May 22 15:00:20 PDT 2013	1.69E+12
1.37E+12	5/22/2013 7:47	0.87	0.87	0	0	0	0					1.69E+12	5/22/2013 7:48	Mozilla/5.0 (Windows NT 6.1; rv:20.0) Gecko/20100101 Firefox/20.0	50	19	1211	1.69E+12	Georgia	5/22/2013 7:48	under30	Male	white	80	bachelors	1.69E+12	Wed May 22 07:42:45 PDT 2013	Wed May 22 07:47:55 PDT 2013	1.69E+12
1.37E+12	5/22/2013 12:11	5	5	0	0	0	0					1.69E+12	5/22/2013 12:12	Mozilla/5.0 (Macintosh; Intel Mac OS X 10.6; rv:12.0) Gecko/20100101 Firefox/12.0	50	50	1112	1.69E+12	North Carolina	5/22/2013 12:13	fifties	Female	white	80	bachelors	1.69E+12	Wed May 22 12:08:11 PDT 2013	Wed May 22 12:12:26 PDT 2013	1.69E+12
1.37E+12	5/22/2013 15:24	0	0	0	0	0	0					1.69E+12	5/22/2013 15:24	Mozilla/5.0 (Windows NT 6.1; WOW64) AppleWebKit/537.36 (KHTML, like Gecko) Chrome/27.0.1453.93 Safari/537.36	0	0	1221	1.69E+12	North Carolina	5/22/2013 15:25	under30	Male	white	150	assoc	1.69E+12	Wed May 22 15:21:11 PDT 2013	Wed May 22 15:24:20 PDT 2013	1.69E+12
1.37E+12	5/21/2013 6:59	3	2.5	0	0	1	1					1.69E+12	5/21/2013 6:57	Mozilla/5.0 (compatible; MSIE 9.0; Windows NT 6.1; WOW64; Trident/5.0)	40	30	2123	1.69E+12	Virginia	5/21/2013 6:59	thirties	Male	white	150	postgrad	1.69E+12	Tue May 21 06:54:47 PDT 2013	Tue May 21 07:01:29 PDT 2013	1.69E+12
1.37E+12	5/21/2013 9:35	5	0.5	0	0	0	0					1.69E+12	5/21/2013 9:37	Mozilla/4.0 (compatible; MSIE 7.0; Windows NT 5.1; .NET CLR 1.1.4322; .NET CLR 2.0.50727; .NET CLR 3.0.04506.30; .NET CLR 3.0.04506.648; .NET CLR 3.0.4506.2152; .NET CLR 3.5.30729; InfoPath.2; MS-RTC LM 8; .NET4.0E; .NET4.0C)	100	100	1211	1.69E+12	Texas	5/21/2013 9:37	thirties	Male	black	50	assoc	1.69E+12	Tue May 21 09:36:40 PDT 2013	Tue May 21 09:36:52 PDT 2013	1.69E+12
1.37E+12	5/22/2013 9:55	0.87	0.87	0	1	0	1					1.69E+12	5/22/2013 9:54	Mozilla/5.0 (Windows NT 6.1; WOW64) AppleWebKit/537.31 (KHTML, like Gecko) Chrome/26.0.1410.64 Safari/537.31	9	9	2111	1.69E+12	Indiana	5/22/2013 9:55	under30	Female	white	50	postgrad	1.69E+12	Wed May 22 09:52:30 PDT 2013	Wed May 22 09:55:04 PDT 2013	1.69E+12
1.37E+12	5/22/2013 14:15	5	5	0	0	0	0					1.69E+12	5/22/2013 14:13	Mozilla/5.0 (Windows NT 6.2; WOW64; rv:21.0) Gecko/20100101 Firefox/21.0	50	50	2121	1.69E+12	North Carolina	5/22/2013 14:15	under30	Male	black	50	assoc	1.69E+12	Wed May 22 14:10:17 PDT 2013	Wed May 22 14:14:42 PDT 2013	1.69E+12
1.37E+12	5/21/2013 13:05	10	10	0	1	0	1					1.69E+12	5/21/2013 13:07	Mozilla/5.0 (Windows NT 6.1; WOW64) AppleWebKit/537.31 (KHTML, like Gecko) Chrome/26.0.1410.64 Safari/537.31	100	51	1121	1.69E+12	North Carolina	5/21/2013 13:07	thirties	Female	white	50	bachelors	1.69E+12	Tue May 21 12:59:14 PDT 2013	Tue May 21 13:07:00 PDT 2013	1.69E+12
1.37E+12	5/20/2013 17:05	0	0	0	0	0	0					1.69E+12	5/20/2013 17:03	Mozilla/5.0 (Windows NT 6.2; WOW64) AppleWebKit/537.31 (KHTML, like Gecko) Chrome/26.0.1410.64 Safari/537.31	50	0	2221	1.69E+12	North Carolina	5/20/2013 17:06	under30	Male	white	50	assoc	1.69E+12	Mon May 20 17:05:14 PDT 2013	Mon May 20 17:05:29 PDT 2013	1.69E+12
1.37E+12	5/22/2013 8:18	0.87	0.87	0	0	0	0					1.69E+12	5/22/2013 8:15	Mozilla/5.0 (Macintosh; Intel Mac OS X 10_7_5) AppleWebKit/537.31 (KHTML, like Gecko) Chrome/26.0.1410.65 Safari/537.31	5	10	2211	1.69E+12	Massachusetts	5/22/2013 8:18	under30	Female	asian	noanswer	assoc	1.69E+12	Wed May 22 08:13:07 PDT 2013	Wed May 22 08:17:45 PDT 2013	1.69E+12
1.37E+12	5/22/2013 15:35	4	5	0	0	0	0					1.69E+12	5/22/2013 15:33	Mozilla/5.0 (Windows NT 6.1; WOW64) AppleWebKit/537.36 (KHTML, like Gecko) Chrome/27.0.1453.93 Safari/537.36	50	40	2211	1.69E+12	Minnesota	5/22/2013 15:35	thirties	Male	white	80	none	1.69E+12	Wed May 22 15:29:58 PDT 2013	Wed May 22 15:35:22 PDT 2013	1.69E+12
1.37E+12	5/22/2013 7:43	0.87	0.87	0	0	0	0					1.69E+12	5/22/2013 7:44	Mozilla/5.0 (Windows NT 5.1) AppleWebKit/537.31 (KHTML, like Gecko) Chrome/26.0.1410.64 Safari/537.31	0	9	1113	1.69E+12	Pennsylvania	5/22/2013 7:44	under30	Female	white	80	bachelors	1.69E+12	Wed May 22 07:41:14 PDT 2013	Wed May 22 07:43:47 PDT 2013	1.69E+12
1.37E+12	5/22/2013 8:17	5	5	0	0	0	0					1.69E+12	5/22/2013 8:16	Mozilla/5.0 (Windows NT 6.1; WOW64; rv:20.0) Gecko/20100101 Firefox/20.0	50	50	2221	1.69E+12	Georgia	5/22/2013 8:17	forties	Male	white	50	bachelors	1.69E+12	Wed May 22 08:13:33 PDT 2013	Wed May 22 08:16:51 PDT 2013	1.69E+12
1.37E+12	5/22/2013 11:04	5	5	0	0	0	0					1.69E+12	5/22/2013 11:06	Mozilla/5.0 (Macintosh; Intel Mac OS X 10_8_2) AppleWebKit/536.26.17 (KHTML, like Gecko) Version/6.0.2 Safari/536.26.17	50	9	1112	1.69E+12	Iowa	5/22/2013 11:06	under30	Female	asian	80	bachelors	1.69E+12	Wed May 22 11:02:15 PDT 2013	Wed May 22 11:05:24 PDT 2013	1.69E+12
1.37E+12	5/22/2013 7:48	0.87	0.87	0	0	0	0					1.69E+12	5/22/2013 7:48	Mozilla/5.0 (Windows NT 6.1) AppleWebKit/537.31 (KHTML, like Gecko) Chrome/26.0.1410.64 Safari/537.31	2	25	1213	1.69E+12	Massachusetts	5/22/2013 7:48	under30	Male	white	80	assoc	1.69E+12	Wed May 22 07:44:45 PDT 2013	Wed May 22 07:47:35 PDT 2013	1.69E+12
1.37E+12	5/22/2013 9:48	5	5	0	0	0	0					1.69E+12	5/22/2013 9:48	Mozilla/4.0 (compatible; MSIE 8.0; Windows NT 6.1; WOW64; Trident/4.0; SLCC2; .NET CLR 2.0.50727; .NET CLR 3.5.30729; .NET CLR 3.0.30729; Media Center PC 6.0; .NET4.0C; .NET4.0E; InfoPath.3; MS-RTC LM 8)	50	50	1112	1.69E+12	Minnesota	5/22/2013 9:49	thirties	Male	white	150	bachelors	1.69E+12	Wed May 22 09:44:43 PDT 2013	Wed May 22 09:48:23 PDT 2013	1.69E+12
1.37E+12	5/22/2013 11:52	0.87	0.87	0	0	0	0					1.69E+12	5/22/2013 11:53	Mozilla/5.0 (Windows NT 6.1; WOW64) AppleWebKit/537.31 (KHTML, like Gecko) Chrome/26.0.1410.64 Safari/537.31	1	9	1221	1.69E+12	Maryland	5/22/2013 11:53	under30	Male	asian	50	postgrad	1.69E+12	Wed May 22 11:50:05 PDT 2013	Wed May 22 11:52:25 PDT 2013	1.69E+12
1.37E+12	5/22/2013 10:05	5	5	0	0	0	0					1.69E+12	5/22/2013 10:08	Mozilla/5.0 (Macintosh; Intel Mac OS X 10_7_5) AppleWebKit/537.31 (KHTML, like Gecko) Chrome/26.0.1410.65 Safari/537.31	50	100	1111	1.69E+12	California	5/22/2013 10:08	forties	Male	white	80	assoc	1.69E+12	Wed May 22 09:59:02 PDT 2013	Wed May 22 10:08:16 PDT 2013	1.69E+12
1.37E+12	5/22/2013 9:20	5	4	0	0	0	0					1.69E+12	5/22/2013 9:19	Mozilla/5.0 (Windows NT 6.1; WOW64) AppleWebKit/537.36 (KHTML, like Gecko) Chrome/27.0.1453.93 Safari/537.36	50	50	2211	1.69E+12	Oklahoma	5/22/2013 9:21	thirties	Male	asian	noanswer	bachelors	1.69E+12	Wed May 22 09:16:05 PDT 2013	Wed May 22 09:20:24 PDT 2013	1.69E+12
1.37E+12	5/20/2013 16:13	0.87	0.87	0	0	0	0					1.69E+12	5/20/2013 16:10	Mozilla/5.0 (Macintosh; Intel Mac OS X 10_6_8) AppleWebKit/537.31 (KHTML, like Gecko) Chrome/26.0.1410.65 Safari/537.31	50	50	2221	1.69E+12	California	5/20/2013 16:13	under30	Male	hispanic	150	assoc	1.69E+12	Mon May 20 16:07:29 PDT 2013	Mon May 20 16:12:27 PDT 2013	1.69E+12
1.37E+12	5/22/2013 7:38	0	0	0	0	1	1					1.69E+12	5/22/2013 7:39	Mozilla/5.0 (Macintosh; Intel Mac OS X 10.7; rv:6.0) Gecko/20100101 Firefox/6.0	0	25	1223	1.69E+12	Pennsylvania	5/22/2013 7:39	under30	Male	white	50	bachelors	1.69E+12	Wed May 22 07:34:52 PDT 2013	Wed May 22 07:38:30 PDT 2013	1.69E+12
1.37E+12	5/22/2013 13:12	5	5	1	0	1	0					1.69E+12	5/22/2013 13:12	Mozilla/5.0 (Windows NT 6.2; WOW64) AppleWebKit/537.31 (KHTML, like Gecko) Chrome/26.0.1410.64 Safari/537.31	49	50	2112	1.69E+12	Pennsylvania	5/22/2013 13:13	under30	Male	white	150	bachelors	1.69E+12	Wed May 22 13:12:10 PDT 2013	Wed May 22 13:12:12 PDT 2013	1.69E+12
1.37E+12	5/23/2013 12:08	5	0.87	0	0	1	1					1.69E+12	5/23/2013 12:04	Mozilla/4.0 (compatible; MSIE 7.0; Windows NT 5.1; Trident/4.0; .NET4.0C; .NET CLR 2.0.50727; .NET CLR 3.0.4506.2152; .NET CLR 3.5.30729; .NET CLR 1.1.4322; .NET4.0E; InfoPath.3)	50	50	2113	1.69E+12	New York	5/23/2013 12:09	thirties	Male	hispanic	80	assoc	1.69E+12	Thu May 23 12:00:06 PDT 2013	Thu May 23 12:08:30 PDT 2013	1.69E+12
1.37E+12	5/22/2013 18:05	5	5	0	0	0	0					1.69E+12	5/22/2013 18:02	Mozilla/5.0 (Windows NT 6.1; WOW64; rv:21.0) Gecko/20100101 Firefox/21.0	50	50	2123	1.69E+12	South Carolina	5/22/2013 18:05	under30	Male	white	noanswer	noanswer	1.69E+12	Wed May 22 18:00:46 PDT 2013	Wed May 22 18:05:04 PDT 2013	1.69E+12
1.37E+12	5/22/2013 11:37	0.87	0.87	0	1	1	0					1.69E+12	5/22/2013 11:38	Mozilla/5.0 (compatible; MSIE 9.0; Windows NT 6.1; Trident/5.0; chromeframe/26.0.1410.64)	9	9	1213	1.69E+12	Iowa	5/22/2013 11:38	forties	Male	white	more	bachelors	1.69E+12	Wed May 22 11:30:56 PDT 2013	Wed May 22 11:37:45 PDT 2013	1.69E+12
1.37E+12	5/22/2013 8:25	0	0.55	0	1	0	1					1.69E+12	5/22/2013 8:25	Mozilla/5.0 (iPhone; CPU iPhone OS 6_1_4 like Mac OS X) AppleWebKit/536.26 (KHTML, like Gecko) Mobile/10B350	25	20	1123	1.69E+12	Pennsylvania	5/22/2013 8:25	thirties	Male	white	150	assoc	1.69E+12	Wed May 22 08:22:26 PDT 2013	Wed May 22 08:25:19 PDT 2013	1.69E+12
1.37E+12	5/22/2013 21:50	5	5	0	0	1	1					1.69E+12	5/22/2013 21:48	Mozilla/5.0 (Windows NT 6.0) AppleWebKit/537.31 (KHTML, like Gecko) Chrome/26.0.1410.64 Safari/537.31	50	50	2213	1.69E+12	Pennsylvania	5/22/2013 21:50	thirties	Male	white	20	assoc	1.69E+12	Wed May 22 21:45:31 PDT 2013	Wed May 22 21:50:13 PDT 2013	1.69E+12
1.37E+12	5/21/2013 13:38	5	5	0	1	1	0					1.69E+12	5/21/2013 13:39	Mozilla/5.0 (iPhone; CPU iPhone OS 6_0_1 like Mac OS X) AppleWebKit/536.26 (KHTML, like Gecko) Version/6.0 Mobile/10A523 Safari/8536.25	50	50	1212	1.69E+12	Pennsylvania	5/21/2013 13:39	under30	Female	white	50	bachelors	1.69E+12	Tue May 21 13:34:13 PDT 2013	Tue May 21 13:39:44 PDT 2013	1.69E+12
1.37E+12	5/23/2013 13:00	5	5	0	0	0	0					1.69E+12	5/23/2013 12:58	Mozilla/5.0 (iPhone; CPU iPhone OS 6_0 like Mac OS X) AppleWebKit/536.26 (KHTML, like Gecko) Version/6.0 Mobile/10A403 Safari/8536.25	45	50	2221	1.69E+12	Pennsylvania	5/23/2013 13:01	under30	Female	white	80	bachelors	1.69E+12	Thu May 23 13:00:33 PDT 2013	Thu May 23 13:00:51 PDT 2013	1.69E+12
1.37E+12	5/22/2013 12:48	0	0	0	0	0	0					1.69E+12	5/22/2013 12:49	Mozilla/5.0 (Windows NT 6.1; rv:21.0) Gecko/20100101 Firefox/21.0	0	0	1221	1.69E+12	California	5/22/2013 12:49	under30	Male	asian	80	bachelors	1.69E+12	Wed May 22 12:45:38 PDT 2013	Wed May 22 12:52:13 PDT 2013	1.69E+12
1.37E+12	5/21/2013 5:50	5	5	0	0	0	0					1.69E+12	5/21/2013 5:52	Mozilla/5.0 (Windows NT 6.1; WOW64) AppleWebKit/537.31 (KHTML, like Gecko) Chrome/26.0.1410.64 Safari/537.31	50	50	1212	1.69E+12	Utah	5/21/2013 5:52	thirties	Male	white	80	postgrad	1.69E+12	Tue May 21 05:45:26 PDT 2013	Tue May 21 05:51:40 PDT 2013	1.69E+12
1.37E+12	5/22/2013 13:36	5	5	0	0	0	0					1.69E+12	5/22/2013 13:35	Mozilla/5.0 (Macintosh; Intel Mac OS X 10_6_8) AppleWebKit/537.31 (KHTML, like Gecko) Chrome/26.0.1410.65 Safari/537.31	50	40	2112	1.69E+12	Georgia	5/22/2013 13:36	under30	Female	white	20	assoc	1.69E+12	Wed May 22 13:32:41 PDT 2013	Wed May 22 13:35:55 PDT 2013	1.69E+12
1.37E+12	5/22/2013 7:31	5	0.87	0	0	0	0					1.69E+12	5/22/2013 7:32	Mozilla/5.0 (Macintosh; Intel Mac OS X 10_6_8) AppleWebKit/534.57.2 (KHTML, like Gecko) Version/5.1.7 Safari/534.57.2	50	9	1113	1.69E+12	Kansas	5/22/2013 7:32	under30	Female	white	80	bachelors	1.69E+12	Wed May 22 07:30:23 PDT 2013	Wed May 22 07:31:34 PDT 2013	1.69E+12
1.37E+12	5/22/2013 14:19	0.87	0.87	0	0	0	0					1.69E+12	5/22/2013 14:17	Mozilla/5.0 (Windows NT 6.1; WOW64) AppleWebKit/537.31 (KHTML, like Gecko) Chrome/26.0.1410.64 Safari/537.31	0	0	2221	1.69E+12	California	5/22/2013 14:19	under30	Male	asian	80	assoc	1.69E+12	Wed May 22 14:15:06 PDT 2013	Wed May 22 14:18:55 PDT 2013	1.69E+12
1.37E+12	5/20/2013 18:04	0.87	0.87	0	0	0	1					1.69E+12	5/20/2013 18:02	Mozilla/5.0 (Macintosh; Intel Mac OS X 10_7_5) AppleWebKit/537.31 (KHTML, like Gecko) Chrome/26.0.1410.65 Safari/537.31	100	100	2213	1.69E+12	California	5/20/2013 18:04	under30	Female	white	50	assoc	1.69E+12	Mon May 20 17:59:28 PDT 2013	Mon May 20 18:03:46 PDT 2013	1.69E+12
1.37E+12	5/22/2013 8:42	0.87	0.87	0	1	0	0					1.69E+12	5/22/2013 8:38	Mozilla/5.0 (Windows NT 5.1; rv:20.0) Gecko/20100101 Firefox/20.0	9	10	2111	1.69E+12	Minnesota	5/22/2013 8:42	thirties	Female	white	more	bachelors	1.69E+12	Wed May 22 08:32:09 PDT 2013	Wed May 22 08:42:01 PDT 2013	1.69E+12
1.37E+12	5/22/2013 8:23	3	4	0	0	1	1					1.69E+12	5/22/2013 8:22	Mozilla/5.0 (Windows NT 6.1) AppleWebKit/537.31 (KHTML, like Gecko) Chrome/26.0.1410.64 Safari/537.31	40	50	2123	1.69E+12	New York	5/22/2013 8:23	under30	Male	white	50	bachelors	1.69E+12	Wed May 22 08:19:59 PDT 2013	Wed May 22 08:23:08 PDT 2013	1.69E+12
1.37E+12	5/22/2013 8:59	5	5	0	0	0	0					1.69E+12	5/22/2013 9:00	Mozilla/5.0 (X11; Linux i686) AppleWebKit/537.31 (KHTML, like Gecko) Chrome/26.0.1410.63 Safari/537.31	50	50	1221	1.69E+12		5/22/2013 9:00	thirties	Male	white	50	postgrad	1.69E+12	Wed May 22 08:55:38 PDT 2013	Wed May 22 08:59:56 PDT 2013	1.69E+12
1.37E+12	5/20/2013 15:37	1	0.87	0	0	0	0					1.69E+12	5/20/2013 15:39	Mozilla/5.0 (Macintosh; Intel Mac OS X 10_7_5) AppleWebKit/536.29.13 (KHTML, like Gecko) Version/6.0.4 Safari/536.29.13	5	10	1113	1.69E+12		5/20/2013 15:39	under30	Male	other	50	assoc	1.69E+12	Mon May 20 15:33:43 PDT 2013	Mon May 20 15:38:54 PDT 2013	1.69E+12
1.37E+12	5/20/2013 22:35	5	5	0	0	0	0					1.69E+12	5/20/2013 22:33	Mozilla/5.0 (compatible; MSIE 9.0; Windows NT 6.1; WOW64; Trident/5.0)	50	50	2213	1.69E+12	California	5/20/2013 22:35	fifties	Female	white	50	assoc	1.69E+12	Mon May 20 22:30:18 PDT 2013	Mon May 20 22:35:12 PDT 2013	1.69E+12
1.37E+12	5/20/2013 17:55	5	5	0	0	1	1					1.69E+12	5/20/2013 17:56	Mozilla/5.0 (compatible; MSIE 9.0; Windows NT 6.1; WOW64; Trident/5.0)	50	50	1223	1.69E+12		5/20/2013 17:57	fifties	Female	white	50	none	1.69E+12	Mon May 20 17:50:02 PDT 2013	Mon May 20 17:57:02 PDT 2013	1.69E+12
1.37E+12	5/22/2013 23:34	6	6	0	0	1	1					1.69E+12	5/22/2013 23:31	Mozilla/5.0 (Macintosh; Intel Mac OS X 10.8; rv:21.0) Gecko/20100101 Firefox/21.0	25	50	2212	1.69E+12		5/22/2013 23:35	under30	Male	other	150	assoc	1.69E+12	Wed May 22 23:28:20 PDT 2013	Wed May 22 23:34:21 PDT 2013	1.69E+12
1.37E+12	5/20/2013 16:51	6	6.75	1	0	0	1					1.69E+12	5/20/2013 16:52	Mozilla/5.0 (Windows NT 6.1; Win64; x64; rv:20.0) Gecko/20130409 Firefox/20.0 PaleMoon/20.0.1-x64	40	25	1123	1.69E+12		5/20/2013 16:52	thirties	Male	white	50	bachelors	1.69E+12	Mon May 20 16:45:41 PDT 2013	Mon May 20 16:51:42 PDT 2013	1.69E+12
1.37E+12	5/22/2013 15:32	4.5	4.75	0	0	1	1					1.69E+12	5/22/2013 15:33	Mozilla/5.0 (Macintosh; Intel Mac OS X 10_6_8) AppleWebKit/534.59.8 (KHTML, like Gecko) Version/5.1.9 Safari/534.59.8	50	20	1223	1.69E+12		5/22/2013 15:33	under30	Female	white	80	bachelors	1.69E+12	Wed May 22 15:21:29 PDT 2013	Wed May 22 15:32:41 PDT 2013	1.69E+12
1.37E+12	5/21/2013 18:12	0	0	0	0	0	0					1.69E+12	5/21/2013 18:12	Mozilla/5.0 (Windows NT 5.1) AppleWebKit/537.31 (KHTML, like Gecko) Chrome/26.0.1410.64 Safari/537.31	0	0	1122	1.69E+12		5/21/2013 18:13	forties	Male	white	80	bachelors	1.69E+12	Tue May 21 18:09:27 PDT 2013	Tue May 21 18:12:07 PDT 2013	1.69E+12
1.37E+12	5/22/2013 19:00	0.87	0.87	0	0	0	0					1.69E+12	5/22/2013 19:01	Mozilla/5.0 (Macintosh; Intel Mac OS X 10.8; rv:21.0) Gecko/20100101 Firefox/21.0	91	91	1221	1.69E+12		5/22/2013 19:01	under30	Female	black	50	assoc	1.69E+12	Wed May 22 18:57:43 PDT 2013	Wed May 22 19:00:39 PDT 2013	1.69E+12
1.37E+12	5/22/2013 17:32	0.87	0.5	1	1	1	1					1.69E+12	5/22/2013 17:33	Mozilla/5.0 (Windows NT 6.1; WOW64; rv:21.0) Gecko/20100101 Firefox/21.0	50	40	1113	1.69E+12	Washington	5/22/2013 17:33	under30	Female	white	20	bachelors	1.69E+12	Wed May 22 17:27:04 PDT 2013	Wed May 22 17:33:00 PDT 2013	1.69E+12
1.37E+12	5/22/2013 15:33	0.87	0.87	0	1	1	1					1.69E+12	5/22/2013 15:30	Mozilla/5.0 (Macintosh; Intel Mac OS X 10_8_3) AppleWebKit/537.31 (KHTML, like Gecko) Chrome/26.0.1410.65 Safari/537.31	9	10	2113	1.69E+12	Illinois	5/22/2013 15:33	under30	Male	white	20	assoc	1.69E+12	Wed May 22 15:26:56 PDT 2013	Wed May 22 15:32:40 PDT 2013	1.69E+12
1.37E+12	5/20/2013 20:58	1	1	0	0	1	0					1.69E+12	5/20/2013 20:56	Mozilla/5.0 (Windows NT 5.1; rv:21.0) Gecko/20100101 Firefox/21.0	20	50	2213	1.69E+12	Florida	5/20/2013 20:58	forties	Female	white	150	none	1.69E+12	Mon May 20 20:52:37 PDT 2013	Mon May 20 20:57:45 PDT 2013	1.69E+12
1.37E+12	5/20/2013 17:28	5	5	0	0	1	0					1.69E+12	5/20/2013 17:26	Mozilla/5.0 (Windows NT 6.0; WOW64) AppleWebKit/537.31 (KHTML, like Gecko) Chrome/26.0.1410.64 Safari/537.31	50	50	2221	1.69E+12	Florida	5/20/2013 17:28	fifties	Male	white	50	postgrad	1.69E+12	Mon May 20 17:23:31 PDT 2013	Mon May 20 17:27:26 PDT 2013	1.69E+12
1.37E+12	5/22/2013 21:56	9	5	0	0	0	0					1.69E+12	5/22/2013 21:55	Mozilla/5.0 (Windows NT 6.0) AppleWebKit/537.31 (KHTML, like Gecko) Chrome/26.0.1410.64 Safari/537.31	50	25	2223	1.69E+12	Florida	5/22/2013 21:56	thirties	Female	white	20	bachelors	1.69E+12	Wed May 22 21:53:27 PDT 2013	Wed May 22 21:56:02 PDT 2013	1.69E+12
1.37E+12	5/22/2013 18:45	5	5	1	1	0	0					1.69E+12	5/22/2013 18:44	Mozilla/5.0 (Nintendo WiiU) AppleWebKit/534.52 (KHTML, like Gecko) NX/2.1.0.10.9 NintendoBrowser/1.5.0.8047.US	50	50	2213	1.69E+12	Florida	5/22/2013 18:45	under30	Male	black	80	none	1.69E+12	Wed May 22 18:44:48 PDT 2013	Wed May 22 18:44:55 PDT 2013	1.69E+12
1.37E+12	5/20/2013 22:15	2	1	0	0	0	0					1.69E+12	5/20/2013 22:14	Mozilla/5.0 (Windows NT 6.1; WOW64) AppleWebKit/537.31 (KHTML, like Gecko) Chrome/26.0.1410.64 Safari/537.31	50	12	2122	1.69E+12	Texas	5/20/2013 22:16	under30	Female	white	20	none	1.69E+12	Mon May 20 22:14:27 PDT 2013	Mon May 20 22:20:00 PDT 2013	1.69E+12
1.37E+12	5/20/2013 21:17	0.87	0.87	0	1	1	0					1.69E+12	5/20/2013 21:17	Mozilla/5.0 (Windows NT 6.1; WOW64) AppleWebKit/537.31 (KHTML, like Gecko) Chrome/26.0.1410.64 Safari/537.31	9	9	1113	1.69E+12	Texas	5/20/2013 21:17	under30	Male	white	80	assoc	1.69E+12	Mon May 20 21:14:06 PDT 2013	Mon May 20 21:17:07 PDT 2013	1.69E+12
1.37E+12	5/22/2013 10:48	0.87	0.87	0	0	0	0					1.69E+12	5/22/2013 10:42	Mozilla/5.0 (Macintosh; Intel Mac OS X 10.8; rv:20.0) Gecko/20100101 Firefox/20.0	0	45	2213	1.69E+12	Iowa	5/22/2013 10:48	under30	Male	white	20	bachelors	1.69E+12	Wed May 22 10:36:53 PDT 2013	Wed May 22 10:48:16 PDT 2013	1.69E+12
1.37E+12	5/22/2013 17:31	4	2	0	0	0	0					1.69E+12	5/22/2013 17:28	Mozilla/5.0 (Windows NT 6.1; WOW64) AppleWebKit/537.36 (KHTML, like Gecko) Chrome/27.0.1453.93 Safari/537.36	35	25	2222	1.69E+12	Louisiana	5/22/2013 17:31	thirties	Female	white	50	bachelors	1.69E+12	Wed May 22 17:24:28 PDT 2013	Wed May 22 17:31:05 PDT 2013	1.69E+12
1.37E+12	5/22/2013 20:24	0.87	0.87	0	0	0	0					1.69E+12	5/22/2013 20:22	Mozilla/5.0 (Linux; Android 4.2.2; Nexus 7 Build/JDQ39) AppleWebKit/537.36 (KHTML, like Gecko) Chrome/27.0.1453.90 Safari/537.36	0	10	2122	1.69E+12	Missouri	5/22/2013 20:25	under30	Female	white	50	assoc	1.69E+12	Wed May 22 20:19:04 PDT 2013	Wed May 22 20:24:46 PDT 2013	1.69E+12
1.37E+12	5/22/2013 15:29	0.87	0.87	0	1	0	1					1.69E+12	5/22/2013 15:32	Mozilla/5.0 (Windows NT 6.1; WOW64) AppleWebKit/537.31 (KHTML, like Gecko) Chrome/26.0.1410.64 Safari/537.31	9	9	1213	1.69E+12	Iowa	5/22/2013 15:32	under30	Male	white	50	assoc	1.69E+12	Wed May 22 15:19:28 PDT 2013	Wed May 22 15:32:21 PDT 2013	1.69E+12
1.37E+12	5/22/2013 8:13	5	9.13	0	0	0	0					1.69E+12	5/22/2013 8:12	Mozilla/5.0 (X11; Ubuntu; Linux i686; rv:20.0) Gecko/20100101 Firefox/20.0	50	0	2222	1.69E+12	Nebraska	5/22/2013 8:13	under30	Male	white	20	assoc	1.69E+12	Wed May 22 08:09:52 PDT 2013	Wed May 22 08:13:00 PDT 2013	1.69E+12
1.37E+12	5/20/2013 19:11	0.87	0.87	0	0	0	0					1.69E+12	5/20/2013 19:10	Mozilla/5.0 (iPad; CPU OS 6_1 like Mac OS X) AppleWebKit/536.26 (KHTML, like Gecko) Version/6.0 Mobile/10B141 Safari/8536.25	45	9	2112	1.69E+12	Indiana	5/20/2013 19:12	under30	Male	white	20	assoc	1.69E+12	Mon May 20 19:07:54 PDT 2013	Mon May 20 19:11:15 PDT 2013	1.69E+12
1.37E+12	5/22/2013 22:13	5	5	0	1	0	1					1.69E+12	5/22/2013 22:14	Mozilla/5.0 (Windows NT 6.1) AppleWebKit/537.31 (KHTML, like Gecko) Chrome/26.0.1410.64 Safari/537.31	50	50	1121	1.69E+12	South Carolina	5/22/2013 22:14	under30	Male	white	80	bachelors	1.69E+12	Wed May 22 22:09:39 PDT 2013	Wed May 22 22:13:53 PDT 2013	1.69E+12
1.37E+12	5/22/2013 22:40	0.87	0.87	0	1	0	1					1.69E+12	5/22/2013 22:35	Mozilla/5.0 (X11; Ubuntu; Linux x86_64; rv:12.0) Gecko/20100101 Firefox/12.0	50	9	2111	1.69E+12	Mississippi	5/22/2013 22:40	thirties	Male	white	20	none	1.69E+12	Wed May 22 22:31:28 PDT 2013	Wed May 22 22:39:47 PDT 2013	1.69E+12
1.37E+12	5/22/2013 18:46	0.87	0.87	0	1	0	0					1.69E+12	5/22/2013 18:44	Mozilla/5.0 (Macintosh; Intel Mac OS X 10_8_3) AppleWebKit/537.36 (KHTML, like Gecko) Chrome/27.0.1453.93 Safari/537.36	50	80	2212	1.69E+12	North Carolina	5/22/2013 18:47	under30	Female	white	50	assoc	1.69E+12	Wed May 22 18:40:22 PDT 2013	Wed May 22 18:46:34 PDT 2013	1.69E+12
1.37E+12	5/23/2013 6:37	5	5	0	0	0	0					1.69E+12	5/23/2013 6:38	Mozilla/5.0 (Windows NT 6.0) AppleWebKit/537.31 (KHTML, like Gecko) Chrome/26.0.1410.64 Safari/537.31	50	50	1121	1.69E+12	Delaware	5/23/2013 6:39	fifties	Male	white	150	assoc	1.69E+12	Thu May 23 06:34:09 PDT 2013	Thu May 23 06:38:58 PDT 2013	1.69E+12
1.37E+12	5/20/2013 15:53	5	1	0	0	0	0					1.69E+12	5/20/2013 15:54	Mozilla/5.0 (Windows NT 6.0; rv:21.0) Gecko/20100101 Firefox/21.0	50	10	1111	1.69E+12	Delaware	5/20/2013 15:54	60plus	Female	white	50	assoc	1.69E+12	Mon May 20 15:49:48 PDT 2013	Mon May 20 15:53:39 PDT 2013	1.69E+12
1.37E+12	5/22/2013 14:13	4	4	0	0	0	0					1.69E+12	5/22/2013 14:11	Mozilla/5.0 (Windows NT 6.1; WOW64) AppleWebKit/537.36 (KHTML, like Gecko) Chrome/27.0.1453.93 Safari/537.36	50	50	2113	1.69E+12	Iowa	5/22/2013 14:13	thirties	Male	asian	150	assoc	1.69E+12	Wed May 22 14:09:55 PDT 2013	Wed May 22 14:12:19 PDT 2013	1.69E+12
1.37E+12	5/20/2013 16:13	2.5	0.5	0	0	0	0					1.69E+12	5/20/2013 16:14	Mozilla/5.0 (Windows NT 6.2; WOW64) AppleWebKit/537.31 (KHTML, like Gecko) Chrome/26.0.1410.64 Safari/537.31	49	25	1113	1.69E+12	Missouri	5/20/2013 16:14	forties	Male	white	50	none	1.69E+12	Mon May 20 16:08:31 PDT 2013	Mon May 20 16:14:15 PDT 2013	1.69E+12
1.37E+12	5/21/2013 6:52	5	5	0	0	0	0					1.69E+12	5/21/2013 6:49	Mozilla/5.0 (Windows NT 6.1; WOW64) AppleWebKit/537.31 (KHTML, like Gecko) Chrome/26.0.1410.64 Safari/537.31	0	10	2121	1.69E+12	Missouri	5/21/2013 6:53	under30	Male	white	50	assoc	1.69E+12	Tue May 21 06:45:03 PDT 2013	Tue May 21 06:52:15 PDT 2013	1.69E+12
1.37E+12	5/22/2013 17:48	0.87	0.87	0	0	0	0					1.69E+12	5/22/2013 17:49	Mozilla/5.0 (Windows NT 5.1) AppleWebKit/537.31 (KHTML, like Gecko) Chrome/26.0.1410.64 Safari/537.31	0	10	1221	1.69E+12	Iowa	5/22/2013 17:49	under30	Male	white	20	assoc	1.69E+12	Wed May 22 17:45:03 PDT 2013	Wed May 22 17:49:08 PDT 2013	1.69E+12
1.37E+12	5/22/2013 20:59	5	9.13	0	0	0	0					1.69E+12	5/22/2013 20:59	Mozilla/5.0 (Windows NT 6.1) AppleWebKit/537.31 (KHTML, like Gecko) Chrome/26.0.1410.64 Safari/537.31	50	9	1211	1.69E+12	New York	5/22/2013 21:00	under30	Male	white	20	assoc	1.69E+12	Wed May 22 20:55:59 PDT 2013	Wed May 22 20:59:20 PDT 2013	1.69E+12
1.37E+12	5/22/2013 18:33	2	3	0	1	0	1					1.69E+12	5/22/2013 18:33	Mozilla/5.0 (Macintosh; Intel Mac OS X 10_6_8) AppleWebKit/537.36 (KHTML, like Gecko) Chrome/27.0.1453.93 Safari/537.36	40	45	1221	1.69E+12	Massachusetts	5/22/2013 18:33	under30	Male	white	20	assoc	1.69E+12	Wed May 22 18:30:41 PDT 2013	Wed May 22 18:32:50 PDT 2013	1.69E+12
1.37E+12	5/22/2013 12:18	0.87	0.87	0	1	0	0					1.69E+12	5/22/2013 12:19	Mozilla/5.0 (Windows NT 6.2; WOW64) AppleWebKit/537.31 (KHTML, like Gecko) Chrome/26.0.1410.64 Safari/537.31	9	9	1211	1.69E+12	Texas	5/22/2013 12:19	under30	Male	white	20	assoc	1.69E+12	Wed May 22 12:15:48 PDT 2013	Wed May 22 12:18:45 PDT 2013	1.69E+12
1.37E+12	5/22/2013 8:16	5	5	0	0	0	0					1.69E+12	5/22/2013 8:17	Mozilla/5.0 (Windows NT 6.1; WOW64; rv:20.0) Gecko/20100101 Firefox/20.0	50	35	1123	1.69E+12	Delaware	5/22/2013 8:17	60plus	Female	white	50	none	1.69E+12	Wed May 22 08:11:02 PDT 2013	Wed May 22 08:17:01 PDT 2013	1.69E+12
1.37E+12	5/22/2013 1:02	1.5	0.87	0	0	1	1					1.69E+12	5/22/2013 1:03	Mozilla/5.0 (Windows NT 6.0) AppleWebKit/537.31 (KHTML, like Gecko) Chrome/26.0.1410.64 Safari/537.31	50	9	1223	1.69E+12	California	5/22/2013 1:04	under30	Female	white	80	assoc	1.69E+12	Wed May 22 00:57:42 PDT 2013	Wed May 22 01:03:23 PDT 2013	1.69E+12
1.37E+12	5/21/2013 14:52	6	6.5	0	0	0	0					1.69E+12	5/21/2013 14:48	Mozilla/5.0 (Windows NT 6.0) AppleWebKit/537.31 (KHTML, like Gecko) Chrome/26.0.1410.64 Safari/537.31	0	50	2111	1.69E+12	New Jersey	5/21/2013 14:52	under30	Male	white	50	assoc	1.69E+12	Tue May 21 14:43:38 PDT 2013	Tue May 21 14:51:47 PDT 2013	1.69E+12
1.37E+12	5/20/2013 17:41	0.87	1	0	1	1	0					1.69E+12	5/20/2013 17:39	Mozilla/5.0 (compatible; MSIE 9.0; Windows NT 6.1; WOW64; Trident/5.0)	30	44	2122	1.69E+12	New Jersey	5/20/2013 17:41	under30	Male	white	150	assoc	1.69E+12	Mon May 20 17:38:50 PDT 2013	Mon May 20 17:40:47 PDT 2013	1.69E+12
1.37E+12	5/22/2013 14:28	5	5	0	0	0	0					1.69E+12	5/22/2013 14:30	Mozilla/5.0 (Macintosh; Intel Mac OS X 10_6_8) AppleWebKit/537.36 (KHTML, like Gecko) Chrome/27.0.1453.93 Safari/537.36	50	50	1123	1.69E+12	New York	5/22/2013 14:30	under30	Female	white	50	assoc	1.69E+12	Wed May 22 14:23:37 PDT 2013	Wed May 22 14:29:24 PDT 2013	1.69E+12
1.37E+12	5/20/2013 17:01	0.87	0.87	0	1	0	1					1.69E+12	5/20/2013 16:59	Mozilla/5.0 (Windows NT 6.1; WOW64) AppleWebKit/537.31 (KHTML, like Gecko) Chrome/26.0.1410.64 Safari/537.31	75	50	2121	1.69E+12	New Jersey	5/20/2013 17:01	thirties	Female	white	150	bachelors	1.69E+12	Mon May 20 16:56:32 PDT 2013	Mon May 20 17:00:50 PDT 2013	1.69E+12
1.37E+12	5/22/2013 11:11	0.87	0.87	0	0	0	1					1.69E+12	5/22/2013 11:11	Mozilla/5.0 (Windows NT 6.1; WOW64) AppleWebKit/537.31 (KHTML, like Gecko) Chrome/26.0.1410.64 Safari/537.31	0	4	1222	1.69E+12	Virginia	5/22/2013 11:12	under30	Male	white	noanswer	assoc	1.69E+12	Wed May 22 11:07:56 PDT 2013	Wed May 22 11:11:16 PDT 2013	1.69E+12
1.37E+12	5/22/2013 8:49	5	5	0	0	1	1					1.69E+12	5/22/2013 8:48	Mozilla/5.0 (Macintosh; Intel Mac OS X 10_8_3) AppleWebKit/537.36 (KHTML, like Gecko) Chrome/27.0.1453.93 Safari/537.36	70	50	2113	1.69E+12	New Jersey	5/22/2013 8:50	under30	Male	asian	noanswer	assoc	1.69E+12	Wed May 22 08:45:06 PDT 2013	Wed May 22 08:49:21 PDT 2013	1.69E+12
1.37E+12	5/22/2013 11:14	5	0.87	0	0	0	1					1.69E+12	5/22/2013 11:16	Mozilla/5.0 (Macintosh; Intel Mac OS X 10_7_5) AppleWebKit/537.31 (KHTML, like Gecko) Chrome/26.0.1410.65 Safari/537.31	50	9	1212	1.69E+12	Virginia	5/22/2013 11:16	under30	Female	white	50	postgrad	1.69E+12	Wed May 22 11:05:37 PDT 2013	Wed May 22 11:15:51 PDT 2013	1.69E+12
1.37E+12	5/22/2013 16:13	4	0	0	0	0	1					1.69E+12	5/22/2013 16:12	Mozilla/5.0 (Windows NT 6.1; WOW64) AppleWebKit/537.31 (KHTML, like Gecko) Chrome/26.0.1410.64 Safari/537.31	50	0	2112	1.69E+12	Delaware	5/22/2013 16:13	under30	Female	asian	50	bachelors	1.69E+12	Wed May 22 16:09:27 PDT 2013	Wed May 22 16:12:48 PDT 2013	1.69E+12
1.37E+12	5/22/2013 13:27	4	4.9	0	0	0	0					1.69E+12	5/22/2013 13:24	Mozilla/5.0 (Windows NT 6.1; WOW64; rv:20.0) Gecko/20100101 Firefox/20.0	35	48	2212	1.69E+12	Massachusetts	5/22/2013 13:27	forties	Female	white	150	assoc	1.69E+12	Wed May 22 13:20:37 PDT 2013	Wed May 22 13:28:46 PDT 2013	1.69E+12
1.37E+12	5/20/2013 22:03	5	0.87	0	0	0	0					1.69E+12	5/20/2013 22:02	Mozilla/5.0 (iPad; CPU OS 6_1_3 like Mac OS X) AppleWebKit/536.26 (KHTML, like Gecko) Version/6.0 Mobile/10B329 Safari/8536.25	50	50	2112	1.69E+12	New York	5/20/2013 22:03	under30	Female	white	more	assoc	1.69E+12	Mon May 20 21:59:52 PDT 2013	Mon May 20 22:02:52 PDT 2013	1.69E+12
1.37E+12	5/20/2013 16:19	0.87	0.87	0	0	0	0					1.69E+12	5/20/2013 16:17	Mozilla/5.0 (Windows NT 6.1; WOW64) AppleWebKit/537.31 (KHTML, like Gecko) Chrome/26.0.1410.64 Safari/537.31	100	0	2112	1.69E+12	Florida	5/20/2013 16:19	under30	Male	white	50	assoc	1.69E+12	Mon May 20 16:14:57 PDT 2013	Mon May 20 16:19:09 PDT 2013	1.69E+12
1.37E+12	5/22/2013 10:48	0.87	5	0	0	0	0					1.69E+12	5/22/2013 10:49	Mozilla/5.0 (Windows NT 6.1; WOW64; rv:21.0) Gecko/20100101 Firefox/21.0	50	0	1122	1.69E+12	West Virginia	5/22/2013 10:49	thirties	Male	white	50	assoc	1.69E+12	Wed May 22 10:42:29 PDT 2013	Wed May 22 10:48:35 PDT 2013	1.69E+12
1.37E+12	5/22/2013 10:07	0.87	5	0	0	0	0					1.69E+12	5/22/2013 10:08	Mozilla/5.0 (Windows NT 6.1; WOW64) AppleWebKit/537.31 (KHTML, like Gecko) Chrome/26.0.1410.64 Safari/537.31	50	50	1121	1.69E+12	Ohio	5/22/2013 10:08	under30	Male	white	20	assoc	1.69E+12	Wed May 22 10:02:59 PDT 2013	Wed May 22 10:07:29 PDT 2013	1.69E+12
1.37E+12	5/22/2013 9:46	5	5	0	0	0	0					1.69E+12	5/22/2013 9:45	Mozilla/5.0 (Windows NT 6.1; WOW64) AppleWebKit/537.31 (KHTML, like Gecko) Chrome/26.0.1410.64 Safari/537.31	50	50	2223	1.69E+12	West Virginia	5/22/2013 9:46	under30	Male	white	150	assoc	1.69E+12	Wed May 22 09:42:54 PDT 2013	Wed May 22 09:45:22 PDT 2013	1.69E+12
1.37E+12	5/21/2013 13:45	2.5	5	0	0	1	1					1.69E+12	5/21/2013 13:45	Mozilla/5.0 (compatible; MSIE 9.0; Windows NT 6.1; Trident/5.0)	72	51	1213	1.69E+12	New York	5/21/2013 13:46	forties	Female	white	50	none	1.69E+12	Tue May 21 13:41:59 PDT 2013	Tue May 21 13:45:29 PDT 2013	1.69E+12
1.37E+12	5/21/2013 23:39	5	2.5	0	0	0	0					1.69E+12	5/21/2013 23:40	Mozilla/5.0 (X11; Ubuntu; Linux i686; rv:21.0) Gecko/20100101 Firefox/21.0	50	25	1212	1.69E+12	Minnesota	5/21/2013 23:40	fifties	Male	white	50	assoc	1.69E+12	Tue May 21 23:32:56 PDT 2013	Tue May 21 23:40:06 PDT 2013	1.69E+12
1.37E+12	5/20/2013 16:16	9.13	9.13	0	0	0	0					1.69E+12	5/20/2013 16:14	Mozilla/5.0 (Windows NT 6.1; WOW64) AppleWebKit/537.31 (KHTML, like Gecko) Chrome/26.0.1410.64 Safari/537.31	100	100	2123	1.69E+12	Ohio	5/20/2013 16:16	under30	Male	white	20	bachelors	1.69E+12	Mon May 20 16:11:55 PDT 2013	Mon May 20 16:15:43 PDT 2013	1.69E+12
1.37E+12	5/21/2013 20:12	5	5	0	0	0	0					1.69E+12	5/21/2013 20:11	Mozilla/5.0 (Windows NT 6.1; WOW64; rv:17.0) Gecko/20100101 Firefox/17.0	50	50	2213	1.69E+12	Ohio	5/21/2013 20:12	forties	Male	white	80	assoc	1.69E+12	Tue May 21 20:07:16 PDT 2013	Tue May 21 20:12:08 PDT 2013	1.69E+12
1.37E+12	5/22/2013 10:00	0.87	0.87	0	0	0	0					1.69E+12	5/22/2013 9:58	Mozilla/5.0 (Windows NT 6.0) AppleWebKit/537.31 (KHTML, like Gecko) Chrome/26.0.1410.64 Safari/537.31	35	90	2211	1.69E+12	North Carolina	5/22/2013 10:00	under30	Female	white	20	postgrad	1.69E+12	Wed May 22 09:55:50 PDT 2013	Wed May 22 09:59:44 PDT 2013	1.69E+12
1.37E+12	5/22/2013 17:15	0.87	0.87	0	0	0	0					1.69E+12	5/22/2013 17:14	Mozilla/5.0 (Windows NT 6.1; WOW64; rv:20.0) Gecko/20100101 Firefox/20.0	1	1	2112	1.69E+12	North Carolina	5/22/2013 17:16	thirties	Female	white	50	bachelors	1.69E+12	Wed May 22 17:10:53 PDT 2013	Wed May 22 17:15:31 PDT 2013	1.69E+12
1.37E+12	5/21/2013 13:04	0.87	4	0	1	0	0					1.69E+12	5/21/2013 13:05	Mozilla/5.0 (Windows NT 5.1) AppleWebKit/537.31 (KHTML, like Gecko) Chrome/26.0.1410.64 Safari/537.31	50	96	1122	1.69E+12	North Carolina	5/21/2013 13:06	thirties	Male	white	50	assoc	1.69E+12	Tue May 21 12:59:41 PDT 2013	Tue May 21 13:05:21 PDT 2013	1.69E+12
1.37E+12	5/20/2013 22:36	4.5	3.9	0	0	0	0					1.69E+12	5/20/2013 22:32	Mozilla/5.0 (Windows NT 6.1; WOW64; rv:20.0) Gecko/20100101 Firefox/20.0	49	45	2212	1.69E+12	Washington	5/20/2013 22:37	fifties	Female	white	noanswer	assoc	1.69E+12	Mon May 20 22:36:34 PDT 2013	Mon May 20 22:36:58 PDT 2013	1.69E+12
1.37E+12	5/22/2013 9:06	0.87	0.87	0	1	0	0					1.69E+12	5/22/2013 9:04	Mozilla/5.0 (Windows NT 6.1; rv:20.0) Gecko/20100101 Firefox/20.0	50	9	2222	1.69E+12	Washington	5/22/2013 9:07	thirties	Female	white	150	postgrad	1.69E+12	Wed May 22 09:01:19 PDT 2013	Wed May 22 09:06:20 PDT 2013	1.69E+12
1.37E+12	5/20/2013 16:14	5	5	0	0	0	0					1.69E+12	5/20/2013 16:12	Mozilla/5.0 (compatible; MSIE 10.0; Windows NT 6.1; WOW64; Trident/6.0)	50	50	2211	1.69E+12	Kansas	5/20/2013 16:14	thirties	Female	white	noanswer	bachelors	1.69E+12	Mon May 20 16:07:38 PDT 2013	Mon May 20 16:13:41 PDT 2013	1.69E+12
1.37E+12	5/22/2013 10:11	5	5	0	0	1	1					1.69E+12	5/22/2013 10:12	Mozilla/5.0 (Windows NT 6.2; WOW64) AppleWebKit/537.31 (KHTML, like Gecko) Chrome/26.0.1410.64 Safari/537.31	50	50	1123	1.69E+12	Colorado	5/22/2013 10:12	thirties	Male	white	150	assoc	1.69E+12	Wed May 22 10:04:52 PDT 2013	Wed May 22 10:11:58 PDT 2013	1.69E+12
1.37E+12	5/22/2013 18:46	0	0	0	0	0	0					1.69E+12	5/22/2013 18:44	Mozilla/5.0 (Macintosh; Intel Mac OS X 10.7; rv:20.0) Gecko/20100101 Firefox/20.0	50	25	2123	1.69E+12	Idaho	5/22/2013 18:47	under30	Female	white	20	postgrad	1.69E+12	Wed May 22 18:39:57 PDT 2013	Wed May 22 18:46:13 PDT 2013	1.69E+12
1.37E+12	5/22/2013 20:48	1	2	0	1	1	1					1.69E+12	5/22/2013 20:46	Mozilla/5.0 (Linux; U; Android 2.3.4; en-us; LG-VS700 Build/GRJ22) AppleWebKit/533.1 (KHTML, like Gecko) Version/4.0 Mobile Safari/533.1	25	1	2223	1.69E+12	Illinois	5/22/2013 20:48	under30	Female	white	50	none	1.69E+12	Wed May 22 20:39:59 PDT 2013	Wed May 22 20:48:07 PDT 2013	1.69E+12
1.37E+12	5/22/2013 7:44	0	0	0	0	0	0					1.69E+12	5/22/2013 7:42	Mozilla/5.0 (iPhone; CPU iPhone OS 6_1_3 like Mac OS X) AppleWebKit/536.26 (KHTML, like Gecko) Version/6.0 Mobile/10B329 Safari/8536.25	0	9	2221	1.69E+12	Michigan	5/22/2013 7:45	under30	Male	white	50	bachelors	1.69E+12	Wed May 22 07:39:17 PDT 2013	Wed May 22 07:44:51 PDT 2013	1.69E+12
1.37E+12	5/20/2013 16:17	5	5	0	0	1	1					1.69E+12	5/20/2013 16:15	Mozilla/5.0 (Windows NT 6.1; WOW64) AppleWebKit/537.31 (KHTML, like Gecko) Chrome/26.0.1410.64 Safari/537.31	50	50	2213	1.69E+12	Washington	5/20/2013 16:17	thirties	Female	white	150	bachelors	1.69E+12	Mon May 20 16:15:24 PDT 2013	Mon May 20 16:16:34 PDT 2013	1.69E+12
1.37E+12	5/20/2013 16:33	5	3	0	0	0	0					1.69E+12	5/20/2013 16:33	Mozilla/5.0 (compatible; MSIE 9.0; Windows NT 6.1; WOW64; Trident/5.0)	1	22	1221	1.69E+12	Colorado	5/20/2013 16:33	under30	Female	white	more	none	1.69E+12	Mon May 20 16:32:56 PDT 2013	Mon May 20 16:33:05 PDT 2013	1.69E+12
1.37E+12	5/22/2013 9:47	1	1	0	0	0	0					1.69E+12	5/22/2013 9:44	Mozilla/5.0 (Windows NT 6.1; WOW64) AppleWebKit/537.31 (KHTML, like Gecko) Chrome/26.0.1410.64 Safari/537.31	50	100	2222	1.69E+12	Colorado	5/22/2013 9:47	under30	Male	white	80	assoc	1.69E+12	Wed May 22 09:41:19 PDT 2013	Wed May 22 09:46:44 PDT 2013	1.69E+12
1.37E+12	5/20/2013 17:08	0	5	0	0	0	0					1.69E+12	5/20/2013 17:09	Mozilla/5.0 (compatible; MSIE 10.0; Windows NT 6.2; WOW64; Trident/6.0; MASMJS)	0	50	1111	1.69E+12	Pennsylvania	5/20/2013 17:09	thirties	Male	white	80	bachelors	1.69E+12	Mon May 20 17:04:57 PDT 2013	Mon May 20 17:08:22 PDT 2013	1.69E+12
1.37E+12	5/20/2013 16:34	0	0	0	0	0	0					1.69E+12	5/20/2013 16:36	Mozilla/5.0 (Windows NT 6.1; WOW64; rv:20.0) Gecko/20100101 Firefox/20.0	50	0	1213	1.69E+12	Pennsylvania	5/20/2013 16:36	thirties	Female	white	50	assoc	1.69E+12	Mon May 20 16:29:47 PDT 2013	Mon May 20 16:35:56 PDT 2013	1.69E+12
1.37E+12	5/22/2013 15:20	0.87	0.87	0	0	0	0					1.69E+12	5/22/2013 15:21	Mozilla/5.0 (Windows NT 6.1; WOW64) AppleWebKit/537.36 (KHTML, like Gecko) Chrome/27.0.1453.93 Safari/537.36	50	50	1122	1.69E+12	Utah	5/22/2013 15:21	under30	Male	white	20	assoc	1.69E+12	Wed May 22 15:16:06 PDT 2013	Wed May 22 15:20:40 PDT 2013	1.69E+12
1.37E+12	5/22/2013 13:25	5	0	0	0	0	1					1.69E+12	5/22/2013 13:23	Mozilla/5.0 (Windows NT 6.1; WOW64) AppleWebKit/537.31 (KHTML, like Gecko) Chrome/26.0.1410.64 Safari/537.31	50	0	2123	1.69E+12	Pennsylvania	5/22/2013 13:26	under30	Female	white	20	assoc	1.69E+12	Wed May 22 13:19:21 PDT 2013	Wed May 22 13:25:19 PDT 2013	1.69E+12
1.37E+12	5/22/2013 5:55	5	5	1	0	0	1					1.69E+12	5/22/2013 5:53	Mozilla/5.0 (Windows NT 5.1) AppleWebKit/537.31 (KHTML, like Gecko) Chrome/26.0.1410.64 Safari/537.31	50	50	2212	1.69E+12	Pennsylvania	5/22/2013 5:55	thirties	Female	white	20	assoc	1.69E+12	Wed May 22 05:50:41 PDT 2013	Wed May 22 05:55:05 PDT 2013	1.69E+12
1.37E+12	5/20/2013 16:09	0	0.25	0	0	0	0					1.69E+12	5/20/2013 16:10	Mozilla/5.0 (Windows NT 6.1; WOW64; rv:20.0) Gecko/20100101 Firefox/20.0	0	50	1211	1.69E+12	Pennsylvania	5/20/2013 16:10	under30	Male	white	150	assoc	1.69E+12	Mon May 20 16:06:26 PDT 2013	Mon May 20 16:09:45 PDT 2013	1.69E+12
1.37E+12	5/22/2013 21:12	7.5	6	0	0	1	1					1.69E+12	5/22/2013 21:15	Mozilla/5.0 (Windows NT 6.1; WOW64) AppleWebKit/537.31 (KHTML, like Gecko) Chrome/26.0.1410.64 Safari/537.31 AlexaToolbar/alxg-3.1	9	50	1213	1.69E+12	Washington	5/22/2013 21:15	under30	Male	white	80	postgrad	1.69E+12	Wed May 22 21:07:48 PDT 2013	Wed May 22 21:15:38 PDT 2013	1.69E+12
1.37E+12	5/22/2013 13:09	5	5	0	1	1	0					1.69E+12	5/22/2013 13:09	Mozilla/5.0 (Windows NT 6.1; WOW64; rv:21.0) Gecko/20100101 Firefox/21.0	60	50	1213	1.69E+12	Georgia	5/22/2013 13:10	under30	Male	white	20	assoc	1.69E+12	Wed May 22 13:06:03 PDT 2013	Wed May 22 13:09:19 PDT 2013	1.69E+12
1.37E+12	5/21/2013 11:06	1	1	0	0	0	0					1.69E+12	5/21/2013 11:05	Mozilla/5.0 (Windows NT 6.1; WOW64; rv:20.0) Gecko/20100101 Firefox/20.0	0	5	2113	1.69E+12	Louisiana	5/21/2013 11:07	under30	Female	white	20	assoc	1.69E+12	Tue May 21 11:03:16 PDT 2013	Tue May 21 11:06:12 PDT 2013	1.69E+12
1.37E+12	5/22/2013 21:45	0.87	0.87	0	0	0	0					1.69E+12	5/22/2013 21:43	Mozilla/5.0 (X11; Ubuntu; Linux i686; rv:20.0) Gecko/20100101 Firefox/20.0	50	50	2212	1.69E+12	California	5/22/2013 21:45	under30	Female	white	150	bachelors	1.69E+12	Wed May 22 21:40:33 PDT 2013	Wed May 22 21:45:00 PDT 2013	1.69E+12
1.37E+12	5/22/2013 13:04	3	1	0	0	0	0					1.69E+12	5/22/2013 13:04	Mozilla/5.0 (Macintosh; Intel Mac OS X 10_6_8) AppleWebKit/537.36 (KHTML, like Gecko) Chrome/27.0.1453.93 Safari/537.36	50	50	1112	1.69E+12	California	5/22/2013 13:05	under30	Male	asian	80	bachelors	1.69E+12	Wed May 22 12:59:56 PDT 2013	Wed May 22 13:05:56 PDT 2013	1.69E+12
1.37E+12	5/22/2013 18:13	5	5	0	0	0	0					1.69E+12	5/22/2013 18:08	Mozilla/5.0 (Windows NT 6.1; WOW64; rv:21.0) Gecko/20100101 Firefox/21.0	50	50	2212	1.69E+12	Louisiana	5/22/2013 18:13	60plus	Female	white	50	assoc	1.69E+12	Wed May 22 18:03:11 PDT 2013	Wed May 22 18:13:13 PDT 2013	1.69E+12
1.37E+12	5/21/2013 10:23	0	0.5	0	0	0	0					1.69E+12	5/21/2013 10:21	Mozilla/5.0 (Windows NT 6.1; WOW64; rv:20.0) Gecko/20100101 Firefox/20.0	0	5	2111	1.69E+12	Nebraska	5/21/2013 10:23	under30	Male	white	50	bachelors	1.69E+12	Tue May 21 10:21:01 PDT 2013	Tue May 21 10:22:56 PDT 2013	1.69E+12
1.37E+12	5/22/2013 11:47	5	5	0	0	0	0					1.69E+12	5/22/2013 11:47	Mozilla/5.0 (Windows NT 6.1; WOW64; rv:20.0) Gecko/20100101 Firefox/20.0	71	0	1123	1.69E+12	Louisiana	5/22/2013 11:48	under30	Female	white	20	assoc	1.69E+12	Wed May 22 11:47:08 PDT 2013	Wed May 22 11:47:11 PDT 2013	1.69E+12
1.37E+12	5/22/2013 15:53	0.87	0.87	0	1	0	1					1.69E+12	5/22/2013 15:54	Mozilla/5.0 (Windows NT 6.2; WOW64; rv:20.0) Gecko/20100101 Firefox/20.0	50	9	1121	1.69E+12	Nebraska	5/22/2013 15:54	thirties	Female	white	80	assoc	1.69E+12	Wed May 22 15:48:41 PDT 2013	Wed May 22 15:53:56 PDT 2013	1.69E+12
1.37E+12	5/20/2013 20:09	2	3.5	0	0	0	0					1.69E+12	5/20/2013 20:06	Mozilla/5.0 (Windows NT 6.1; WOW64; rv:20.0) Gecko/20100101 Firefox/20.0	5	15	2221	1.69E+12	Nebraska	5/20/2013 20:09	thirties	Male	white	80	bachelors	1.69E+12	Mon May 20 20:03:56 PDT 2013	Mon May 20 20:10:58 PDT 2013	1.69E+12
1.37E+12	5/20/2013 19:50	0.87	0.87	0	1	0	1					1.69E+12	5/20/2013 19:52	Mozilla/5.0 (Windows NT 6.2; WOW64) AppleWebKit/537.31 (KHTML, like Gecko) Chrome/26.0.1410.64 Safari/537.31	50	50	1222	1.69E+12	Nebraska	5/20/2013 19:52	under30	Male	white	20	assoc	1.69E+12	Mon May 20 19:45:28 PDT 2013	Mon May 20 19:51:23 PDT 2013	1.69E+12
1.37E+12	5/22/2013 14:07	1	1	0	1	1	1					1.69E+12	5/22/2013 14:07	Mozilla/5.0 (Macintosh; Intel Mac OS X 10.7; rv:20.0) Gecko/20100101 Firefox/20.0	70	70	1222	1.69E+12	California	5/22/2013 14:07	under30	Male	asian	80	none	1.69E+12	Wed May 22 14:04:50 PDT 2013	Wed May 22 14:06:56 PDT 2013	1.69E+12
1.37E+12	5/22/2013 16:21	1.5	2	0	0	0	0					1.69E+12	5/22/2013 16:19	Mozilla/5.0 (Macintosh; Intel Mac OS X 10.5; rv:12.0) Gecko/20100101 Firefox/12.0	50	70	2123	1.69E+12	California	5/22/2013 16:21	under30	Male	white	50	bachelors	1.69E+12	Wed May 22 16:16:08 PDT 2013	Wed May 22 16:20:31 PDT 2013	1.69E+12
1.37E+12	5/22/2013 7:58	5	5	0	0	1	1					1.69E+12	5/22/2013 7:59	Mozilla/5.0 (Windows NT 6.1; WOW64) AppleWebKit/537.31 (KHTML, like Gecko) Chrome/26.0.1410.64 Safari/537.31	50	50	1113	1.69E+12	North Carolina	5/22/2013 7:59	under30	Female	white	20	bachelors	1.69E+12	Wed May 22 07:56:00 PDT 2013	Wed May 22 07:58:38 PDT 2013	1.69E+12
1.37E+12	5/22/2013 10:02	0.87	9.13	0	1	0	0					1.69E+12	5/22/2013 10:03	Mozilla/5.0 (Windows NT 6.1; WOW64) AppleWebKit/537.36 (KHTML, like Gecko) Chrome/27.0.1453.93 Safari/537.36	9	91	1112	1.69E+12	North Carolina	5/22/2013 10:03	forties	Male	white	20	assoc	1.69E+12	Wed May 22 09:59:33 PDT 2013	Wed May 22 10:02:43 PDT 2013	1.69E+12
1.37E+12	5/22/2013 8:48	0.87	0.87	1	0	0	1					1.69E+12	5/22/2013 8:50	Mozilla/5.0 (Windows NT 6.1; WOW64; rv:20.0) Gecko/20100101 Firefox/20.0	9	10	1123	1.69E+12	North Carolina	5/22/2013 8:50	under30	Male	white	50	bachelors	1.69E+12	Wed May 22 08:39:35 PDT 2013	Wed May 22 08:50:28 PDT 2013	1.69E+12
1.37E+12	5/22/2013 18:59	0.87	0.87	0	0	0	0					1.69E+12	5/22/2013 19:00	Mozilla/5.0 (Windows NT 6.2; WOW64) AppleWebKit/537.31 (KHTML, like Gecko) Chrome/26.0.1410.64 Safari/537.31	50	95	1123	1.69E+12	North Carolina	5/22/2013 19:00	thirties	Female	black	80	assoc	1.69E+12	Wed May 22 18:59:53 PDT 2013	Wed May 22 18:59:58 PDT 2013	1.69E+12
1.37E+12	5/22/2013 11:11	1.74	5	1	1	1	1					1.69E+12	5/22/2013 11:14	Mozilla/5.0 (Windows NT 6.2; WOW64; rv:20.0) Gecko/20100101 Firefox/20.0	18	50	1213	1.69E+12	Massachusetts	5/22/2013 11:14	under30	Male	noanswer	20	assoc	1.69E+12	Wed May 22 11:05:28 PDT 2013	Wed May 22 11:14:05 PDT 2013	1.69E+12
1.37E+12	5/23/2013 13:30	5	9.13	1	0	1	0					1.69E+12	5/23/2013 13:27	Mozilla/5.0 (Windows NT 6.1; WOW64) AppleWebKit/537.31 (KHTML, like Gecko) Chrome/26.0.1410.64 Safari/537.31	50	50	2223	1.69E+12	Massachusetts	5/23/2013 13:30	under30	Female	white	150	assoc	1.69E+12	Thu May 23 13:24:19 PDT 2013	Thu May 23 13:29:58 PDT 2013	1.69E+12
1.37E+12	5/20/2013 23:40	5	5	0	0	0	0					1.69E+12	5/20/2013 23:41	Mozilla/5.0 (compatible; MSIE 10.0; Windows NT 6.2; WOW64; Trident/6.0; MAARJS)	50	50	1123	1.69E+12		5/20/2013 23:41	under30	Male	white	50	assoc	1.69E+12	Mon May 20 23:40:54 PDT 2013	Mon May 20 23:41:11 PDT 2013	1.69E+12
1.37E+12	5/23/2013 6:47	5	5	0	1	1	0					1.69E+12	5/23/2013 6:48	Mozilla/5.0 (Windows NT 5.1; rv:20.0) Gecko/20100101 Firefox/20.0	50	50	1122	1.69E+12		5/23/2013 6:49	fifties	Male	white	150	bachelors	1.69E+12	Thu May 23 06:42:59 PDT 2013	Thu May 23 06:48:29 PDT 2013	1.69E+12
1.37E+12	5/22/2013 17:23	1	1	0	0	0	0					1.69E+12	5/22/2013 17:21	Mozilla/5.0 (Windows NT 6.1; WOW64) AppleWebKit/537.31 (KHTML, like Gecko) Chrome/26.0.1410.64 Safari/537.31	15	25	2212	1.69E+12	Indiana	5/22/2013 17:23	under30	Male	white	80	bachelors	1.69E+12	Wed May 22 17:18:27 PDT 2013	Wed May 22 17:23:01 PDT 2013	1.69E+12
1.37E+12	5/20/2013 15:59	1	1	0	0	0	0					1.69E+12	5/20/2013 15:59	Mozilla/5.0 (Windows NT 6.1; WOW64; rv:20.0) Gecko/20100101 Firefox/20.0	20	41	1221	1.69E+12	Indiana	5/20/2013 16:00	under30	Male	white	20	none	1.69E+12	Mon May 20 15:56:28 PDT 2013	Mon May 20 15:59:20 PDT 2013	1.69E+12
1.37E+12	5/20/2013 17:28	5	5	0	0	0	0					1.69E+12	5/20/2013 17:28	Mozilla/5.0 (Windows NT 6.1; WOW64) AppleWebKit/537.31 (KHTML, like Gecko) Chrome/26.0.1410.64 Safari/537.31	50	0	1111	1.69E+12	Colorado	5/20/2013 17:29	thirties	Female	white	80	assoc	1.69E+12	Mon May 20 17:24:28 PDT 2013	Mon May 20 17:28:26 PDT 2013	1.69E+12
1.37E+12	5/22/2013 9:22	2	5	0	0	0	0					1.69E+12	5/22/2013 9:21	Mozilla/5.0 (Windows NT 6.0; rv:14.0) Gecko/20100101 Firefox/14.0.1	20	0	2221	1.69E+12	Ohio	5/22/2013 9:22	thirties	Female	white	20	none	1.69E+12	Wed May 22 09:18:29 PDT 2013	Wed May 22 09:22:19 PDT 2013	1.69E+12
1.37E+12	5/22/2013 19:37	5	5	0	0	0	0					1.69E+12	5/22/2013 19:38	Mozilla/5.0 (Windows NT 6.1; WOW64; rv:22.0) Gecko/20100101 Firefox/22.0	50	40	1123	1.69E+12	North Carolina	5/22/2013 19:42	60plus	Female	white	50	bachelors	1.69E+12	Wed May 22 19:36:50 PDT 2013	Wed May 22 19:44:10 PDT 2013	1.69E+12
1.37E+12	5/22/2013 9:51	0	0	0	0	0	0					1.69E+12	5/22/2013 9:51	Mozilla/5.0 (Windows NT 6.1; WOW64) AppleWebKit/537.31 (KHTML, like Gecko) Chrome/26.0.1410.64 Safari/537.31	0	0	1122	1.69E+12	Florida	5/22/2013 9:52	under30	Male	black	50	none	1.69E+12	Wed May 22 09:46:35 PDT 2013	Wed May 22 09:51:14 PDT 2013	1.69E+12
1.37E+12	5/20/2013 16:17	5	7	0	0	0	0					1.69E+12	5/20/2013 16:18	Mozilla/5.0 (Windows NT 5.1; rv:20.0) Gecko/20100101 Firefox/20.0	50	50	1121	1.69E+12	North Carolina	5/20/2013 16:19	under30	Female	white	50	assoc	1.69E+12	Mon May 20 16:13:26 PDT 2013	Mon May 20 16:18:20 PDT 2013	1.69E+12
1.37E+12	5/22/2013 14:06	0	5	0	0	1	1					1.69E+12	5/22/2013 14:07	Mozilla/5.0 (Windows NT 6.2; WOW64) AppleWebKit/537.31 (KHTML, like Gecko) Chrome/26.0.1410.64 Safari/537.31	0	50	1213	1.69E+12	North Carolina	5/22/2013 14:08	forties	Male	black	50	assoc	1.69E+12	Wed May 22 14:02:37 PDT 2013	Wed May 22 14:07:44 PDT 2013	1.69E+12
1.37E+12	5/20/2013 16:31	2	3.25	0	0	0	0					1.69E+12	5/20/2013 16:34	Mozilla/5.0 (Windows NT 6.2; WOW64) AppleWebKit/537.31 (KHTML, like Gecko) Chrome/26.0.1410.64 Safari/537.31	20	18	1111	1.69E+12	Florida	5/20/2013 16:34	thirties	Male	white	50	assoc	1.69E+12	Mon May 20 16:23:56 PDT 2013	Mon May 20 16:33:33 PDT 2013	1.69E+12
1.37E+12	5/20/2013 19:12	0.87	0.87	0	1	1	0					1.69E+12	5/20/2013 19:11	Mozilla/5.0 (Windows NT 5.1; rv:21.0) Gecko/20100101 Firefox/21.0	3	5	2113	1.69E+12	Florida	5/20/2013 19:13	thirties	Male	white	80	assoc	1.69E+12	Mon May 20 19:07:58 PDT 2013	Mon May 20 19:12:45 PDT 2013	1.69E+12
1.37E+12	5/22/2013 0:52	0.87	5	0	1	0	1					1.69E+12	5/22/2013 0:52	Mozilla/5.0 (Windows NT 6.0; WOW64) AppleWebKit/537.31 (KHTML, like Gecko) Chrome/26.0.1410.64 Safari/537.31	50	50	1221	1.69E+12	Florida	5/22/2013 0:53	fifties	Male	white	20	bachelors	1.69E+12	Wed May 22 00:42:06 PDT 2013	Wed May 22 00:53:36 PDT 2013	1.69E+12
1.37E+12	5/20/2013 16:23	5	5	1	0	0	1					1.69E+12	5/20/2013 16:19	Mozilla/5.0 (Windows NT 6.1; WOW64; rv:20.0) Gecko/20100101 Firefox/20.0	50	50	2213	1.69E+12	Ohio	5/20/2013 16:23	fifties	Female	white	150	bachelors	1.69E+12	Mon May 20 16:16:47 PDT 2013	Mon May 20 16:23:01 PDT 2013	1.69E+12
1.37E+12	5/21/2013 22:41	10	9	0	0	0	0					1.69E+12	5/21/2013 22:43	Mozilla/5.0 (Windows NT 6.1; WOW64; rv:21.0) Gecko/20100101 Firefox/21.0	50	50	1121	1.69E+12	Ohio	5/21/2013 22:43	under30	Male	asian	20	bachelors	1.69E+12	Tue May 21 22:42:46 PDT 2013	Tue May 21 22:42:52 PDT 2013	1.69E+12
1.37E+12	5/22/2013 11:46	0.88	0.88	0	0	0	0					1.69E+12	5/22/2013 11:44	Mozilla/5.0 (X11; Ubuntu; Linux x86_64; rv:20.0) Gecko/20100101 Firefox/20.0	10	10	2223	1.69E+12	Ohio	5/22/2013 11:46	under30	Male	white	more	assoc	1.69E+12	Wed May 22 11:40:00 PDT 2013	Wed May 22 11:45:43 PDT 2013	1.69E+12
1.37E+12	5/21/2013 7:35	5	5	0	0	0	0					1.69E+12	5/21/2013 7:34	Mozilla/5.0 (Windows NT 6.1; WOW64; rv:21.0) Gecko/20100101 Firefox/21.0	50	50	2221	1.69E+12	Ohio	5/21/2013 7:35	under30	Male	white	50	none	1.69E+12	Tue May 21 07:31:23 PDT 2013	Tue May 21 07:36:47 PDT 2013	1.69E+12
1.37E+12	5/22/2013 10:47	5	5	0	0	0	0					1.69E+12	5/22/2013 10:49	Mozilla/5.0 (Windows NT 6.1; WOW64) AppleWebKit/537.31 (KHTML, like Gecko) Chrome/26.0.1410.64 Safari/537.31	50	50	1123	1.69E+12	Ohio	5/22/2013 10:49	under30	Female	white	80	bachelors	1.69E+12	Wed May 22 10:42:40 PDT 2013	Wed May 22 10:48:31 PDT 2013	1.69E+12
1.37E+12	5/20/2013 17:13	5	5	0	0	1	0					1.69E+12	5/20/2013 17:15	Mozilla/5.0 (Windows NT 6.1; WOW64; rv:20.0) Gecko/20100101 Firefox/20.0	50	50	1123	1.69E+12	Ohio	5/20/2013 17:15	under30	Male	white	50	assoc	1.69E+12	Mon May 20 17:08:54 PDT 2013	Mon May 20 17:14:31 PDT 2013	1.69E+12
1.37E+12	5/20/2013 16:08	5	5	1	0	0	1					1.69E+12	5/20/2013 16:04	Mozilla/5.0 (Windows NT 5.1) AppleWebKit/537.31 (KHTML, like Gecko) Chrome/26.0.1410.64 Safari/537.31	50	50	2212	1.69E+12	California	5/20/2013 16:08	under30	Male	hispanic	20	none	1.69E+12	Mon May 20 16:01:07 PDT 2013	Mon May 20 16:08:06 PDT 2013	1.69E+12
1.37E+12	5/22/2013 15:27	3.33	5	0	0	0	0					1.69E+12	5/22/2013 15:25	Mozilla/5.0 (Windows NT 6.1; WOW64) AppleWebKit/537.31 (KHTML, like Gecko) Chrome/26.0.1410.64 Safari/537.31	37	50	2111	1.69E+12	New York	5/22/2013 15:27	under30	Male	white	more	bachelors	1.69E+12	Wed May 22 15:22:58 PDT 2013	Wed May 22 15:27:12 PDT 2013	1.69E+12
1.37E+12	5/22/2013 12:01	5	5	0	0	0	0					1.69E+12	5/22/2013 12:00	Mozilla/5.0 (Windows NT 6.2; WOW64; rv:20.0) Gecko/20100101 Firefox/20.0	50	50	2121	1.69E+12	New York	5/22/2013 12:01	under30	Male	white	50	bachelors	1.69E+12	Wed May 22 11:57:40 PDT 2013	Wed May 22 12:01:10 PDT 2013	1.69E+12
1.37E+12	5/22/2013 7:36	5	5	0	0	0	0					1.69E+12	5/22/2013 7:37	Mozilla/5.0 (Windows NT 6.0) AppleWebKit/537.31 (KHTML, like Gecko) Chrome/26.0.1410.64 Safari/537.31	50	91	1121	1.69E+12	Pennsylvania	5/22/2013 7:38	under30	Male	black	20	none	1.69E+12	Wed May 22 07:30:26 PDT 2013	Wed May 22 07:37:32 PDT 2013	1.69E+12
1.37E+12	5/20/2013 15:38	5	4.5	0	0	0	0					1.69E+12	5/20/2013 15:39	Mozilla/5.0 (Windows NT 6.1; WOW64) AppleWebKit/537.31 (KHTML, like Gecko) Chrome/26.0.1410.64 Safari/537.31	50	45	1211	1.69E+12	West Virginia	5/20/2013 15:39	under30	Female	white	80	assoc	1.69E+12	Mon May 20 15:34:07 PDT 2013	Mon May 20 15:38:51 PDT 2013	1.69E+12
1.37E+12	5/22/2013 11:27	3	5	0	0	1	1					1.69E+12	5/22/2013 11:29	Mozilla/5.0 (Windows NT 6.1; WOW64) AppleWebKit/537.36 (KHTML, like Gecko) Chrome/27.0.1453.93 Safari/537.36	50	50	1113	1.69E+12	Pennsylvania	5/22/2013 11:29	thirties	Male	white	80	bachelors	1.69E+12	Wed May 22 11:23:04 PDT 2013	Wed May 22 11:28:34 PDT 2013	1.69E+12
1.37E+12	5/20/2013 15:48	4	4	1	0	0	1					1.69E+12	5/20/2013 15:46	Mozilla/5.0 (Windows NT 5.1; rv:21.0) Gecko/20100101 Firefox/21.0	30	40	2122	1.69E+12	Florida	5/20/2013 15:49	forties	Male	white	50	assoc	1.69E+12	Mon May 20 15:41:37 PDT 2013	Mon May 20 15:48:15 PDT 2013	1.69E+12
1.37E+12	5/22/2013 12:25	0	0	0	0	0	0					1.69E+12	5/22/2013 12:28	Mozilla/5.0 (Windows NT 6.1; WOW64) AppleWebKit/537.31 (KHTML, like Gecko) Chrome/26.0.1410.64 Safari/537.31	0	0	1222	1.69E+12	Florida	5/22/2013 12:28	under30	Male	white	20	assoc	1.69E+12	Wed May 22 12:18:39 PDT 2013	Wed May 22 12:27:28 PDT 2013	1.69E+12
1.37E+12	5/23/2013 11:26	0.87	0.87	0	0	0	0					1.69E+12	5/23/2013 11:29	Mozilla/5.0 (Windows NT 6.1; WOW64) AppleWebKit/537.31 (KHTML, like Gecko) Chrome/26.0.1410.64 Safari/537.31	70	91	1221	1.69E+12	Florida	5/23/2013 11:29	thirties	Male	hispanic	150	postgrad	1.69E+12	Thu May 23 11:18:53 PDT 2013	Thu May 23 11:28:58 PDT 2013	1.69E+12
1.37E+12	5/22/2013 8:35	5	1	0	0	0	0					1.69E+12	5/22/2013 8:36	Mozilla/5.0 (Macintosh; U; PPC Mac OS X 10_4_11; en) AppleWebKit/533.19.4 (KHTML, like Gecko) Version/4.1.3 Safari/533.19.4	25	10	1222	1.69E+12	Florida	5/22/2013 8:36	under30	Female	hispanic	50	assoc	1.69E+12	Wed May 22 08:32:01 PDT 2013	Wed May 22 08:35:58 PDT 2013	1.69E+12
1.37E+12	5/22/2013 10:20	0.87	0.87	0	0	0	0					1.69E+12	5/22/2013 10:18	Mozilla/5.0 (Windows NT 5.1; rv:20.0) Gecko/20100101 Firefox/20.0	100	0	2212	1.69E+12	Ohio	5/22/2013 10:20	under30	Female	asian	20	bachelors	1.69E+12	Wed May 22 12:38:19 PDT 2013	Wed May 22 12:39:01 PDT 2013	1.69E+12
1.37E+12	5/22/2013 19:43	0.87	0.87	0	0	0	0					1.69E+12	5/22/2013 19:46	Mozilla/5.0 (masking-agent; rv:20.0) Gecko/20100101 Firefox/20.0	0	9	1211	1.69E+12	Georgia	5/22/2013 19:46	thirties	Male	white	150	postgrad	1.69E+12	Wed May 22 19:35:07 PDT 2013	Wed May 22 19:45:52 PDT 2013	1.69E+12
1.37E+12	5/22/2013 10:39	5	5	0	0	0	0					1.69E+12	5/22/2013 10:37	Mozilla/5.0 (Windows NT 6.1; WOW64) AppleWebKit/537.31 (KHTML, like Gecko) Chrome/26.0.1410.64 Safari/537.31	50	50	2211	1.69E+12	Georgia	5/22/2013 10:40	under30	Female	white	50	bachelors	1.69E+12	Wed May 22 10:35:10 PDT 2013	Wed May 22 10:39:19 PDT 2013	1.69E+12
1.37E+12	5/22/2013 10:24	0	0.24	0	0	1	1					1.69E+12	5/22/2013 10:22	Mozilla/5.0 (Windows NT 6.1; WOW64) AppleWebKit/537.36 (KHTML, like Gecko) Chrome/27.0.1453.93 Safari/537.36	50	9	2213	1.69E+12	Tennessee	5/22/2013 10:24	under30	Male	white	80	assoc	1.69E+12	Wed May 22 10:15:45 PDT 2013	Wed May 22 10:24:00 PDT 2013	1.69E+12
1.37E+12	5/22/2013 9:51	0.87	0.87	0	1	0	1					1.69E+12	5/22/2013 9:46	Mozilla/5.0 (Windows NT 6.1; WOW64) AppleWebKit/537.31 (KHTML, like Gecko) Chrome/26.0.1410.64 Safari/537.31	91	91	2221	1.69E+12	Ohio	5/22/2013 9:51	under30	Male	hispanic	50	none	1.69E+12	Wed May 22 09:50:46 PDT 2013	Wed May 22 09:51:08 PDT 2013	1.69E+12
1.37E+12	5/23/2013 6:17	5	5	0	1	0	0					1.69E+12	5/23/2013 6:18	Mozilla/5.0 (Macintosh; Intel Mac OS X 10.8; rv:20.0) Gecko/20100101 Firefox/20.0	50	50	1111	1.69E+12	Ohio	5/23/2013 6:18	thirties	Female	white	150	postgrad	1.69E+12	Thu May 23 06:13:03 PDT 2013	Thu May 23 06:17:22 PDT 2013	1.69E+12
1.37E+12	5/22/2013 17:18	4	5	0	0	0	0					1.69E+12	5/22/2013 17:14	Mozilla/5.0 (Macintosh; Intel Mac OS X 10.6; rv:20.0) Gecko/20100101 Firefox/20.0	50	40	2113	1.69E+12	Missouri	5/22/2013 17:18	under30	Female	asian	20	assoc	1.69E+12	Wed May 22 17:12:03 PDT 2013	Wed May 22 17:17:43 PDT 2013	1.69E+12
1.37E+12	5/21/2013 12:07	1	0	0	0	0	0					1.69E+12	5/21/2013 12:06	Mozilla/5.0 (iPhone; CPU iPhone OS 6_0_2 like Mac OS X) AppleWebKit/536.26 (KHTML, like Gecko) Version/6.0 Mobile/10A551 Safari/8536.25	30	0	2222	1.69E+12	Maryland	5/21/2013 12:08	under30	Male	white	150	bachelors	1.69E+12	Tue May 21 12:03:50 PDT 2013	Tue May 21 12:08:16 PDT 2013	1.69E+12
1.37E+12	5/20/2013 16:22	0.87	5	0	0	0	0					1.69E+12	5/20/2013 16:23	Mozilla/5.0 (iPad; CPU OS 6_1_3 like Mac OS X) AppleWebKit/536.26 (KHTML, like Gecko) Version/6.0 Mobile/10B329 Safari/8536.25	0	9	1221	1.69E+12	California	5/20/2013 16:24	under30	Male	hispanic	80	bachelors	1.69E+12	Mon May 20 16:18:40 PDT 2013	Mon May 20 16:23:32 PDT 2013	1.69E+12
1.37E+12	5/22/2013 8:44	5	5	0	0	0	0					1.69E+12	5/22/2013 8:44	Mozilla/4.0 (compatible; MSIE 8.0; Windows NT 5.1; Trident/4.0; .NET CLR 1.1.4322; .NET CLR 2.0.50727; .NET CLR 3.0.04506.30; .NET CLR 3.0.04506.648; InfoPath.2; .NET4.0C; .NET4.0E; .NET CLR 3.0.4506.2152; .NET CLR 3.5.30729)	50	50	1121	1.69E+12	Alabama	5/22/2013 8:45	thirties	Female	white	80	assoc	1.69E+12	Wed May 22 08:38:57 PDT 2013	Wed May 22 08:44:09 PDT 2013	1.69E+12
1.37E+12	5/20/2013 16:08	0	0	1	0	0	1					1.69E+12	5/20/2013 16:08	Mozilla/5.0 (Windows NT 6.0; rv:20.0) Gecko/20100101 Firefox/20.0	0	0	1122	1.69E+12	Florida	5/20/2013 16:08	under30	Male	white	20	assoc	1.69E+12	Mon May 20 16:04:19 PDT 2013	Mon May 20 16:08:05 PDT 2013	1.69E+12
1.37E+12	5/22/2013 9:32	5	5	0	0	1	1					1.69E+12	5/22/2013 9:33	Mozilla/5.0 (Windows NT 6.1; WOW64; rv:20.0) Gecko/20100101 Firefox/20.0	50	91	1213	1.69E+12	Illinois	5/22/2013 9:33	under30	Male	white	150	assoc	1.69E+12	Wed May 22 09:28:58 PDT 2013	Wed May 22 09:32:50 PDT 2013	1.69E+12
1.37E+12	5/22/2013 8:03	2	0	0	0	0	0					1.69E+12	5/22/2013 8:05	Mozilla/5.0 (Windows NT 6.1; WOW64; rv:21.0) Gecko/20100101 Firefox/21.0	50	50	1221	1.69E+12	Texas	5/22/2013 8:05	forties	Female	white	80	postgrad	1.69E+12	Wed May 22 07:58:37 PDT 2013	Wed May 22 08:04:45 PDT 2013	1.69E+12
1.37E+12	5/21/2013 3:20	5	1.07	0	0	0	0					1.69E+12	5/21/2013 3:17	Mozilla/5.0 (compatible; MSIE 9.0; Windows NT 6.1; WOW64; Trident/5.0)	50	50	2212	1.69E+12	Ohio	5/21/2013 3:20	fifties	Female	white	80	none	1.69E+12	Tue May 21 03:14:16 PDT 2013	Tue May 21 03:20:13 PDT 2013	1.69E+12
1.37E+12	5/22/2013 18:28	0.87	0.87	0	1	0	0					1.69E+12	5/22/2013 18:29	Mozilla/4.0 (compatible; MSIE 8.0; Windows NT 6.1; Trident/4.0; SLCC2; .NET CLR 2.0.50727; .NET CLR 3.5.30729; .NET CLR 3.0.30729; Media Center PC 6.0; MS-RTC LM 8; .NET4.0C; .NET4.0E)	8	9	1211	1.69E+12	California	5/22/2013 18:30	under30	Male	white	50	bachelors	1.69E+12	Wed May 22 18:23:32 PDT 2013	Wed May 22 18:29:20 PDT 2013	1.69E+12
1.37E+12	5/22/2013 17:31	0.87	0.87	0	0	1	0					1.69E+12	5/22/2013 17:32	Mozilla/5.0 (Windows NT 6.1; WOW64) AppleWebKit/537.31 (KHTML, like Gecko) Chrome/26.0.1410.64 Safari/537.31	100	100	1111	1.69E+12	Virginia	5/22/2013 17:32	under30	Male	white	150	assoc	1.69E+12	Wed May 22 17:31:39 PDT 2013	Wed May 22 17:31:44 PDT 2013	1.69E+12
1.37E+12	5/21/2013 9:43	5	5	0	0	0	0					1.69E+12	5/21/2013 9:44	Mozilla/5.0 (Macintosh; Intel Mac OS X 10_7_5) AppleWebKit/537.31 (KHTML, like Gecko) Chrome/26.0.1410.65 Safari/537.31	50	50	1221	1.69E+12	South Carolina	5/21/2013 9:44	under30	Male	white	80	bachelors	1.69E+12	Tue May 21 09:40:10 PDT 2013	Tue May 21 09:44:13 PDT 2013	1.69E+12
1.37E+12	5/21/2013 19:51	5	5	0	1	1	0					1.69E+12	5/21/2013 19:48	Mozilla/5.0 (Windows NT 6.1; WOW64; rv:12.0) Gecko/20100101 Firefox/12.0	50	50	2123	1.69E+12	Ohio	5/21/2013 19:51	thirties	Female	white	80	postgrad	1.69E+12	Tue May 21 19:46:10 PDT 2013	Tue May 21 19:50:58 PDT 2013	1.69E+12
1.37E+12	5/22/2013 8:29	0.87	0.87	0	0	1	0					1.69E+12	5/22/2013 8:31	Mozilla/5.0 (Windows NT 6.1) AppleWebKit/537.31 (KHTML, like Gecko) Chrome/26.0.1410.64 Safari/537.31	9	18	1223	1.69E+12	Pennsylvania	5/22/2013 8:31	thirties	Male	white	50	bachelors	1.69E+12	Wed May 22 08:24:21 PDT 2013	Wed May 22 08:30:47 PDT 2013	1.69E+12
1.37E+12	5/22/2013 14:47	5	5.01	0	0	0	0					1.69E+12	5/22/2013 14:50	Mozilla/5.0 (Windows NT 6.1; WOW64) AppleWebKit/537.31 (KHTML, like Gecko) Chrome/26.0.1410.64 Safari/537.31	9	10	1112	1.69E+12	California	5/22/2013 14:50	under30	Male	hispanic	20	assoc	1.69E+12	Wed May 22 14:37:37 PDT 2013	Wed May 22 14:49:51 PDT 2013	1.69E+12
1.37E+12	5/20/2013 20:38	1	0.8	1	0	0	1					1.69E+12	5/20/2013 20:36	Mozilla/5.0 (Windows NT 6.0; WOW64) AppleWebKit/537.31 (KHTML, like Gecko) Chrome/26.0.1410.64 Safari/537.31	50	1	2112	1.69E+12	California	5/20/2013 20:38	forties	Female	white	more	postgrad	1.69E+12	Mon May 20 20:32:21 PDT 2013	Mon May 20 20:38:29 PDT 2013	1.69E+12
1.37E+12	5/21/2013 5:22	0.87	0.87	0	1	1	0					1.69E+12	5/21/2013 5:22	Mozilla/5.0 (Windows NT 6.1; WOW64) AppleWebKit/537.31 (KHTML, like Gecko) Chrome/26.0.1410.64 Safari/537.31	100	100	1123	1.69E+12	Illinois	5/21/2013 5:23	thirties	Female	white	50	postgrad	1.69E+12	Tue May 21 05:22:31 PDT 2013	Tue May 21 05:22:39 PDT 2013	1.69E+12
1.37E+12	5/22/2013 21:23	0	0.87	0	0	0	0					1.69E+12	5/22/2013 21:21	Mozilla/5.0 (Windows NT 6.1; rv:21.0) Gecko/20100101 Firefox/21.0	0	25	2113	1.69E+12	Washington	5/22/2013 21:24	under30	Male	white	50	assoc	1.69E+12	Wed May 22 21:18:12 PDT 2013	Wed May 22 21:23:20 PDT 2013	1.69E+12
1.37E+12	5/20/2013 15:41	0	0.25	0	0	0	0					1.69E+12	5/20/2013 15:43	Mozilla/5.0 (X11; Ubuntu; Linux i686; rv:21.0) Gecko/20100101 Firefox/21.0	0	10	1222	1.69E+12	California	5/20/2013 15:43	thirties	Male	white	80	bachelors	1.69E+12	Mon May 20 15:35:01 PDT 2013	Mon May 20 15:43:53 PDT 2013	1.69E+12
1.37E+12	5/22/2013 10:40	5	5	0	0	0	0					1.69E+12	5/22/2013 10:38	Mozilla/5.0 (Windows NT 6.2; WOW64; rv:21.0) Gecko/20100101 Firefox/21.0	51	99	2223	1.69E+12	Michigan	5/22/2013 10:40	under30	Female	white	20	none	1.69E+12	Wed May 22 10:40:48 PDT 2013	Wed May 22 10:40:55 PDT 2013	1.69E+12
1.37E+12	5/22/2013 8:47	4	3	0	0	1	0					1.69E+12	5/22/2013 8:46	Mozilla/5.0 (Macintosh; Intel Mac OS X 10_6_8) AppleWebKit/537.36 (KHTML, like Gecko) Chrome/27.0.1453.93 Safari/537.36	50	25	2112	1.69E+12	New Mexico	5/22/2013 8:47	thirties	Female	white	50	assoc	1.69E+12	Wed May 22 08:42:43 PDT 2013	Wed May 22 08:47:00 PDT 2013	1.69E+12
1.37E+12	5/22/2013 19:07	0.87	0.87	1	0	0	1					1.69E+12	5/22/2013 19:05	Mozilla/5.0 (compatible; MSIE 9.0; Windows NT 6.1; WOW64; Trident/5.0; NP06)	50	10	2112	1.69E+12	Kansas	5/22/2013 19:07	under30	Male	white	80	assoc	1.69E+12	Wed May 22 19:01:39 PDT 2013	Wed May 22 19:06:45 PDT 2013	1.69E+12
1.37E+12	5/22/2013 8:17	5	5	0	0	0	0					1.69E+12	5/22/2013 8:18	Mozilla/5.0 (Windows NT 6.1; WOW64; rv:21.0) Gecko/20100101 Firefox/21.0	50	50	1221	1.69E+12	Arkansas	5/22/2013 8:19	under30	Male	white	50	assoc	1.69E+12	Wed May 22 08:11:47 PDT 2013	Wed May 22 08:18:26 PDT 2013	1.69E+12
1.37E+12	5/20/2013 18:56	0.87	0.87	0	1	0	1					1.69E+12	5/20/2013 18:59	Mozilla/5.0 (Windows NT 6.1; rv:20.0) Gecko/20100101 Firefox/20.0	9	9	1221	1.69E+12	Iowa	5/20/2013 19:00	thirties	Female	white	50	assoc	1.69E+12	Mon May 20 18:50:06 PDT 2013	Mon May 20 18:59:34 PDT 2013	1.69E+12
1.37E+12	5/22/2013 10:01	0.87	0.87	0	0	0	0					1.69E+12	5/22/2013 9:59	Mozilla/5.0 (Windows NT 6.2; WOW64) AppleWebKit/537.31 (KHTML, like Gecko) Chrome/26.0.1410.64 Safari/537.31	50	60	2222	1.69E+12	Texas	5/22/2013 10:01	under30	Male	hispanic	80	bachelors	1.69E+12	Wed May 22 10:00:30 PDT 2013	Wed May 22 10:00:34 PDT 2013	1.69E+12
1.37E+12	5/21/2013 14:54	0.87	0.87	1	0	0	1					1.69E+12	5/21/2013 14:52	Mozilla/5.0 (Windows NT 6.1; WOW64) AppleWebKit/537.31 (KHTML, like Gecko) Chrome/26.0.1410.64 Safari/537.31	50	10	2112	1.69E+12	Arkansas	5/21/2013 14:54	fifties	Female	white	20	assoc	1.69E+12	Tue May 21 14:50:52 PDT 2013	Tue May 21 14:54:16 PDT 2013	1.69E+12
1.37E+12	5/22/2013 8:08	2	0.87	0	0	0	0					1.69E+12	5/22/2013 8:06	Mozilla/5.0 (Windows NT 6.1; WOW64) AppleWebKit/537.31 (KHTML, like Gecko) Chrome/26.0.1410.64 Safari/537.31	25	25	2112	1.69E+12	Kansas	5/22/2013 8:08	thirties	Male	hispanic	150	bachelors	1.69E+12	Wed May 22 08:04:15 PDT 2013	Wed May 22 08:08:01 PDT 2013	1.69E+12
1.37E+12	5/23/2013 11:59	0.87	0.87	0	0	0	0					1.69E+12	5/23/2013 11:57	Mozilla/5.0 (Windows NT 6.0) AppleWebKit/537.36 (KHTML, like Gecko) Chrome/27.0.1453.93 Safari/537.36	40	43	2111	1.69E+12	Arizona	5/23/2013 11:59	fifties	Male	white	80	postgrad	1.69E+12	Thu May 23 11:55:01 PDT 2013	Thu May 23 11:58:59 PDT 2013	1.69E+12
1.37E+12	5/22/2013 18:48	0.87	0.87	0	0	0	0					1.69E+12	5/22/2013 18:50	Mozilla/5.0 (Windows NT 5.1; rv:21.0) Gecko/20100101 Firefox/21.0	9	9	1111	1.69E+12	Georgia	5/22/2013 18:50	thirties	Female	white	150	bachelors	1.69E+12	Wed May 22 18:44:31 PDT 2013	Wed May 22 18:49:45 PDT 2013	1.69E+12
1.37E+12	5/20/2013 16:11	5	5	0	1	0	0					1.69E+12	5/20/2013 16:09	Mozilla/5.0 (iPad; CPU OS 6_1_3 like Mac OS X) AppleWebKit/536.26 (KHTML, like Gecko) Version/6.0 Mobile/10B329 Safari/8536.25	50	50	2121	1.69E+12	Texas	5/20/2013 16:11	thirties	Female	white	50	assoc	1.69E+12	Mon May 20 16:06:30 PDT 2013	Mon May 20 16:10:24 PDT 2013	1.69E+12
1.37E+12	5/22/2013 19:00	5	5	0	0	0	0					1.69E+12	5/22/2013 19:01	Mozilla/5.0 (Windows NT 6.1; WOW64) AppleWebKit/537.31 (KHTML, like Gecko) Chrome/26.0.1410.64 Safari/537.31	50	50	1122	1.69E+12	New York	5/22/2013 19:02	under30	Male	white	80	postgrad	1.69E+12	Wed May 22 18:53:29 PDT 2013	Wed May 22 19:01:35 PDT 2013	1.69E+12
1.37E+12	5/22/2013 14:15	0.87	0.87	0	0	0	0					1.69E+12	5/22/2013 14:14	Mozilla/5.0 (Windows NT 6.1; WOW64; rv:20.0) Gecko/20100101 Firefox/20.0	9	0	2122	1.69E+12	New York	5/22/2013 14:16	under30	Female	white	50	bachelors	1.69E+12	Wed May 22 14:11:08 PDT 2013	Wed May 22 14:15:13 PDT 2013	1.69E+12
1.37E+12	5/22/2013 8:30	4	3	0	0	0	0					1.69E+12	5/22/2013 8:28	Mozilla/5.0 (Windows NT 6.1) AppleWebKit/537.31 (KHTML, like Gecko) Chrome/26.0.1410.64 Safari/537.31	50	65	2221	1.69E+12	Ohio	5/22/2013 8:31	under30	Male	white	50	bachelors	1.69E+12	Wed May 22 08:19:51 PDT 2013	Wed May 22 08:30:32 PDT 2013	1.69E+12
1.37E+12	5/22/2013 8:33	0.87	0.87	0	1	1	1					1.69E+12	5/22/2013 8:31	Mozilla/5.0 (Windows NT 6.1; WOW64; rv:21.0) Gecko/20100101 Firefox/21.0	20	25	2223	1.69E+12	South Dakota	5/22/2013 8:33	thirties	Male	white	150	postgrad	1.69E+12	Wed May 22 08:29:05 PDT 2013	Wed May 22 08:33:03 PDT 2013	1.69E+12
1.37E+12	5/22/2013 7:33	5	5	0	0	1	1					1.69E+12	5/22/2013 7:34	Mozilla/5.0 (Macintosh; Intel Mac OS X 10_7_5) AppleWebKit/534.57.7 (KHTML, like Gecko) Version/5.1.7 Safari/534.57.7	2	17	1122	1.69E+12	New York	5/22/2013 7:34	under30	Female	white	50	postgrad	1.69E+12	Wed May 22 07:33:37 PDT 2013	Wed May 22 07:33:42 PDT 2013	1.69E+12
1.37E+12	5/23/2013 12:40	5	5.1	0	0	0	0					1.69E+12	5/23/2013 12:39	Mozilla/5.0 (Windows NT 6.1; WOW64; rv:20.0) Gecko/20100101 Firefox/20.0	25	42	2211	1.69E+12	Illinois	5/23/2013 12:41	thirties	Female	white	50	bachelors	1.69E+12	Thu May 23 12:36:49 PDT 2013	Thu May 23 12:40:22 PDT 2013	1.69E+12
1.37E+12	5/22/2013 19:40	5	5	0	0	1	0					1.69E+12	5/22/2013 19:41	Mozilla/5.0 (Windows NT 6.1; WOW64; rv:21.0) Gecko/20100101 Firefox/21.0	50	50	1212	1.69E+12	South Dakota	5/22/2013 19:41	under30	Male	white	150	bachelors	1.69E+12	Wed May 22 19:37:52 PDT 2013	Wed May 22 19:40:46 PDT 2013	1.69E+12
1.37E+12	5/21/2013 0:10	5	5	1	0	0	0					1.69E+12	5/21/2013 0:12	Mozilla/5.0 (Windows NT 6.0) AppleWebKit/537.31 (KHTML, like Gecko) Chrome/26.0.1410.64 Safari/537.31	50	50	1212	1.69E+12	California	5/21/2013 0:12	thirties	Female	white	50	assoc	1.69E+12	Tue May 21 00:07:32 PDT 2013	Tue May 21 00:11:36 PDT 2013	1.69E+12
1.37E+12	5/20/2013 16:09	0.87	0.87	0	1	0	0					1.69E+12	5/20/2013 16:10	Mozilla/5.0 (Windows NT 6.0) AppleWebKit/537.31 (KHTML, like Gecko) Chrome/26.0.1410.64 Safari/537.31	9	9	1211	1.69E+12	Washington	5/20/2013 16:11	thirties	Male	asian	more	bachelors	1.69E+12	Mon May 20 16:04:16 PDT 2013	Mon May 20 16:10:28 PDT 2013	1.69E+12
1.37E+12	5/20/2013 16:17	5	0.87	0	0	1	0					1.69E+12	5/20/2013 16:19	Mozilla/5.0 (Windows NT 6.1; WOW64) AppleWebKit/537.31 (KHTML, like Gecko) Chrome/26.0.1410.64 Safari/537.31	9	9	1221	1.69E+12	Washington	5/20/2013 16:19	under30	Male	other	80	bachelors	1.69E+12	Mon May 20 16:14:33 PDT 2013	Mon May 20 16:18:44 PDT 2013	1.69E+12
1.37E+12	5/20/2013 22:15	5	5	0	0	0	0					1.69E+12	5/20/2013 22:14	Mozilla/5.0 (Macintosh; Intel Mac OS X 10.6; rv:20.0) Gecko/20100101 Firefox/20.0	50	50	2121	1.69E+12	Washington	5/20/2013 22:15	thirties	Female	asian	50	bachelors	1.69E+12	Mon May 20 22:09:32 PDT 2013	Mon May 20 22:16:34 PDT 2013	1.69E+12
1.37E+12	5/22/2013 23:36	0.87	0.87	0	1	1	0					1.69E+12	5/22/2013 23:34	Mozilla/5.0 (Macintosh; Intel Mac OS X 10_5_8) AppleWebKit/534.50.2 (KHTML, like Gecko) Version/5.0.6 Safari/533.22.3	40	35	2213	1.69E+12	California	5/22/2013 23:36	forties	Female	black	80	bachelors	1.69E+12	Wed May 22 23:32:02 PDT 2013	Wed May 22 23:36:03 PDT 2013	1.69E+12
1.37E+12	5/22/2013 9:29	3	1.25	0	0	1	0					1.69E+12	5/22/2013 9:29	Mozilla/5.0 (iPhone; U; CPU iPhone OS 4_3_2 like Mac OS X; en-us) AppleWebKit/533.17.9 (KHTML, like Gecko) Version/5.0.2 Mobile/8H7 Safari/6533.18.5	100	75	1123	1.69E+12	Washington	5/22/2013 9:29	under30	Male	hispanic	20	assoc	1.69E+12	Wed May 22 09:25:50 PDT 2013	Wed May 22 09:28:56 PDT 2013	1.69E+12
1.37E+12	5/23/2013 3:48	5	5	0	0	0	0					1.69E+12	5/23/2013 3:46	Mozilla/5.0 (Windows NT 6.1; WOW64) AppleWebKit/537.31 (KHTML, like Gecko) Chrome/26.0.1410.64 Safari/537.31	0	0	2112	1.69E+12	Virginia	5/23/2013 3:48	under30	Male	white	20	assoc	1.69E+12	Thu May 23 03:43:19 PDT 2013	Thu May 23 03:47:54 PDT 2013	1.69E+12
1.37E+12	5/22/2013 12:27	5	5	0	0	0	0					1.69E+12	5/22/2013 12:26	Mozilla/5.0 (Windows NT 6.1; WOW64) AppleWebKit/537.31 (KHTML, like Gecko) Chrome/26.0.1410.64 Safari/537.31	9	50	2122	1.69E+12	New York	5/22/2013 12:28	under30	Male	asian	more	bachelors	1.69E+12	Wed May 22 12:32:02 PDT 2013	Wed May 22 12:32:08 PDT 2013	1.69E+12
1.37E+12	5/22/2013 10:37	5	5	0	1	1	1					1.69E+12	5/22/2013 10:37	Mozilla/5.0 (Macintosh; Intel Mac OS X 10_7_5) AppleWebKit/537.36 (KHTML, like Gecko) Chrome/27.0.1453.93 Safari/537.36	50	50	2123	1.69E+12	California	5/22/2013 10:38	under30	Male	white	50	bachelors	1.69E+12	Wed May 22 10:35:20 PDT 2013	Wed May 22 10:37:05 PDT 2013	1.69E+12
1.37E+12	5/22/2013 15:43	2.5	5	0	0	0	0					1.69E+12	5/22/2013 15:42	Mozilla/5.0 (Windows NT 6.1; WOW64) AppleWebKit/537.36 (KHTML, like Gecko) Chrome/27.0.1453.93 Safari/537.36	0	50	2221	1.69E+12	California	5/22/2013 15:43	thirties	Male	white	150	bachelors	1.69E+12	Wed May 22 15:39:58 PDT 2013	Wed May 22 15:43:03 PDT 2013	1.69E+12
1.37E+12	5/22/2013 8:00	5	4	0	1	1	0					1.69E+12	5/22/2013 8:02	Mozilla/5.0 (Windows NT 6.1; WOW64) AppleWebKit/537.31 (KHTML, like Gecko) Chrome/26.0.1410.64 Safari/537.31	50	50	1112	1.69E+12	Tennessee	5/22/2013 8:03	fifties	Female	black	80	assoc	1.69E+12	Wed May 22 08:04:26 PDT 2013	Wed May 22 08:06:56 PDT 2013	1.69E+12
1.37E+12	5/22/2013 7:58	5	5	0	0	0	1					1.69E+12	5/22/2013 7:58	Mozilla/5.0 (Windows NT 6.2; WOW64) AppleWebKit/537.36 (KHTML, like Gecko) Chrome/27.0.1453.93 Safari/537.36	84	89	1211	1.69E+12	New Jersey	5/22/2013 7:59	thirties	Male	white	20	bachelors	1.69E+12	Wed May 22 07:56:52 PDT 2013	Wed May 22 07:58:25 PDT 2013	1.69E+12
1.37E+12	5/22/2013 8:09	0.87	0.87	0	0	0	0					1.69E+12	5/22/2013 8:08	Mozilla/5.0 (Windows NT 6.0) AppleWebKit/537.31 (KHTML, like Gecko) Chrome/26.0.1410.64 Safari/537.31	50	25	2122	1.69E+12	Delaware	5/22/2013 8:09	thirties	Female	asian	50	bachelors	1.69E+12	Wed May 22 08:06:15 PDT 2013	Wed May 22 08:08:47 PDT 2013	1.69E+12
1.37E+12	5/22/2013 12:09	0.87	0.87	0	0	1	1					1.69E+12	5/22/2013 12:07	Mozilla/5.0 (Windows NT 6.1) AppleWebKit/537.31 (KHTML, like Gecko) Chrome/26.0.1410.64 Safari/537.31	50	50	2223	1.69E+12	Oregon	5/22/2013 12:09	under30	Female	white	50	assoc	1.69E+12	Wed May 22 12:05:46 PDT 2013	Wed May 22 12:08:26 PDT 2013	1.69E+12
1.37E+12	5/22/2013 8:15	0.87	0.87	0	0	0	0					1.69E+12	5/22/2013 8:16	Mozilla/5.0 (Windows NT 6.1; WOW64) AppleWebKit/537.31 (KHTML, like Gecko) Chrome/26.0.1410.64 Safari/537.31	20	9	1223	1.69E+12	California	5/22/2013 8:16	under30	Female	white	150	assoc	1.69E+12	Wed May 22 08:11:37 PDT 2013	Wed May 22 08:16:02 PDT 2013	1.69E+12
1.37E+12	5/20/2013 22:43	0.87	0.87	0	0	0	0					1.69E+12	5/20/2013 22:39	Mozilla/5.0 (Windows NT 5.1; rv:20.0) Gecko/20100101 Firefox/20.0	50	50	2221	1.69E+12	Georgia	5/20/2013 22:44	thirties	Female	hispanic	50	bachelors	1.69E+12	Mon May 20 22:42:33 PDT 2013	Mon May 20 22:48:45 PDT 2013	1.69E+12
1.37E+12	5/20/2013 16:28	5	5	0	0	0	0					1.69E+12	5/20/2013 16:27	Mozilla/5.0 (Macintosh; Intel Mac OS X 10.5; rv:12.0) Gecko/20100101 Firefox/12.0	50	50	2222	1.69E+12	Maryland	5/20/2013 16:29	under30	Male	white	80	bachelors	1.69E+12	Mon May 20 16:23:50 PDT 2013	Mon May 20 16:28:45 PDT 2013	1.69E+12
1.37E+12	5/21/2013 6:18	0.87	0.87	0	1	0	1					1.69E+12	5/21/2013 6:14	Mozilla/5.0 (Windows NT 6.0; WOW64; rv:20.0) Gecko/20100101 Firefox/20.0	50	59	2111	1.69E+12	Missouri	5/21/2013 6:18	thirties	Male	white	50	none	1.69E+12	Tue May 21 06:11:47 PDT 2013	Tue May 21 06:17:34 PDT 2013	1.69E+12
1.37E+12	5/22/2013 7:59	10	10	0	0	0	0					1.69E+12	5/22/2013 7:53	Mozilla/5.0 (Windows NT 5.1) AppleWebKit/537.31 (KHTML, like Gecko) Chrome/26.0.1410.64 Safari/537.31	100	100	2221	1.69E+12	Alabama	5/22/2013 7:59	under30	Male	asian	50	bachelors	1.69E+12	Wed May 22 07:52:16 PDT 2013	Wed May 22 07:58:34 PDT 2013	1.69E+12
1.37E+12	5/22/2013 9:21	5	5	0	0	0	0					1.69E+12	5/22/2013 9:19	Mozilla/5.0 (Windows NT 6.1; WOW64) AppleWebKit/537.31 (KHTML, like Gecko) Chrome/26.0.1410.64 Safari/537.31	50	50	2212	1.69E+12	Minnesota	5/22/2013 9:21	under30	Male	white	50	assoc	1.69E+12	Wed May 22 09:16:11 PDT 2013	Wed May 22 09:20:30 PDT 2013	1.69E+12
1.37E+12	5/22/2013 9:38	5	2	0	0	0	0					1.69E+12	5/22/2013 9:37	Mozilla/5.0 (Windows NT 6.1; WOW64; rv:20.0) Gecko/20100101 Firefox/20.0	49	9	2111	1.69E+12	South Carolina	5/22/2013 9:38	thirties	Female	noanswer	noanswer	assoc	1.69E+12	Wed May 22 09:33:49 PDT 2013	Wed May 22 09:38:06 PDT 2013	1.69E+12
1.37E+12	5/20/2013 18:44	9.13	8.75	1	0	0	1					1.69E+12	5/20/2013 18:41	Mozilla/5.0 (Windows NT 6.1) AppleWebKit/537.31 (KHTML, like Gecko) Chrome/26.0.1410.64 Safari/537.31	85	40	2221	1.69E+12	Hawaii	5/20/2013 18:44	under30	Male	white	20	assoc	1.69E+12	Mon May 20 18:37:45 PDT 2013	Mon May 20 18:43:39 PDT 2013	1.69E+12
1.37E+12	5/22/2013 13:13	0.87	0.87	0	0	0	0					1.69E+12	5/22/2013 13:12	Mozilla/5.0 (Windows NT 6.1; WOW64) AppleWebKit/537.31 (KHTML, like Gecko) Chrome/26.0.1410.64 Safari/537.31	90	90	2111	1.69E+12	New York	5/22/2013 13:13	under30	Male	white	noanswer	assoc	1.69E+12	Wed May 22 13:09:49 PDT 2013	Wed May 22 13:12:59 PDT 2013	1.69E+12
1.37E+12	5/22/2013 23:28	0.87	0.87	0	0	0	0					1.69E+12	5/22/2013 23:26	Mozilla/5.0 (Windows NT 6.1; WOW64) AppleWebKit/537.31 (KHTML, like Gecko) Chrome/26.0.1410.64 Safari/537.31	50	9	2211	1.69E+12	New Hampshire	5/22/2013 23:28	under30	Female	white	80	none	1.69E+12	Wed May 22 23:22:57 PDT 2013	Wed May 22 23:27:29 PDT 2013	1.69E+12
1.37E+12	5/20/2013 17:37	0.87	0.87	0	0	1	1					1.69E+12	5/20/2013 17:38	Mozilla/5.0 (Windows NT 6.1) AppleWebKit/537.31 (KHTML, like Gecko) Chrome/26.0.1410.64 Safari/537.31	0	9	1223	1.69E+12	Arizona	5/20/2013 17:38	forties	Male	white	20	bachelors	1.69E+12	Mon May 20 17:33:55 PDT 2013	Mon May 20 17:37:51 PDT 2013	1.69E+12
1.37E+12	5/22/2013 8:20	0.87	0.87	0	0	0	0					1.69E+12	5/22/2013 8:21	Mozilla/5.0 (Macintosh; Intel Mac OS X 10_7_5) AppleWebKit/537.31 (KHTML, like Gecko) Chrome/26.0.1410.65 Safari/537.31	0	9	1211	1.69E+12	Texas	5/22/2013 8:21	under30	Male	asian	80	bachelors	1.69E+12	Wed May 22 08:11:24 PDT 2013	Wed May 22 08:21:16 PDT 2013	1.69E+12
1.37E+12	5/21/2013 7:03	5	1.5	0	0	0	0					1.69E+12	5/21/2013 7:02	Mozilla/5.0 (Windows NT 6.1; WOW64) AppleWebKit/537.31 (KHTML, like Gecko) Chrome/26.0.1410.64 Safari/537.31	50	25	2211	1.69E+12	Maryland	5/21/2013 7:04	under30	Male	white	150	bachelors	1.69E+12	Tue May 21 06:58:45 PDT 2013	Tue May 21 07:03:46 PDT 2013	1.69E+12
1.37E+12	5/22/2013 11:10	5	5	0	0	0	0					1.69E+12	5/22/2013 11:11	Mozilla/5.0 (Windows NT 6.1; WOW64; rv:20.0) Gecko/20100101 Firefox/20.0	50	50	1221	1.69E+12	California	5/22/2013 11:11	under30	Female	other	80	none	1.69E+12	Wed May 22 11:06:41 PDT 2013	Wed May 22 11:11:14 PDT 2013	1.69E+12
1.37E+12	5/22/2013 21:54	0	0.05	0	0	0	0					1.69E+12	5/22/2013 21:52	Mozilla/5.0 (Macintosh; Intel Mac OS X 10_7_5) AppleWebKit/536.28.10 (KHTML, like Gecko) Version/6.0.3 Safari/536.28.10	0	5	2222	1.69E+12	Michigan	5/22/2013 21:54	under30	Female	black	more	bachelors	1.69E+12	Wed May 22 21:48:18 PDT 2013	Wed May 22 21:54:16 PDT 2013	1.69E+12
1.37E+12	5/20/2013 15:50	1.5	2.2	0	0	0	0					1.69E+12	5/20/2013 15:48	Mozilla/5.0 (Macintosh; Intel Mac OS X 10_6_8) AppleWebKit/534.59.8 (KHTML, like Gecko) Version/5.1.9 Safari/534.59.8	10	17	2213	1.69E+12	Florida	5/20/2013 15:50	fifties	Female	white	more	postgrad	1.69E+12	Mon May 20 15:46:17 PDT 2013	Mon May 20 15:49:57 PDT 2013	1.69E+12
1.37E+12	5/20/2013 17:03	0.87	0.87	0	0	0	0					1.69E+12	5/20/2013 17:00	Mozilla/5.0 (Windows NT 6.2; WOW64; rv:20.0) Gecko/20100101 Firefox/20.0	9	9	2112	1.69E+12	South Dakota	5/20/2013 17:04	thirties	Male	white	80	postgrad	1.69E+12	Mon May 20 16:55:11 PDT 2013	Mon May 20 17:03:51 PDT 2013	1.69E+12
1.37E+12	5/20/2013 16:08	0.87	1	1	1	1	1					1.69E+12	5/20/2013 16:07	Mozilla/5.0 (Windows NT 6.1; WOW64) AppleWebKit/537.31 (KHTML, like Gecko) Chrome/26.0.1410.64 Safari/537.31	33	50	2113	1.69E+12	Virginia	5/20/2013 16:08	thirties	Female	white	80	bachelors	1.69E+12	Mon May 20 16:05:01 PDT 2013	Mon May 20 16:07:53 PDT 2013	1.69E+12
1.37E+12	5/22/2013 8:34	0.87	1.11	0	0	0	0					1.69E+12	5/22/2013 8:32	Mozilla/5.0 (Macintosh; Intel Mac OS X 10_7_5) AppleWebKit/534.57.7 (KHTML, like Gecko) Version/5.1.7 Safari/534.57.7	50	18	2222	1.69E+12	New Hampshire	5/22/2013 8:34	under30	Male	white	50	bachelors	1.69E+12	Wed May 22 08:28:55 PDT 2013	Wed May 22 08:33:37 PDT 2013	1.69E+12
1.37E+12	5/22/2013 7:34	2	4	0	0	0	0					1.69E+12	5/22/2013 7:35	Mozilla/5.0 (Windows NT 6.1; WOW64) AppleWebKit/537.36 (KHTML, like Gecko) Iron/26.0.1450.0 Chrome/26.0.1450.0 Safari/537.36	25	45	1212	1.69E+12	California	5/22/2013 7:35	under30	Male	white	150	assoc	1.69E+12	Wed May 22 07:31:59 PDT 2013	Wed May 22 07:34:50 PDT 2013	1.69E+12
1.37E+12	5/21/2013 9:50	5	0.87	0	0	0	0					1.69E+12	5/21/2013 9:51	Mozilla/5.0 (Windows NT 6.1; WOW64) AppleWebKit/537.31 (KHTML, like Gecko) Chrome/26.0.1410.64 Safari/537.31	50	9	1222	1.69E+12	Virginia	5/21/2013 9:51	forties	Female	white	50	assoc	1.69E+12	Tue May 21 09:46:41 PDT 2013	Tue May 21 09:51:11 PDT 2013	1.69E+12
1.37E+12	5/22/2013 9:56	5	5	0	0	0	0					1.69E+12	5/22/2013 9:56	Mozilla/5.0 (Windows NT 6.1; WOW64; rv:20.0) Gecko/20100101 Firefox/20.0	100	0	1221	1.69E+12	Pennsylvania	5/22/2013 9:57	under30	Female	white	50	assoc	1.69E+12	Wed May 22 09:49:02 PDT 2013	Wed May 22 09:56:26 PDT 2013	1.69E+12
1.37E+12	5/22/2013 7:52	5	5	0	0	0	0					1.69E+12	5/22/2013 7:50	Mozilla/5.0 (Windows NT 6.1; WOW64; rv:17.0) Gecko/20100101 Firefox/17.0	25	50	2111	1.69E+12	Ohio	5/22/2013 7:52	thirties	Male	white	50	assoc	1.69E+12	Wed May 22 07:47:15 PDT 2013	Wed May 22 07:52:00 PDT 2013	1.69E+12
1.37E+12	5/21/2013 18:23	0.87	0.87	1	0	0	0					1.69E+12	5/21/2013 18:26	Mozilla/5.0 (Windows NT 5.1) AppleWebKit/537.31 (KHTML, like Gecko) Chrome/26.0.1410.64 Safari/537.31	9	9	1212	1.69E+12	Massachusetts	5/21/2013 18:26	thirties	Male	white	150	postgrad	1.69E+12	Tue May 21 18:25:44 PDT 2013	Tue May 21 18:26:10 PDT 2013	1.69E+12
1.37E+12	5/22/2013 15:07	5	4	0	0	0	0					1.69E+12	5/22/2013 15:04	Mozilla/5.0 (compatible; MSIE 10.0; Windows NT 6.1; Trident/6.0)	50	35	2211	1.69E+12	Illinois	5/22/2013 15:07	forties	Male	white	80	postgrad	1.69E+12	Wed May 22 15:00:27 PDT 2013	Wed May 22 15:07:10 PDT 2013	1.69E+12
1.37E+12	5/22/2013 8:23	0.87	5	0	0	0	0					1.69E+12	5/22/2013 8:24	Mozilla/5.0 (Windows NT 6.1; WOW64) AppleWebKit/537.31 (KHTML, like Gecko) Chrome/26.0.1410.64 Safari/537.31	9	100	1111	1.69E+12	Connecticut	5/22/2013 8:24	under30	Male	asian	20	assoc	1.69E+12	Wed May 22 08:20:52 PDT 2013	Wed May 22 08:23:29 PDT 2013	1.69E+12
1.37E+12	5/20/2013 16:12	5	5	0	0	1	1					1.69E+12	5/20/2013 16:13	Mozilla/5.0 (Windows NT 6.0; WOW64) AppleWebKit/537.36 (KHTML, like Gecko) Chrome/28.0.1500.11 Safari/537.36	50	50	1222	1.69E+12	Pennsylvania	5/20/2013 16:14	forties	Male	white	50	assoc	1.69E+12	Mon May 20 16:06:32 PDT 2013	Mon May 20 16:13:28 PDT 2013	1.69E+12
1.37E+12	5/20/2013 19:39	2	0	1	0	1	0					1.69E+12	5/20/2013 19:42	Mozilla/4.0 (compatible; MSIE 8.0; Windows NT 5.1; Trident/4.0; .NET CLR 1.1.4322; .NET CLR 2.0.50727; .NET CLR 3.0.4506.2152; .NET CLR 3.5.30729; InfoPath.2; BRI/2; BOIE8;ENUS)	9	0	1121	1.69E+12	Washington	5/20/2013 19:42	fifties	Female	white	noanswer	bachelors	1.69E+12	Mon May 20 19:38:58 PDT 2013	Mon May 20 19:42:21 PDT 2013	1.69E+12
1.37E+12	5/22/2013 13:30	5	8.4	0	0	0	0					1.69E+12	5/22/2013 13:31	Mozilla/5.0 (Macintosh; Intel Mac OS X 10.8; rv:19.0) Gecko/20100101 Firefox/19.0	25	40	1121	1.69E+12	Washington	5/22/2013 13:31	under30	Male	white	80	assoc	1.69E+12	Wed May 22 13:27:20 PDT 2013	Wed May 22 13:30:36 PDT 2013	1.69E+12
1.37E+12	5/21/2013 2:41	5	5	0	0	0	0					1.69E+12	5/21/2013 2:38	Mozilla/5.0 (Windows NT 6.1; WOW64) AppleWebKit/537.31 (KHTML, like Gecko) Chrome/26.0.1410.64 Safari/537.31	50	50	2123	1.69E+12	Florida	5/21/2013 2:41	thirties	Female	asian	80	bachelors	1.69E+12	Tue May 21 02:33:38 PDT 2013	Tue May 21 02:41:04 PDT 2013	1.69E+12
1.37E+12	5/21/2013 17:19	0.87	0.87	0	1	1	0					1.69E+12	5/21/2013 17:17	Mozilla/5.0 (Macintosh; Intel Mac OS X 10.8; rv:20.0) Gecko/20100101 Firefox/20.0	50	10	2222	1.69E+12	Ohio	5/21/2013 17:20	thirties	Female	white	150	bachelors	1.69E+12	Tue May 21 17:10:08 PDT 2013	Tue May 21 17:19:20 PDT 2013	1.69E+12
1.37E+12	5/22/2013 11:22	5	5	0	0	0	1					1.69E+12	5/22/2013 11:20	Mozilla/5.0 (Windows NT 6.2; WOW64; rv:20.0) Gecko/20100101 Firefox/20.0	0	50	2212	1.69E+12	North Carolina	5/22/2013 11:22	under30	Male	white	50	assoc	1.69E+12	Wed May 22 11:17:19 PDT 2013	Wed May 22 11:21:50 PDT 2013	1.69E+12
1.37E+12	5/22/2013 19:33	0.87	0.87	0	0	1	1					1.69E+12	5/22/2013 19:41	Mozilla/5.0 (Windows NT 6.2; WOW64; rv:21.0) Gecko/20100101 Firefox/21.0	25	10	1113	1.69E+12	North Carolina	5/22/2013 19:42	under30	Male	white	20	bachelors	1.69E+12	Wed May 22 19:29:01 PDT 2013	Wed May 22 19:42:00 PDT 2013	1.69E+12
1.37E+12	5/22/2013 8:46	5	5	0	0	0	0					1.69E+12	5/22/2013 8:47	Mozilla/5.0 (Windows NT 6.2; WOW64) AppleWebKit/537.31 (KHTML, like Gecko) Chrome/26.0.1410.64 Safari/537.31	50	50	1222	1.69E+12	Pennsylvania	5/22/2013 8:47	under30	Male	white	50	none	1.69E+12	Wed May 22 08:42:51 PDT 2013	Wed May 22 08:47:06 PDT 2013	1.69E+12
1.37E+12	5/22/2013 9:06	0.87	0.87	0	0	0	0					1.69E+12	5/22/2013 9:07	Mozilla/5.0 (Macintosh; Intel Mac OS X 10_7_5) AppleWebKit/537.36 (KHTML, like Gecko) Chrome/27.0.1453.93 Safari/537.36	30	9	1113	1.69E+12	Illinois	5/22/2013 9:07	under30	Female	white	80	assoc	1.69E+12	Wed May 22 09:03:50 PDT 2013	Wed May 22 09:06:49 PDT 2013	1.69E+12
1.37E+12	5/20/2013 16:35	3	5	0	0	0	0					1.69E+12	5/20/2013 16:34	Mozilla/5.0 (Windows NT 5.1) AppleWebKit/537.31 (KHTML, like Gecko) Chrome/26.0.1410.64 Safari/537.31	20	50	2111	1.69E+12	Texas	5/20/2013 16:35	under30	Female	white	noanswer	bachelors	1.69E+12	Mon May 20 16:31:15 PDT 2013	Mon May 20 16:35:02 PDT 2013	1.69E+12
1.37E+12	5/22/2013 13:07	0.87	0.87	0	1	0	0					1.69E+12	5/22/2013 13:08	Mozilla/5.0 (Windows NT 6.1; WOW64) AppleWebKit/537.36 (KHTML, like Gecko) Chrome/27.0.1453.93 Safari/537.36	9	9	1121	1.69E+12	Texas	5/22/2013 13:08	under30	Male	white	noanswer	assoc	1.69E+12	Wed May 22 13:01:58 PDT 2013	Wed May 22 13:07:51 PDT 2013	1.69E+12
1.37E+12	5/22/2013 10:39	0.87	0.87	0	0	1	0					1.69E+12	5/22/2013 10:38	Mozilla/5.0 (Macintosh; Intel Mac OS X 10.6; rv:21.0) Gecko/20100101 Firefox/21.0	50	1	2121	1.69E+12	California	5/22/2013 10:40	under30	Male	other	20	assoc	1.69E+12	Wed May 22 10:34:37 PDT 2013	Wed May 22 10:39:13 PDT 2013	1.69E+12
1.37E+12	5/22/2013 21:16	0.87	0.87	0	0	0	0					1.69E+12	5/22/2013 21:19	Mozilla/5.0 (Windows NT 6.1; WOW64) AppleWebKit/537.31 (KHTML, like Gecko) Chrome/26.0.1410.64 Safari/537.31	9	9	1222	1.69E+12	Minnesota	5/22/2013 21:20	under30	Male	white	150	assoc	1.69E+12	Wed May 22 21:08:42 PDT 2013	Wed May 22 21:19:26 PDT 2013	1.69E+12
1.37E+12	5/20/2013 17:58	5	4.75	0	0	0	0					1.69E+12	5/20/2013 17:55	Mozilla/5.0 (Windows NT 6.2; WOW64; rv:20.0) Gecko/20100101 Firefox/20.0	50	40	2121	1.69E+12	Minnesota	5/20/2013 17:59	forties	Male	white	more	assoc	1.69E+12	Mon May 20 17:51:29 PDT 2013	Mon May 20 17:58:28 PDT 2013	1.69E+12
1.37E+12	5/22/2013 15:46	5	5	0	0	0	0					1.69E+12	5/22/2013 15:47	Mozilla/5.0 (Windows NT 6.2; WOW64) AppleWebKit/537.31 (KHTML, like Gecko) Chrome/26.0.1410.64 Safari/537.31	10	15	1111	1.69E+12	Washington	5/22/2013 15:47	under30	Male	asian	20	assoc	1.69E+12	Wed May 22 15:43:49 PDT 2013	Wed May 22 15:46:53 PDT 2013	1.69E+12
1.37E+12	5/23/2013 8:07	5	0.87	0	0	0	0					1.69E+12	5/23/2013 8:08	Mozilla/5.0 (Windows NT 6.1; WOW64) AppleWebKit/537.36 (KHTML, like Gecko) Chrome/28.0.1500.11 Safari/537.36	50	9	1221	1.69E+12	Michigan	5/23/2013 8:08	forties	Male	white	150	assoc	1.69E+12	Thu May 23 08:04:58 PDT 2013	Thu May 23 08:07:59 PDT 2013	1.69E+12
1.37E+12	5/22/2013 12:08	0	0.24	1	0	0	1					1.69E+12	5/22/2013 12:05	Mozilla/5.0 (Macintosh; Intel Mac OS X 10_8_3) AppleWebKit/537.31 (KHTML, like Gecko) Chrome/26.0.1410.65 Safari/537.31	0	9	2213	1.69E+12	Georgia	5/22/2013 12:08	thirties	Male	white	80	postgrad	1.69E+12	Wed May 22 12:02:29 PDT 2013	Wed May 22 12:07:49 PDT 2013	1.69E+12
1.37E+12	5/20/2013 16:03	5	3	0	0	0	0					1.69E+12	5/20/2013 16:01	Mozilla/5.0 (Windows NT 6.1; WOW64; rv:20.0) Gecko/20100101 Firefox/20.0	50	30	2122	1.69E+12	Massachusetts	5/20/2013 16:03	under30	Female	white	150	assoc	1.69E+12	Mon May 20 15:59:58 PDT 2013	Mon May 20 16:05:51 PDT 2013	1.69E+12
1.37E+12	5/22/2013 9:04	1	3.45	0	0	0	0					1.69E+12	5/22/2013 9:02	Mozilla/5.0 (Windows NT 6.1; WOW64) AppleWebKit/537.31 (KHTML, like Gecko) Chrome/26.0.1410.64 Safari/537.31	49	50	2122	1.69E+12	New York	5/22/2013 9:04	under30	Female	hispanic	80	assoc	1.69E+12	Wed May 22 08:58:55 PDT 2013	Wed May 22 09:03:40 PDT 2013	1.69E+12
1.37E+12	5/20/2013 19:17	5	5	0	0	0	0					1.69E+12	5/20/2013 19:15	Mozilla/5.0 (Windows NT 6.1) AppleWebKit/537.31 (KHTML, like Gecko) Chrome/26.0.1410.64 Safari/537.31	40	50	2211	1.69E+12	New York	5/20/2013 19:17	thirties	Female	white	150	bachelors	1.69E+12	Mon May 20 19:13:16 PDT 2013	Mon May 20 19:16:36 PDT 2013	1.69E+12
1.37E+12	5/22/2013 13:07	3	1.75	0	0	0	0					1.69E+12	5/22/2013 13:08	Mozilla/5.0 (Windows NT 6.1; WOW64) AppleWebKit/537.31 (KHTML, like Gecko) Chrome/26.0.1410.64 Safari/537.31	9	9	1212	1.69E+12	Washington	5/22/2013 13:08	under30	Female	white	80	bachelors	1.69E+12	Wed May 22 13:04:21 PDT 2013	Wed May 22 13:07:29 PDT 2013	1.69E+12
1.37E+12	5/22/2013 14:36	5	5	0	1	0	1					1.69E+12	5/22/2013 14:34	Mozilla/5.0 (Macintosh; Intel Mac OS X 10.6; rv:20.0) Gecko/20100101 Firefox/20.0	50	45	2111	1.69E+12	New York	5/22/2013 14:37	under30	Female	white	150	bachelors	1.69E+12	Wed May 22 14:32:03 PDT 2013	Wed May 22 14:36:13 PDT 2013	1.69E+12
1.37E+12	5/22/2013 10:56	10	10	0	0	1	1					1.69E+12	5/22/2013 10:53	Mozilla/5.0 (Windows NT 6.2; WOW64) AppleWebKit/537.31 (KHTML, like Gecko) Chrome/26.0.1410.64 Safari/537.31	40	100	2123	1.69E+12	New York	5/22/2013 10:56	under30	Male	white	50	bachelors	1.69E+12	Wed May 22 10:51:07 PDT 2013	Wed May 22 10:55:31 PDT 2013	1.69E+12
1.37E+12	5/22/2013 8:22	0.87	0.87	0	1	1	1					1.69E+12	5/22/2013 8:23	Mozilla/5.0 (Windows NT 6.1; WOW64) AppleWebKit/537.31 (KHTML, like Gecko) Chrome/26.0.1410.64 Safari/537.31	9	9	1223	1.69E+12	New York	5/22/2013 8:23	thirties	Male	white	50	assoc	1.69E+12	Wed May 22 08:17:38 PDT 2013	Wed May 22 08:22:36 PDT 2013	1.69E+12
1.37E+12	5/20/2013 16:10	1	0.25	0	0	0	0					1.69E+12	5/20/2013 16:11	Mozilla/5.0 (Windows NT 6.0; rv:21.0) Gecko/20100101 Firefox/21.0	9	10	1223	1.69E+12	Wisconsin	5/20/2013 16:12	thirties	Male	white	20	postgrad	1.69E+12	Mon May 20 16:03:56 PDT 2013	Mon May 20 16:12:05 PDT 2013	1.69E+12
1.37E+12	5/22/2013 9:25	3	1	0	0	0	0					1.69E+12	5/22/2013 9:26	Mozilla/5.0 (Windows NT 6.1; WOW64) AppleWebKit/537.31 (KHTML, like Gecko) Chrome/26.0.1410.64 Safari/537.31	50	0	1112	1.69E+12	Virginia	5/22/2013 9:26	under30	Male	white	150	assoc	1.69E+12	Wed May 22 09:22:43 PDT 2013	Wed May 22 09:26:04 PDT 2013	1.69E+12
1.37E+12	5/22/2013 16:31	9	8	0	0	1	1					1.69E+12	5/22/2013 16:28	Mozilla/5.0 (Macintosh; Intel Mac OS X 10_7_5) AppleWebKit/536.29.13 (KHTML, like Gecko) Version/6.0.4 Safari/536.29.13	50	90	2213	1.69E+12	Oregon	5/22/2013 16:31	under30	Male	white	150	assoc	1.69E+12	Wed May 22 16:25:38 PDT 2013	Wed May 22 16:30:29 PDT 2013	1.69E+12
1.37E+12	5/23/2013 10:14	0.87	0.87	0	0	1	1					1.69E+12	5/23/2013 10:15	Mozilla/5.0 (Windows NT 6.1; WOW64; rv:21.0) Gecko/20100101 Firefox/21.0	50	50	1113	1.69E+12	North Carolina	5/23/2013 10:15	under30	Female	white	80	postgrad	1.69E+12	Thu May 23 10:15:01 PDT 2013	Thu May 23 10:15:07 PDT 2013	1.69E+12
1.37E+12	5/22/2013 8:29	0.87	0.87	0	1	1	0					1.69E+12	5/22/2013 8:28	Mozilla/5.0 (Windows NT 6.1; WOW64) AppleWebKit/537.31 (KHTML, like Gecko) Chrome/26.0.1410.64 Safari/537.31	40	25	2113	1.69E+12	North Carolina	5/22/2013 8:30	under30	Male	asian	150	bachelors	1.69E+12	Wed May 22 08:25:42 PDT 2013	Wed May 22 08:29:12 PDT 2013	1.69E+12
1.37E+12	5/20/2013 16:23	5	5	0	0	1	1					1.69E+12	5/20/2013 16:24	Mozilla/5.0 (Windows NT 6.1; WOW64) AppleWebKit/537.31 (KHTML, like Gecko) Chrome/26.0.1410.64 Safari/537.31	50	50	1223	1.69E+12	Wisconsin	5/20/2013 16:24	under30	Male	white	50	assoc	1.69E+12	Mon May 20 16:20:24 PDT 2013	Mon May 20 16:23:29 PDT 2013	1.69E+12
1.37E+12	5/22/2013 7:45	0.87	0.87	0	1	1	0					1.69E+12	5/22/2013 7:43	Mozilla/5.0 (Windows NT 6.1; WOW64) AppleWebKit/537.31 (KHTML, like Gecko) Chrome/26.0.1410.64 Safari/537.31	0	0	2123	1.69E+12	Wisconsin	5/22/2013 7:45	thirties	Male	white	noanswer	assoc	1.69E+12	Wed May 22 07:38:41 PDT 2013	Wed May 22 07:45:19 PDT 2013	1.69E+12
1.37E+12	5/22/2013 19:36	5	5	0	0	0	0					1.69E+12	5/22/2013 19:37	Mozilla/5.0 (Windows NT 6.1; WOW64; rv:21.0) Gecko/20100101 Firefox/21.0	50	50	1122	1.69E+12	Ohio	5/22/2013 19:37	forties	Male	white	50	postgrad	1.69E+12	Wed May 22 19:32:02 PDT 2013	Wed May 22 19:36:40 PDT 2013	1.69E+12
1.37E+12	5/22/2013 18:48	5	0	0	1	0	1					1.69E+12	5/22/2013 18:45	Mozilla/5.0 (Windows NT 6.1; WOW64; rv:20.0) Gecko/20100101 Firefox/20.0	50	0	2221	1.69E+12	Ohio	5/22/2013 18:48	under30	Male	white	20	bachelors	1.69E+12	Wed May 22 18:43:37 PDT 2013	Wed May 22 18:47:25 PDT 2013	1.69E+12
1.37E+12	5/22/2013 8:02	5	5	0	0	0	0					1.69E+12	5/22/2013 8:02	Mozilla/5.0 (Windows NT 6.1; WOW64) AppleWebKit/537.31 (KHTML, like Gecko) Chrome/26.0.1410.64 Safari/537.31	0	0	1212	1.69E+12	North Carolina	5/22/2013 8:02	under30	Female	white	50	assoc	1.69E+12	Wed May 22 07:59:07 PDT 2013	Wed May 22 08:02:00 PDT 2013	1.69E+12
1.37E+12	5/20/2013 19:12	5	5	0	0	0	0					1.69E+12	5/20/2013 19:10	Mozilla/5.0 (Windows NT 6.1; WOW64) AppleWebKit/537.31 (KHTML, like Gecko) Chrome/26.0.1410.64 Safari/537.31	55	50	2121	1.69E+12	New York	5/20/2013 19:12	under30	Female	white	150	assoc	1.69E+12	Mon May 20 19:08:38 PDT 2013	Mon May 20 19:11:32 PDT 2013	1.69E+12
1.37E+12	5/22/2013 18:05	5	5	0	0	0	0					1.69E+12	5/22/2013 18:04	Mozilla/5.0 (Windows NT 6.1; WOW64; rv:21.0) Gecko/20100101 Firefox/21.0	50	56	2211	1.69E+12	Illinois	5/22/2013 18:05	thirties	Female	white	50	bachelors	1.69E+12	Wed May 22 18:02:11 PDT 2013	Wed May 22 18:05:08 PDT 2013	1.69E+12
1.37E+12	5/22/2013 14:40	0.87	0.87	0	0	1	0					1.69E+12	5/22/2013 14:37	Mozilla/5.0 (Windows NT 6.0; rv:14.0) Gecko/20100101 Firefox/14.0.1	40	50	2121	1.69E+12	Missouri	5/22/2013 14:40	60plus	Male	white	150	bachelors	1.69E+12	Wed May 22 14:33:10 PDT 2013	Wed May 22 14:40:35 PDT 2013	1.69E+12
1.37E+12	5/20/2013 21:34	0.87	2	0	0	0	0					1.69E+12	5/20/2013 21:34	Mozilla/5.0 (Macintosh; Intel Mac OS X 10.7; rv:20.0) Gecko/20100101 Firefox/20.0	9	100	1122	1.69E+12	Oregon	5/20/2013 21:34	under30	Male	asian	20	assoc	1.69E+12	Mon May 20 21:29:39 PDT 2013	Mon May 20 21:33:49 PDT 2013	1.69E+12
1.37E+12	5/22/2013 8:19	0.87	0.87	0	0	1	1					1.69E+12	5/22/2013 8:16	Mozilla/5.0 (Windows NT 6.1; WOW64) AppleWebKit/537.31 (KHTML, like Gecko) Chrome/26.0.1410.64 Safari/537.31	50	0	2213	1.69E+12	Oregon	5/22/2013 8:19	forties	Male	white	80	bachelors	1.69E+12	Wed May 22 08:13:06 PDT 2013	Wed May 22 08:19:12 PDT 2013	1.69E+12
1.37E+12	5/22/2013 12:49	2	1	0	0	1	0					1.69E+12	5/22/2013 12:50	Mozilla/5.0 (Windows NT 6.1; rv:20.0) Gecko/20100101 Firefox/20.0	50	25	1223	1.69E+12	Texas	5/22/2013 12:50	under30	Female	white	50	bachelors	1.69E+12	Wed May 22 12:48:38 PDT 2013	Wed May 22 12:49:34 PDT 2013	1.69E+12
1.37E+12	5/22/2013 8:16	3.5	2	0	0	1	1					1.69E+12	5/22/2013 8:14	Mozilla/5.0 (Windows NT 6.2) AppleWebKit/537.31 (KHTML, like Gecko) Chrome/26.0.1410.64 Safari/537.31	26	18	2113	1.69E+12	New York	5/22/2013 8:16	under30	Male	white	150	assoc	1.69E+12	Wed May 22 08:12:55 PDT 2013	Wed May 22 08:15:26 PDT 2013	1.69E+12
1.37E+12	5/22/2013 9:10	5	5	1	1	1	1					1.69E+12	5/22/2013 9:11	Mozilla/5.0 (Windows NT 6.1; WOW64; rv:20.0) Gecko/20100101 Firefox/20.0	50	50	1123	1.69E+12	Pennsylvania	5/22/2013 9:11	forties	Female	white	20	none	1.69E+12	Wed May 22 09:07:19 PDT 2013	Wed May 22 09:10:48 PDT 2013	1.69E+12
1.37E+12	5/22/2013 3:22	5	5	0	0	0	0					1.69E+12	5/22/2013 3:20	Mozilla/5.0 (iPad; CPU OS 6_1_3 like Mac OS X) AppleWebKit/536.26 (KHTML, like Gecko) Version/6.0 Mobile/10B329 Safari/8536.25	50	50	2121	1.69E+12	Pennsylvania	5/22/2013 3:22	forties	Male	white	50	bachelors	1.69E+12	Wed May 22 03:17:33 PDT 2013	Wed May 22 03:21:59 PDT 2013	1.69E+12
1.37E+12	5/20/2013 18:05	3.37	5	0	0	0	0					1.69E+12	5/20/2013 18:04	Mozilla/5.0 (Windows NT 6.2; WOW64) AppleWebKit/537.31 (KHTML, like Gecko) Chrome/26.0.1410.64 Safari/537.31	100	50	2223	1.69E+12	Pennsylvania	5/20/2013 18:05	under30	Male	asian	80	assoc	1.69E+12	Mon May 20 18:04:57 PDT 2013	Mon May 20 18:09:16 PDT 2013	1.69E+12
1.37E+12	5/20/2013 17:10	0.87	0.87	0	0	0	0					1.69E+12	5/20/2013 17:11	Mozilla/5.0 (Windows NT 6.1; WOW64; rv:16.0) Gecko/20100101 Firefox/16.0	9	11	1122	1.69E+12	Michigan	5/20/2013 17:12	thirties	Male	white	50	none	1.69E+12	Mon May 20 17:06:54 PDT 2013	Mon May 20 17:11:22 PDT 2013	1.69E+12
1.37E+12	5/20/2013 17:17	0.87	0.87	0	0	1	1					1.69E+12	5/20/2013 17:19	Mozilla/5.0 (Windows NT 6.2; WOW64) AppleWebKit/537.31 (KHTML, like Gecko) Chrome/26.0.1410.64 Safari/537.31	1	1	1213	1.69E+12	New Hampshire	5/20/2013 17:19	thirties	Female	white	80	bachelors	1.69E+12	Mon May 20 17:11:16 PDT 2013	Mon May 20 17:18:54 PDT 2013	1.69E+12
1.37E+12	5/22/2013 10:46	5	5	0	0	0	0					1.69E+12	5/22/2013 10:47	Mozilla/5.0 (Windows NT 6.1; WOW64) AppleWebKit/537.31 (KHTML, like Gecko) Chrome/26.0.1410.64 Safari/537.31	50	50	1112	1.69E+12	Florida	5/22/2013 10:47	under30	Male	white	80	postgrad	1.69E+12	Wed May 22 10:42:11 PDT 2013	Wed May 22 10:47:08 PDT 2013	1.69E+12
1.37E+12	5/20/2013 17:40	5	0.87	0	0	0	0					1.69E+12	5/20/2013 17:38	Mozilla/5.0 (Windows NT 6.1; WOW64; rv:20.0) Gecko/20100101 Firefox/20.0	50	50	2112	1.69E+12	New Hampshire	5/20/2013 17:40	thirties	Male	white	50	none	1.69E+12	Mon May 20 17:35:48 PDT 2013	Mon May 20 17:40:01 PDT 2013	1.69E+12
1.37E+12	5/20/2013 19:51	5	5	0	1	1	1					1.69E+12	5/20/2013 19:49	Mozilla/5.0 (Windows NT 6.1; WOW64) AppleWebKit/537.31 (KHTML, like Gecko) Chrome/26.0.1410.64 Safari/537.31	45	50	2111	1.69E+12	Texas	5/20/2013 19:51	thirties	Male	white	50	assoc	1.69E+12	Mon May 20 19:47:05 PDT 2013	Mon May 20 19:50:52 PDT 2013	1.69E+12
1.37E+12	5/20/2013 17:28	5	0.87	0	1	1	0					1.69E+12	5/20/2013 17:21	Mozilla/5.0 (Windows NT 6.1; WOW64; rv:20.0) Gecko/20100101 Firefox/20.0	50	50	2121	1.69E+12	Washington	5/20/2013 17:28	under30	Female	white	80	assoc	1.69E+12	Mon May 20 17:16:45 PDT 2013	Mon May 20 17:29:08 PDT 2013	1.69E+12
1.37E+12	5/20/2013 16:10	0.87	0.87	0	1	0	1					1.69E+12	5/20/2013 16:08	Mozilla/5.0 (Windows NT 6.1; WOW64) AppleWebKit/537.31 (KHTML, like Gecko) Chrome/26.0.1410.64 Safari/537.31	9	50	2211	1.69E+12	Michigan	5/20/2013 16:11	under30	Male	white	20	assoc	1.69E+12	Mon May 20 16:05:37 PDT 2013	Mon May 20 16:10:22 PDT 2013	1.69E+12
1.37E+12	5/20/2013 16:20	0.87	0.87	0	0	0	0					1.69E+12	5/20/2013 16:19	Mozilla/5.0 (Windows NT 6.1; WOW64; rv:21.0) Gecko/20100101 Firefox/21.0	0	42	2221	1.69E+12	Maine	5/20/2013 16:21	under30	Male	white	80	none	1.69E+12	Mon May 20 16:16:39 PDT 2013	Mon May 20 16:20:23 PDT 2013	1.69E+12
1.37E+12	5/22/2013 21:46	10	10	0	0	0	0					1.69E+12	5/22/2013 21:44	Mozilla/5.0 (Windows NT 6.1) AppleWebKit/537.31 (KHTML, like Gecko) Chrome/26.0.1410.64 Safari/537.31	50	100	2211	1.69E+12	California	5/22/2013 21:46	thirties	Male	white	50	bachelors	1.69E+12	Wed May 22 21:39:22 PDT 2013	Wed May 22 21:45:57 PDT 2013	1.69E+12
1.37E+12	5/22/2013 10:57	0.87	0.87	0	0	1	1					1.69E+12	5/22/2013 10:56	Mozilla/5.0 (Macintosh; Intel Mac OS X 10_6_8) AppleWebKit/537.31 (KHTML, like Gecko) Chrome/26.0.1410.65 Safari/537.31	1	50	2213	1.69E+12	Nebraska	5/22/2013 10:58	under30	Male	white	150	assoc	1.69E+12	Wed May 22 10:53:22 PDT 2013	Wed May 22 10:57:17 PDT 2013	1.69E+12
1.37E+12	5/22/2013 8:42	1	3.25	0	0	1	1					1.69E+12	5/22/2013 8:40	Mozilla/5.0 (Windows NT 6.1) AppleWebKit/537.31 (KHTML, like Gecko) Chrome/26.0.1410.64 Safari/537.31	13	21	2223	1.69E+12	Virginia	5/22/2013 8:42	under30	Male	black	150	assoc	1.69E+12	Wed May 22 08:38:02 PDT 2013	Wed May 22 08:41:22 PDT 2013	1.69E+12
1.37E+12	5/22/2013 13:03	5	0.87	0	0	0	0					1.69E+12	5/22/2013 13:04	Mozilla/5.0 (Windows NT 6.1; WOW64) AppleWebKit/537.31 (KHTML, like Gecko) Chrome/26.0.1410.64 Safari/537.31	50	9	1112	1.69E+12	Texas	5/22/2013 13:04	under30	Male	white	50	assoc	1.69E+12	Wed May 22 13:00:02 PDT 2013	Wed May 22 13:04:05 PDT 2013	1.69E+12
1.37E+12	5/23/2013 12:02	9.13	9.13	0	0	0	0					1.69E+12	5/23/2013 12:00	Mozilla/5.0 (Windows NT 6.1; WOW64; rv:21.0) Gecko/20100101 Firefox/21.0	100	100	2112	1.69E+12	Ohio	5/23/2013 12:03	under30	Female	white	20	assoc	1.69E+12	Thu May 23 11:59:05 PDT 2013	Thu May 23 12:02:30 PDT 2013	1.69E+12
1.37E+12	5/20/2013 17:27	5	5	0	0	0	0					1.69E+12	5/20/2013 17:26	Mozilla/5.0 (Macintosh; U; Intel Mac OS X 10_6_3; en-us; Silk/1.0.22.153_10033210) AppleWebKit/533.16 (KHTML, like Gecko) Version/5.0 Safari/533.16 Silk-Accelerated=true	50	80	2213	1.69E+12	New York	5/20/2013 17:28	thirties	Female	white	150	bachelors	1.69E+12	Mon May 20 17:27:03 PDT 2013	Mon May 20 17:34:10 PDT 2013	1.69E+12
1.37E+12	5/21/2013 19:11	5	1	0	0	0	0					1.69E+12	5/21/2013 19:10	Mozilla/5.0 (Windows NT 5.1; rv:20.0) Gecko/20100101 Firefox/20.0	50	75	2111	1.69E+12	Pennsylvania	5/21/2013 19:11	forties	Female	white	80	postgrad	1.69E+12	Tue May 21 19:07:30 PDT 2013	Tue May 21 19:12:04 PDT 2013	1.69E+12
1.37E+12	5/22/2013 14:24	0.87	0.87	0	0	1	0					1.69E+12	5/22/2013 14:26	Mozilla/5.0 (Windows NT 5.1) AppleWebKit/537.31 (KHTML, like Gecko) Chrome/26.0.1410.64 Safari/537.31	9	9	1113	1.69E+12	Georgia	5/22/2013 14:26	thirties	Male	black	80	bachelors	1.69E+12	Wed May 22 14:18:44 PDT 2013	Wed May 22 14:25:25 PDT 2013	1.69E+12
1.37E+12	5/20/2013 16:22	4	5	0	1	0	0					1.69E+12	5/20/2013 16:22	Mozilla/5.0 (Windows NT 6.0; rv:17.0) Gecko/20100101 Firefox/17.0	40	50	1122	1.69E+12	Georgia	5/20/2013 16:23	under30	Male	black	50	bachelors	1.69E+12	Mon May 20 16:17:43 PDT 2013	Mon May 20 16:24:43 PDT 2013	1.69E+12
1.37E+12	5/20/2013 15:50	4	4.5	0	0	0	0					1.69E+12	5/20/2013 15:49	Mozilla/5.0 (Windows NT 6.0; rv:20.0) Gecko/20100101 Firefox/20.0	30	40	2221	1.69E+12	Massachusetts	5/20/2013 15:50	under30	Male	white	50	bachelors	1.69E+12	Mon May 20 15:47:09 PDT 2013	Mon May 20 15:49:31 PDT 2013	1.69E+12
1.37E+12	5/22/2013 9:21	0.87	0.87	0	0	0	0					1.69E+12	5/22/2013 9:19	Mozilla/5.0 (Windows NT 6.1; WOW64) AppleWebKit/537.31 (KHTML, like Gecko) Chrome/26.0.1410.64 Safari/537.31	50	9	2122	1.69E+12	New Jersey	5/22/2013 9:21	under30	Female	white	80	bachelors	1.69E+12	Wed May 22 09:16:00 PDT 2013	Wed May 22 09:21:06 PDT 2013	1.69E+12
1.37E+12	5/20/2013 18:09	3	0.87	0	0	0	0					1.69E+12	5/20/2013 18:12	Mozilla/5.0 (compatible; MSIE 10.0; Windows NT 6.1; Trident/6.0)	50	30	1113	1.69E+12	New York	5/20/2013 18:12	under30	Female	white	more	assoc	1.69E+12	Mon May 20 18:03:48 PDT 2013	Mon May 20 18:13:07 PDT 2013	1.69E+12
1.37E+12	5/22/2013 16:10	4	5	1	0	1	0					1.69E+12	5/22/2013 16:13	Mozilla/5.0 (Windows NT 6.0; WOW64; rv:20.0) Gecko/20100101 Firefox/20.0	40	19	1223	1.69E+12	New Mexico	5/22/2013 16:13	under30	Male	white	20	bachelors	1.69E+12	Wed May 22 16:04:58 PDT 2013	Wed May 22 16:12:51 PDT 2013	1.69E+12
1.37E+12	5/20/2013 19:22	0.87	0.87	1	1	1	1					1.69E+12	5/20/2013 19:20	Mozilla/5.0 (Windows NT 6.1; WOW64; rv:20.0) Gecko/20100101 Firefox/20.0	40	50	2222	1.69E+12	Maryland	5/20/2013 19:22	under30	Male	white	20	assoc	1.69E+12	Mon May 20 19:17:09 PDT 2013	Mon May 20 19:21:34 PDT 2013	1.69E+12
1.37E+12	5/20/2013 17:55	3	3	0	0	0	0					1.69E+12	5/20/2013 17:54	Mozilla/4.0 (compatible; MSIE 8.0; Windows NT 6.0; WOW64; Trident/4.0; SLCC1; .NET CLR 2.0.50727; Media Center PC 5.0; .NET CLR 3.5.30729; .NET CLR 3.0.30729; .NET4.0C)	50	25	2112	1.69E+12	Minnesota	5/20/2013 17:55	forties	Female	white	150	none	1.69E+12	Mon May 20 17:51:45 PDT 2013	Mon May 20 17:55:11 PDT 2013	1.69E+12
1.37E+12	5/22/2013 11:43	0.87	0.87	0	1	1	0					1.69E+12	5/22/2013 11:45	Mozilla/5.0 (Windows NT 6.1) AppleWebKit/537.31 (KHTML, like Gecko) Chrome/26.0.1410.64 Safari/537.31	9	9	1222	1.69E+12	California	5/22/2013 11:45	under30	Male	white	150	assoc	1.69E+12	Wed May 22 11:33:05 PDT 2013	Wed May 22 11:44:31 PDT 2013	1.69E+12
1.37E+12	5/21/2013 19:06	0.87	1.01	1	0	0	1					1.69E+12	5/21/2013 19:08	Mozilla/5.0 (Macintosh; Intel Mac OS X 10_8_3) AppleWebKit/537.36 (KHTML, like Gecko) Chrome/27.0.1453.93 Safari/537.36	0	22	1223	1.69E+12	Massachusetts	5/21/2013 19:08	noanswer	NoAnswer	noanswer	noanswer	noanswer	1.69E+12	Tue May 21 19:02:26 PDT 2013	Tue May 21 19:07:52 PDT 2013	1.69E+12
1.37E+12	5/20/2013 19:48	0	0	0	1	0	1					1.69E+12	5/20/2013 19:49	Mozilla/5.0 (Windows NT 6.1; WOW64) AppleWebKit/537.31 (KHTML, like Gecko) Chrome/26.0.1410.64 Safari/537.31	0	0	1221	1.69E+12	Massachusetts	5/20/2013 19:49	forties	Female	white	more	postgrad	1.69E+12	Mon May 20 19:49:16 PDT 2013	Mon May 20 19:49:25 PDT 2013	1.69E+12
1.37E+12	5/22/2013 17:02	6	0.87	0	0	0	1					1.69E+12	5/22/2013 17:03	Mozilla/5.0 (Macintosh; Intel Mac OS X 10.5; rv:12.0) Gecko/20100101 Firefox/12.0	91	91	1222	1.69E+12	Massachusetts	5/22/2013 17:03	under30	Male	white	50	assoc	1.69E+12	Wed May 22 16:58:30 PDT 2013	Wed May 22 17:03:03 PDT 2013	1.69E+12
1.37E+12	5/21/2013 16:28	0.87	0.87	0	0	0	0					1.69E+12	5/21/2013 16:26	Mozilla/5.0 (Windows NT 6.1; rv:21.0) Gecko/20100101 Firefox/21.0	0	50	2123	1.69E+12	California	5/21/2013 16:28	under30	Male	white	50	assoc	1.69E+12	Tue May 21 16:23:30 PDT 2013	Tue May 21 16:28:13 PDT 2013	1.69E+12
1.37E+12	5/21/2013 7:04	5	3	0	0	0	0					1.69E+12	5/21/2013 7:03	Mozilla/5.0 (Macintosh; Intel Mac OS X 10_6_8) AppleWebKit/537.31 (KHTML, like Gecko) Chrome/26.0.1410.65 Safari/537.31	50	37	2212	1.69E+12	Florida	5/21/2013 7:05	under30	Female	black	150	none	1.69E+12	Tue May 21 07:03:50 PDT 2013	Tue May 21 07:04:10 PDT 2013	1.69E+12
1.37E+12	5/22/2013 16:44	5	5	0	1	0	1					1.69E+12	5/22/2013 16:45	Mozilla/5.0 (Windows NT 6.0; WOW64) AppleWebKit/537.31 (KHTML, like Gecko) Chrome/26.0.1410.64 Safari/537.31	50	50	1211	1.69E+12	North Carolina	5/22/2013 16:45	under30	Female	white	20	assoc	1.69E+12	Wed May 22 16:40:57 PDT 2013	Wed May 22 16:45:06 PDT 2013	1.69E+12
1.37E+12	5/22/2013 11:45	1.5	3	0	0	0	0					1.69E+12	5/22/2013 11:45	Mozilla/5.0 (Windows NT 6.1; WOW64) AppleWebKit/537.31 (KHTML, like Gecko) Chrome/26.0.1410.64 Safari/537.31	1	26	1111	1.69E+12	North Carolina	5/22/2013 11:46	under30	Male	white	50	assoc	1.69E+12	Wed May 22 11:41:39 PDT 2013	Wed May 22 11:45:20 PDT 2013	1.69E+12
1.37E+12	5/22/2013 12:50	5	5	0	0	0	0					1.69E+12	5/22/2013 12:49	Mozilla/5.0 (Windows NT 6.1; WOW64) AppleWebKit/537.31 (KHTML, like Gecko) Chrome/26.0.1410.64 Safari/537.31	50	50	2111	1.69E+12	Colorado	5/22/2013 12:51	under30	Female	white	50	bachelors	1.69E+12	Wed May 22 12:47:25 PDT 2013	Wed May 22 12:50:22 PDT 2013	1.69E+12
1.37E+12	5/22/2013 8:53	5	5	0	0	0	0					1.69E+12	5/22/2013 8:54	Mozilla/5.0 (Windows NT 6.2; WOW64) AppleWebKit/537.31 (KHTML, like Gecko) Chrome/26.0.1410.64 Safari/537.31	9	9	1112	1.69E+12	Massachusetts	5/22/2013 8:54	under30	Male	asian	20	bachelors	1.69E+12	Wed May 22 08:50:16 PDT 2013	Wed May 22 08:54:03 PDT 2013	1.69E+12
1.37E+12	5/23/2013 11:33	1.5	1	0	0	0	0					1.69E+12	5/23/2013 11:35	Mozilla/5.0 (Windows NT 6.2; WOW64) AppleWebKit/537.36 (KHTML, like Gecko) Chrome/27.0.1453.93 Safari/537.36	20	15	1222	1.69E+12	New Hampshire	5/23/2013 11:35	under30	Male	white	150	bachelors	1.69E+12	Thu May 23 11:27:45 PDT 2013	Thu May 23 11:34:32 PDT 2013	1.69E+12
1.37E+12	5/22/2013 11:19	1	0	0	0	1	1					1.69E+12	5/22/2013 11:17	Mozilla/5.0 (Windows NT 6.2; WOW64) AppleWebKit/537.36 (KHTML, like Gecko) Chrome/27.0.1453.93 Safari/537.36	50	99	2123	1.69E+12	New Hampshire	5/22/2013 11:19	under30	Male	white	150	assoc	1.69E+12	Wed May 22 11:14:32 PDT 2013	Wed May 22 11:19:27 PDT 2013	1.69E+12
1.37E+12	5/22/2013 15:56	9	9	0	0	0	0					1.69E+12	5/22/2013 15:57	Mozilla/5.0 (Windows NT 6.1; WOW64; rv:20.0) Gecko/20100101 Firefox/20.0	50	90	1122	1.69E+12	New York	5/22/2013 15:57	under30	Male	white	50	bachelors	1.69E+12	Wed May 22 15:52:13 PDT 2013	Wed May 22 15:56:32 PDT 2013	1.69E+12
1.37E+12	5/20/2013 16:08	5	5	0	0	1	1					1.69E+12	5/20/2013 16:08	Mozilla/5.0 (Windows NT 6.2; WOW64) AppleWebKit/537.31 (KHTML, like Gecko) Chrome/26.0.1410.64 Safari/537.31	50	50	1113	1.69E+12	Wisconsin	5/20/2013 16:09	under30	Male	white	50	bachelors	1.69E+12	Mon May 20 16:06:08 PDT 2013	Mon May 20 16:08:14 PDT 2013	1.69E+12
1.37E+12	5/22/2013 22:12	9.13	9.13	1	0	0	1					1.69E+12	5/22/2013 22:13	Mozilla/5.0 (Windows NT 6.1; WOW64; rv:20.0) Gecko/20100101 Firefox/20.0	9	9	1113	1.69E+12	Florida	5/22/2013 22:13	under30	Male	white	50	assoc	1.69E+12	Wed May 22 22:08:43 PDT 2013	Wed May 22 22:12:36 PDT 2013	1.69E+12
1.37E+12	5/22/2013 19:23	0.87	0.87	0	0	0	0					1.69E+12	5/22/2013 19:19	Mozilla/5.0 (Windows NT 6.1; WOW64) AppleWebKit/537.31 (KHTML, like Gecko) Chrome/26.0.1410.64 Safari/537.31	50	9	2212	1.69E+12	Florida	5/22/2013 19:23	thirties	Female	other	50	assoc	1.69E+12	Wed May 22 19:14:58 PDT 2013	Wed May 22 19:22:55 PDT 2013	1.69E+12
1.37E+12	5/22/2013 10:26	9	0.87	0	0	0	0					1.69E+12	5/22/2013 10:28	Mozilla/5.0 (Windows NT 6.1; rv:17.0) Gecko/20100101 Firefox/17.0	50	91	1111	1.69E+12	Georgia	5/22/2013 10:28	thirties	Female	black	50	assoc	1.69E+12	Wed May 22 10:20:16 PDT 2013	Wed May 22 10:27:47 PDT 2013	1.69E+12
1.37E+12	5/21/2013 7:42	5	4.5	0	0	0	0					1.69E+12	5/21/2013 7:41	Mozilla/4.0 (compatible; MSIE 8.0; Windows NT 6.1; WOW64; Trident/4.0; SLCC2; .NET CLR 2.0.50727; .NET CLR 3.5.30729; .NET CLR 3.0.30729; Media Center PC 6.0; .NET4.0C; .NET4.0E; InfoPath.3; MS-RTC LM 8)	50	50	2222	1.69E+12	Texas	5/21/2013 7:43	under30	Male	white	80	bachelors	1.69E+12	Tue May 21 07:39:30 PDT 2013	Tue May 21 07:42:15 PDT 2013	1.69E+12
1.37E+12	5/21/2013 12:10	5	5	0	0	0	0					1.69E+12	5/21/2013 12:08	Mozilla/5.0 (compatible; MSIE 9.0; Windows NT 6.1; WOW64; Trident/5.0)	50	50	2223	1.69E+12	Georgia	5/21/2013 12:10	thirties	Female	white	80	bachelors	1.69E+12	Tue May 21 12:04:10 PDT 2013	Tue May 21 12:09:34 PDT 2013	1.69E+12
1.37E+12	5/22/2013 10:40	0.87	0.87	0	1	0	1					1.69E+12	5/22/2013 10:37	Mozilla/5.0 (Windows NT 6.2; WOW64) AppleWebKit/537.31 (KHTML, like Gecko) Chrome/26.0.1410.64 Safari/537.31	50	25	2111	1.69E+12	Indiana	5/22/2013 10:41	under30	Male	white	50	bachelors	1.69E+12	Wed May 22 10:33:32 PDT 2013	Wed May 22 10:40:28 PDT 2013	1.69E+12
1.37E+12	5/22/2013 15:13	0.87	0.87	0	0	1	0					1.69E+12	5/22/2013 15:11	Mozilla/5.0 (Windows NT 6.1) AppleWebKit/537.31 (KHTML, like Gecko) Chrome/26.0.1410.64 Safari/537.31	9	9	2213	1.69E+12	California	5/22/2013 15:13	thirties	Male	asian	more	postgrad	1.69E+12	Wed May 22 15:06:54 PDT 2013	Wed May 22 15:12:16 PDT 2013	1.69E+12
1.37E+12	5/20/2013 16:11	5	5	0	0	0	0					1.69E+12	5/20/2013 16:09	Mozilla/5.0 (Windows NT 6.1; WOW64) AppleWebKit/537.31 (KHTML, like Gecko) Chrome/26.0.1410.64 Safari/537.31	100	50	2221	1.69E+12	Wisconsin	5/20/2013 16:11	fifties	Female	white	80	bachelors	1.69E+12	Mon May 20 16:05:38 PDT 2013	Mon May 20 16:10:42 PDT 2013	1.69E+12
1.37E+12	5/20/2013 20:51	0.5	0.5	0	0	0	0					1.69E+12	5/20/2013 20:47	Mozilla/5.0 (compatible; MSIE 9.0; Windows NT 6.1; Win64; x64; Trident/5.0)	50	50	2121	1.69E+12	Washington	5/20/2013 20:51	forties	Male	asian	150	bachelors	1.69E+12	Mon May 20 20:41:51 PDT 2013	Mon May 20 20:51:00 PDT 2013	1.69E+12
1.37E+12	5/22/2013 12:35	5	5	0	0	0	0					1.69E+12	5/22/2013 12:32	Mozilla/5.0 (Windows NT 6.1; WOW64) AppleWebKit/537.31 (KHTML, like Gecko) Chrome/26.0.1410.64 Safari/537.31	50	81	2221	1.69E+12	Texas	5/22/2013 12:35	forties	Female	black	50	bachelors	1.69E+12	Wed May 22 12:29:01 PDT 2013	Wed May 22 12:34:38 PDT 2013	1.69E+12
1.37E+12	5/20/2013 20:02	5	3.25	0	0	0	0					1.69E+12	5/20/2013 20:00	Mozilla/5.0 (Windows NT 6.1; WOW64) AppleWebKit/537.31 (KHTML, like Gecko) Chrome/26.0.1410.64 Safari/537.31	50	35	2122	1.69E+12	Texas	5/20/2013 20:02	under30	Female	white	50	assoc	1.69E+12	Mon May 20 19:58:42 PDT 2013	Mon May 20 20:02:03 PDT 2013	1.69E+12
1.37E+12	5/22/2013 8:26	0.87	0.87	0	0	1	1					1.69E+12	5/22/2013 8:26	Mozilla/5.0 (Macintosh; Intel Mac OS X 10.7; rv:20.0) Gecko/20100101 Firefox/20.0	50	9	1213	1.69E+12	Massachusetts	5/22/2013 8:26	under30	Female	white	noanswer	bachelors	1.69E+12	Wed May 22 08:21:59 PDT 2013	Wed May 22 08:25:51 PDT 2013	1.69E+12
1.37E+12	5/23/2013 11:01	5	5	1	1	1	1					1.69E+12	5/23/2013 11:03	Mozilla/5.0 (Windows NT 6.2; WOW64; rv:20.0) Gecko/20100101 Firefox/20.0	50	50	1123	1.69E+12	Michigan	5/23/2013 11:03	thirties	Female	white	80	assoc	1.69E+12	Thu May 23 10:56:24 PDT 2013	Thu May 23 11:03:22 PDT 2013	1.69E+12
1.37E+12	5/22/2013 8:22	0.87	0.87	0	0	0	0					1.69E+12	5/22/2013 8:20	Mozilla/5.0 (Windows NT 6.1; WOW64; rv:20.0) Gecko/20100101 Firefox/20.0	0	25	2112	1.69E+12	Washington	5/22/2013 8:22	thirties	Male	white	80	bachelors	1.69E+12	Wed May 22 08:17:44 PDT 2013	Wed May 22 08:21:55 PDT 2013	1.69E+12
1.37E+12	5/22/2013 11:53	9.14	0.87	1	0	0	0					1.69E+12	5/22/2013 11:54	Mozilla/5.0 (Windows NT 6.1; WOW64) AppleWebKit/537.31 (KHTML, like Gecko) Chrome/26.0.1410.64 Safari/537.31	100	9	1213	1.69E+12	Illinois	5/22/2013 11:54	thirties	Male	white	150	assoc	1.69E+12	Wed May 22 11:49:50 PDT 2013	Wed May 22 11:54:14 PDT 2013	1.69E+12
1.37E+12	5/20/2013 16:45	0.87	0.87	0	1	0	1					1.69E+12	5/20/2013 16:47	Mozilla/5.0 (Windows NT 6.2; WOW64) AppleWebKit/537.31 (KHTML, like Gecko) Chrome/26.0.1410.64 Safari/537.31	50	9	1111	1.69E+12	Mississippi	5/20/2013 16:47	under30	Female	white	50	assoc	1.69E+12	Mon May 20 16:40:01 PDT 2013	Mon May 20 16:47:31 PDT 2013	1.69E+12
1.37E+12	5/22/2013 22:07	5	2.5	0	0	0	0					1.69E+12	5/22/2013 22:08	Mozilla/5.0 (compatible; MSIE 10.0; Windows NT 6.2; WOW64; Trident/6.0; MDDCJS)	50	35	1111	1.69E+12	Washington	5/22/2013 22:08	60plus	Female	white	50	assoc	1.69E+12	Wed May 22 22:02:28 PDT 2013	Wed May 22 22:08:05 PDT 2013	1.69E+12
1.37E+12	5/22/2013 7:29	5	5	0	0	0	0					1.69E+12	5/22/2013 7:30	Mozilla/5.0 (Windows NT 6.1; WOW64) AppleWebKit/537.31 (KHTML, like Gecko) Chrome/26.0.1410.64 Safari/537.31	50	50	1112	1.69E+12	Michigan	5/22/2013 7:31	forties	Female	white	20	assoc	1.69E+12	Wed May 22 07:26:30 PDT 2013	Wed May 22 07:30:37 PDT 2013	1.69E+12
1.37E+12	5/23/2013 1:11	5	5	0	0	1	1					1.69E+12	5/23/2013 1:13	Mozilla/5.0 (Windows NT 6.2; WOW64) AppleWebKit/537.36 (KHTML, like Gecko) Chrome/27.0.1453.93 Safari/537.36	50	50	1123	1.69E+12	Washington	5/23/2013 1:13	forties	Female	white	80	none	1.69E+12	Thu May 23 01:05:12 PDT 2013	Thu May 23 01:13:09 PDT 2013	1.69E+12
1.37E+12	5/22/2013 11:20	0.87	5	0	1	1	0					1.69E+12	5/22/2013 11:18	Mozilla/5.0 (Macintosh; Intel Mac OS X 10_6_8) AppleWebKit/537.36 (KHTML, like Gecko) Chrome/27.0.1453.93 Safari/537.36	9	50	2211	1.69E+12	Washington	5/22/2013 11:20	fifties	Female	white	50	assoc	1.69E+12	Wed May 22 11:15:41 PDT 2013	Wed May 22 11:20:05 PDT 2013	1.69E+12
1.37E+12	5/22/2013 11:42	5	3.5	0	1	0	1					1.69E+12	5/22/2013 11:40	Mozilla/5.0 (Windows NT 6.1; WOW64) AppleWebKit/537.31 (KHTML, like Gecko) Chrome/26.0.1410.64 Safari/537.31	50	40	2221	1.69E+12	New Hampshire	5/22/2013 11:43	under30	Female	white	50	bachelors	1.69E+12	Wed May 22 11:37:45 PDT 2013	Wed May 22 11:42:11 PDT 2013	1.69E+12
1.37E+12	5/22/2013 18:51	0	0	0	1	0	0					1.69E+12	5/22/2013 18:50	Mozilla/5.0 (Windows NT 6.1; WOW64) AppleWebKit/537.31 (KHTML, like Gecko) Chrome/26.0.1410.64 Safari/537.31	50	100	2211	1.69E+12	Vermont	5/22/2013 18:52	thirties	Male	white	150	bachelors	1.69E+12	Wed May 22 18:39:56 PDT 2013	Wed May 22 18:51:31 PDT 2013	1.69E+12
1.37E+12	5/22/2013 7:45	5	5	0	0	0	1					1.69E+12	5/22/2013 7:45	Mozilla/5.0 (Windows NT 6.1; WOW64; rv:20.0) Gecko/20100101 Firefox/20.0	50	75	1121	1.69E+12	Massachusetts	5/22/2013 7:45	thirties	Male	white	80	bachelors	1.69E+12	Wed May 22 07:41:26 PDT 2013	Wed May 22 07:44:53 PDT 2013	1.69E+12
1.37E+12	5/20/2013 16:13	5	5	0	0	0	0					1.69E+12	5/20/2013 16:11	Mozilla/5.0 (Windows NT 6.1; WOW64; rv:21.0) Gecko/20100101 Firefox/21.0	0	50	2212	1.69E+12	Massachusetts	5/20/2013 16:13	thirties	Male	white	50	assoc	1.69E+12	Mon May 20 16:07:38 PDT 2013	Mon May 20 16:13:04 PDT 2013	1.69E+12
1.37E+12	5/22/2013 12:38	4.5	5	0	0	0	0					1.69E+12	5/22/2013 12:39	Mozilla/5.0 (Windows NT 6.1; WOW64) AppleWebKit/537.31 (KHTML, like Gecko) Chrome/26.0.1410.64 Safari/537.31	50	75	1111	1.69E+12	New Jersey	5/22/2013 12:39	under30	Female	black	20	assoc	1.69E+12	Wed May 22 12:33:56 PDT 2013	Wed May 22 12:39:15 PDT 2013	1.69E+12
1.37E+12	5/20/2013 15:35	5	5	0	0	0	0					1.69E+12	5/20/2013 15:35	Mozilla/5.0 (Windows NT 6.1; rv:20.0) Gecko/20100101 Firefox/20.0	0	50	1112	1.69E+12	New Jersey	5/20/2013 15:35	under30	Male	white	20	none	1.69E+12	Mon May 20 15:32:28 PDT 2013	Mon May 20 15:35:00 PDT 2013	1.69E+12
1.37E+12	5/20/2013 21:40	0	1	0	0	0	0					1.69E+12	5/20/2013 21:41	Mozilla/5.0 (Windows NT 6.1; WOW64) AppleWebKit/537.31 (KHTML, like Gecko) Chrome/26.0.1410.64 Safari/537.31	0	10	1211	1.69E+12	Illinois	5/20/2013 21:41	under30	Male	white	50	bachelors	1.69E+12	Mon May 20 21:37:53 PDT 2013	Mon May 20 21:40:24 PDT 2013	1.69E+12
1.37E+12	5/20/2013 19:24	5	5	0	0	0	0					1.69E+12	5/20/2013 19:21	Mozilla/5.0 (Windows NT 6.1) AppleWebKit/537.31 (KHTML, like Gecko) Chrome/26.0.1410.64 Safari/537.31	50	50	2223	1.69E+12	Illinois	5/20/2013 19:24	under30	Female	white	150	postgrad	1.69E+12	Mon May 20 19:17:46 PDT 2013	Mon May 20 19:24:19 PDT 2013	1.69E+12
1.37E+12	5/20/2013 16:08	0.87	1	0	0	0	0					1.69E+12	5/20/2013 16:07	Mozilla/5.0 (Windows NT 6.2; WOW64) AppleWebKit/537.31 (KHTML, like Gecko) Chrome/26.0.1410.64 Safari/537.31	10	19	2121	1.69E+12	Illinois	5/20/2013 16:08	forties	Female	black	50	postgrad	1.69E+12	Mon May 20 16:05:04 PDT 2013	Mon May 20 16:07:24 PDT 2013	1.69E+12
1.37E+12	5/22/2013 9:05	0.87	0.87	0	0	0	0					1.69E+12	5/22/2013 9:03	Mozilla/5.0 (Windows NT 6.2; WOW64) AppleWebKit/537.31 (KHTML, like Gecko) Chrome/26.0.1410.64 Safari/537.31	50	0	2221	1.69E+12	Illinois	5/22/2013 9:05	under30	Male	white	20	assoc	1.69E+12	Wed May 22 09:00:21 PDT 2013	Wed May 22 09:04:54 PDT 2013	1.69E+12
1.37E+12	5/22/2013 15:22	0.87	5	0	0	1	1					1.69E+12	5/22/2013 15:22	Mozilla/5.0 (Windows NT 6.1; WOW64; rv:21.0) Gecko/20100101 Firefox/21.0	50	50	1123	1.69E+12	Tennessee	5/22/2013 15:22	forties	Male	white	20	assoc	1.69E+12	Wed May 22 15:18:13 PDT 2013	Wed May 22 15:22:20 PDT 2013	1.69E+12
1.37E+12	5/22/2013 8:31	5	0.87	0	1	0	0					1.69E+12	5/22/2013 8:28	Mozilla/5.0 (Macintosh; Intel Mac OS X 10.6; rv:21.0) Gecko/20100101 Firefox/21.0	50	50	2212	1.69E+12	Tennessee	5/22/2013 8:31	under30	Male	white	20	bachelors	1.69E+12	Wed May 22 08:19:58 PDT 2013	Wed May 22 08:30:39 PDT 2013	1.69E+12
1.37E+12	5/22/2013 8:54	5	5	0	0	0	0					1.69E+12	5/22/2013 8:56	Mozilla/5.0 (Windows NT 6.1; WOW64) AppleWebKit/537.31 (KHTML, like Gecko) Chrome/26.0.1410.64 Safari/537.31	75	95	1111	1.69E+12	Texas	5/22/2013 8:57	thirties	Female	white	20	none	1.69E+12	Wed May 22 08:50:02 PDT 2013	Wed May 22 08:56:39 PDT 2013	1.69E+12
1.37E+12	5/22/2013 22:20	5	4	0	0	0	0					1.69E+12	5/22/2013 22:21	Mozilla/5.0 (Windows NT 6.1; WOW64) AppleWebKit/537.36 (KHTML, like Gecko) Chrome/27.0.1453.93 Safari/537.36	50	40	1211	1.69E+12	New Jersey	5/22/2013 22:22	under30	Male	white	80	none	1.69E+12	Wed May 22 22:15:39 PDT 2013	Wed May 22 22:21:23 PDT 2013	1.69E+12
1.37E+12	5/22/2013 12:21	5	5	0	1	1	0					1.69E+12	5/22/2013 12:22	Mozilla/5.0 (Windows NT 6.1; WOW64) AppleWebKit/537.31 (KHTML, like Gecko) Chrome/26.0.1410.64 Safari/537.31	50	50	1213	1.69E+12	Florida	5/22/2013 12:22	thirties	Male	white	80	bachelors	1.69E+12	Wed May 22 12:17:52 PDT 2013	Wed May 22 12:21:51 PDT 2013	1.69E+12
1.37E+12	5/20/2013 18:56	0	1	0	0	1	0					1.69E+12	5/20/2013 18:57	Mozilla/5.0 (Windows NT 6.1; WOW64) AppleWebKit/537.31 (KHTML, like Gecko) Chrome/26.0.1410.64 Safari/537.31	10	0	1223	1.69E+12	California	5/20/2013 18:57	thirties	Male	white	80	bachelors	1.69E+12	Mon May 20 18:52:25 PDT 2013	Mon May 20 18:57:04 PDT 2013	1.69E+12
1.37E+12	5/22/2013 9:19	5	5	0	0	0	0					1.69E+12	5/22/2013 9:18	Mozilla/5.0 (Windows NT 6.1; Win64; x64; rv:18.0) Gecko/20130119 Firefox/18.0	50	50	2121	1.69E+12	California	5/22/2013 9:19	under30	Male	asian	50	assoc	1.69E+12	Wed May 22 09:15:32 PDT 2013	Wed May 22 09:18:54 PDT 2013	1.69E+12
1.37E+12	5/20/2013 17:47	5	0.87	0	0	0	1					1.69E+12	5/20/2013 17:42	Mozilla/5.0 (Windows NT 6.1; WOW64; rv:20.0) Gecko/20100101 Firefox/20.0	50	40	2221	1.69E+12	California	5/20/2013 17:47	thirties	Female	white	80	assoc	1.69E+12	Mon May 20 17:38:44 PDT 2013	Mon May 20 17:47:06 PDT 2013	1.69E+12
1.37E+12	5/23/2013 8:13	1	0.75	1	0	0	1					1.69E+12	5/23/2013 8:14	Mozilla/5.0 (Windows NT 5.1) AppleWebKit/537.36 (KHTML, like Gecko) Chrome/27.0.1453.93 Safari/537.36	12	10	1223	1.69E+12	Florida	5/23/2013 8:14	under30	Female	white	50	assoc	1.69E+12	Thu May 23 08:07:33 PDT 2013	Thu May 23 08:13:32 PDT 2013	1.69E+12
1.37E+12	5/20/2013 17:10	0.87	0.87	0	0	1	1					1.69E+12	5/20/2013 17:12	Mozilla/5.0 (Macintosh; Intel Mac OS X 10_7_5) AppleWebKit/534.57.7 (KHTML, like Gecko) Version/5.1.7 Safari/534.57.7	9	9	1113	1.69E+12	California	5/20/2013 17:12	under30	Female	white	150	assoc	1.69E+12	Mon May 20 17:07:18 PDT 2013	Mon May 20 17:11:31 PDT 2013	1.69E+12
1.37E+12	5/20/2013 16:24	5	5	0	1	0	1					1.69E+12	5/20/2013 16:23	Mozilla/5.0 (MSIE 9.0; Windows NT 6.1; Trident/5.0)	50	50	2111	1.69E+12	New Jersey	5/20/2013 16:24	thirties	Female	white	150	bachelors	1.69E+12	Mon May 20 16:20:51 PDT 2013	Mon May 20 16:23:53 PDT 2013	1.69E+12
1.37E+12	5/23/2013 6:03	0.87	0.87	0	0	0	0					1.69E+12	5/23/2013 6:02	Mozilla/5.0 (Windows NT 5.1) AppleWebKit/537.36 (KHTML, like Gecko) Chrome/27.0.1453.93 Safari/537.36	50	50	2222	1.69E+12	Texas	5/23/2013 6:04	thirties	Female	black	80	noanswer	1.69E+12	Thu May 23 06:03:23 PDT 2013	Thu May 23 06:03:31 PDT 2013	1.69E+12
1.37E+12	5/20/2013 16:20	5	5	0	0	0	0					1.69E+12	5/20/2013 16:18	Mozilla/5.0 (Windows NT 6.0; rv:20.0) Gecko/20100101 Firefox/20.0	50	50	2222	1.69E+12	Missouri	5/20/2013 16:20	under30	Female	white	50	assoc	1.69E+12	Mon May 20 16:16:40 PDT 2013	Mon May 20 16:19:26 PDT 2013	1.69E+12
1.37E+12	5/22/2013 7:42	4	0.87	0	0	0	0					1.69E+12	5/22/2013 7:40	Mozilla/5.0 (Windows NT 6.1; WOW64; rv:20.0) Gecko/20100101 Firefox/20.0	50	45	2122	1.69E+12	New York	5/22/2013 7:42	under30	Female	white	50	assoc	1.69E+12	Wed May 22 07:38:17 PDT 2013	Wed May 22 07:42:02 PDT 2013	1.69E+12
1.37E+12	5/20/2013 15:54	3	4	0	0	1	0					1.69E+12	5/20/2013 15:54	Mozilla/5.0 (compatible; MSIE 9.0; Windows NT 6.0; Trident/5.0)	72	74	1122	1.69E+12	Michigan	5/20/2013 15:55	thirties	Male	white	50	assoc	1.69E+12	Mon May 20 15:53:08 PDT 2013	Mon May 20 15:54:08 PDT 2013	1.69E+12
1.37E+12	5/20/2013 15:57	5	5	0	0	0	0					1.69E+12	5/20/2013 15:59	Mozilla/5.0 (compatible; MSIE 10.0; Windows NT 6.1; WOW64; Trident/6.0)	50	50	1113	1.69E+12	Oregon	5/20/2013 15:59	60plus	Female	white	50	assoc	1.69E+12	Mon May 20 15:51:44 PDT 2013	Mon May 20 15:59:28 PDT 2013	1.69E+12
1.37E+12	5/22/2013 7:49	5	0.87	0	1	0	0					1.69E+12	5/22/2013 7:49	Mozilla/5.0 (Windows NT 6.2; Win64; x64; rv:20.0) Gecko/20130409 Firefox/20.0 PaleMoon/20.0.1-x64	9	9	1221	1.69E+12	Michigan	5/22/2013 7:49	under30	Male	white	80	bachelors	1.69E+12	Wed May 22 07:45:54 PDT 2013	Wed May 22 07:49:00 PDT 2013	1.69E+12
1.37E+12	5/22/2013 8:17	0.87	0.87	0	0	0	0					1.69E+12	5/22/2013 8:18	Mozilla/5.0 (Windows NT 6.1) AppleWebKit/537.31 (KHTML, like Gecko) Chrome/26.0.1410.64 Safari/537.31	50	9	1112	1.69E+12	Illinois	5/22/2013 8:18	under30	Male	white	50	assoc	1.69E+12	Wed May 22 08:14:58 PDT 2013	Wed May 22 08:17:42 PDT 2013	1.69E+12
1.37E+12	5/22/2013 8:45	10	10	0	0	0	0					1.69E+12	5/22/2013 8:45	Mozilla/5.0 (Windows NT 6.1; WOW64) AppleWebKit/537.31 (KHTML, like Gecko) Chrome/26.0.1410.64 Safari/537.31	100	100	1213	1.69E+12	Oregon	5/22/2013 8:46	thirties	Female	asian	80	bachelors	1.69E+12	Wed May 22 08:41:05 PDT 2013	Wed May 22 08:45:20 PDT 2013	1.69E+12
1.37E+12	5/22/2013 10:13	5	0.87	0	0	0	0					1.69E+12	5/22/2013 10:14	Mozilla/5.0 (Windows NT 5.1; rv:20.0) Gecko/20100101 Firefox/20.0	50	9	1223	1.69E+12	Oregon	5/22/2013 10:14	forties	Male	white	150	bachelors	1.69E+12	Wed May 22 10:10:31 PDT 2013	Wed May 22 10:14:00 PDT 2013	1.69E+12
1.37E+12	5/22/2013 8:10	0.87	0.87	0	1	1	0					1.69E+12	5/22/2013 8:08	Mozilla/5.0 (Windows NT 6.1; WOW64) AppleWebKit/537.31 (KHTML, like Gecko) Chrome/26.0.1410.64 Safari/537.31	50	50	2113	1.69E+12	Ohio	5/22/2013 8:10	under30	Female	white	50	assoc	1.69E+12	Wed May 22 08:05:46 PDT 2013	Wed May 22 08:09:59 PDT 2013	1.69E+12
1.37E+12	5/22/2013 13:58	3.5	5	0	0	1	1					1.69E+12	5/22/2013 14:00	Mozilla/5.0 (Windows NT 5.1) AppleWebKit/537.31 (KHTML, like Gecko) Chrome/26.0.1410.64 Safari/537.31 AlexaToolbar/alxg-3.1	50	50	1113	1.69E+12	Oregon	5/22/2013 14:00	under30	Male	white	50	postgrad	1.69E+12	Wed May 22 13:52:34 PDT 2013	Wed May 22 13:59:36 PDT 2013	1.69E+12
1.37E+12	5/20/2013 23:31	5	5	0	0	0	0					1.69E+12	5/20/2013 23:32	Mozilla/5.0 (Macintosh; Intel Mac OS X 10.5; rv:16.0) Gecko/20100101 Firefox/16.0	50	50	1122	1.69E+12	Oregon	5/20/2013 23:32	under30	Female	white	20	assoc	1.69E+12	Mon May 20 23:27:28 PDT 2013	Mon May 20 23:32:13 PDT 2013	1.69E+12
1.37E+12	5/22/2013 8:19	0.87	0.87	0	0	0	0					1.69E+12	5/22/2013 8:20	Mozilla/5.0 (Windows NT 6.1; WOW64; rv:20.0) Gecko/20100101 Firefox/20.0	9	9	1121	1.69E+12	North Carolina	5/22/2013 8:20	under30	Female	white	80	bachelors	1.69E+12	Wed May 22 08:14:33 PDT 2013	Wed May 22 08:20:00 PDT 2013	1.69E+12
1.37E+12	5/22/2013 8:19	5	5	0	0	0	0					1.69E+12	5/22/2013 8:20	Mozilla/5.0 (Windows NT 6.1; WOW64; rv:20.0) Gecko/20100101 Firefox/20.0	50	50	1221	1.69E+12	New York	5/22/2013 8:20	under30	Female	white	50	bachelors	1.69E+12	Wed May 22 08:16:32 PDT 2013	Wed May 22 08:19:44 PDT 2013	1.69E+12
1.37E+12	5/20/2013 16:09	5	5	0	0	1	1					1.69E+12	5/20/2013 16:09	Mozilla/5.0 (Windows NT 6.1; WOW64) AppleWebKit/537.31 (KHTML, like Gecko) Chrome/26.0.1410.64 Safari/537.31	50	40	1213	1.69E+12	California	5/20/2013 16:09	under30	Female	white	80	bachelors	1.69E+12	Mon May 20 16:06:27 PDT 2013	Mon May 20 16:08:58 PDT 2013	1.69E+12
1.37E+12	5/21/2013 0:36	5	5	0	0	0	0					1.69E+12	5/21/2013 0:32	Mozilla/5.0 (Windows NT 6.0; WOW64) AppleWebKit/537.31 (KHTML, like Gecko) Chrome/26.0.1410.64 Safari/537.31	50	50	2111	1.69E+12	California	5/21/2013 0:36	forties	Female	other	50	assoc	1.69E+12	Tue May 21 00:27:53 PDT 2013	Tue May 21 00:36:47 PDT 2013	1.69E+12
1.37E+12	5/22/2013 18:20	5	1	0	0	0	0					1.69E+12	5/22/2013 18:21	Mozilla/5.0 (compatible; MSIE 9.0; Windows NT 6.0; Trident/5.0)	50	10	1113	1.69E+12	California	5/22/2013 18:22	forties	Female	white	20	assoc	1.69E+12	Wed May 22 18:18:45 PDT 2013	Wed May 22 18:21:24 PDT 2013	1.69E+12
1.37E+12	5/20/2013 16:29	5	5	0	0	1	1					1.69E+12	5/20/2013 16:26	Mozilla/5.0 (Windows NT 6.0; rv:20.0) Gecko/20100101 Firefox/20.0	50	50	2123	1.69E+12	Georgia	5/20/2013 16:29	under30	Female	white	150	postgrad	1.69E+12	Mon May 20 16:22:28 PDT 2013	Mon May 20 16:28:35 PDT 2013	1.69E+12
1.37E+12	5/22/2013 8:04	0.87	2	0	0	0	0					1.69E+12	5/22/2013 8:05	Mozilla/5.0 (Macintosh; Intel Mac OS X 10_7_5) AppleWebKit/537.36 (KHTML, like Gecko) Chrome/27.0.1453.93 Safari/537.36	50	50	1222	1.69E+12	Florida	5/22/2013 8:05	under30	Female	white	noanswer	assoc	1.69E+12	Wed May 22 08:00:41 PDT 2013	Wed May 22 08:04:43 PDT 2013	1.69E+12
1.37E+12	5/22/2013 8:15	0.87	0.87	0	1	0	1					1.69E+12	5/22/2013 8:15	Mozilla/5.0 (Windows NT 6.1; WOW64; rv:20.0) Gecko/20100101 Firefox/20.0	50	9	1111	1.69E+12	Florida	5/22/2013 8:16	thirties	Male	white	80	none	1.69E+12	Wed May 22 08:10:02 PDT 2013	Wed May 22 08:15:27 PDT 2013	1.69E+12
1.37E+12	5/22/2013 11:13	5	5	0	0	0	0					1.69E+12	5/22/2013 11:11	Mozilla/5.0 (Windows NT 5.1; rv:21.0) Gecko/20100101 Firefox/21.0	50	50	2112	1.69E+12	Florida	5/22/2013 11:13	thirties	Male	white	20	assoc	1.69E+12	Wed May 22 11:09:13 PDT 2013	Wed May 22 11:12:56 PDT 2013	1.69E+12
1.37E+12	5/21/2013 17:13	0.87	0.87	0	0	0	1					1.69E+12	5/21/2013 17:10	Mozilla/5.0 (Windows NT 6.1; WOW64; rv:20.0) Gecko/20100101 Firefox/20.0	10	50	2221	1.69E+12	California	5/21/2013 17:13	under30	Male	hispanic	20	assoc	1.69E+12	Tue May 21 17:07:06 PDT 2013	Tue May 21 17:13:24 PDT 2013	1.69E+12
1.37E+12	5/21/2013 13:50	5	5	0	0	0	0					1.69E+12	5/21/2013 13:51	Mozilla/5.0 (Windows NT 6.1) AppleWebKit/537.31 (KHTML, like Gecko) Chrome/26.0.1410.64 Safari/537.31	50	50	1221	1.69E+12	Indiana	5/21/2013 13:51	thirties	Male	white	more	bachelors	1.69E+12	Tue May 21 13:49:52 PDT 2013	Tue May 21 13:50:58 PDT 2013	1.69E+12
1.37E+12	5/22/2013 10:00	5	9.13	0	0	1	0					1.69E+12	5/22/2013 9:58	Mozilla/5.0 (Windows NT 5.1) AppleWebKit/537.31 (KHTML, like Gecko) Chrome/26.0.1410.64 Safari/537.31	50	50	2213	1.69E+12		5/22/2013 10:01	forties	Male	white	80	none	1.69E+12	Wed May 22 09:55:57 PDT 2013	Wed May 22 10:00:35 PDT 2013	1.69E+12
1.37E+12	5/22/2013 0:06	0.87	0.87	0	0	1	0					1.69E+12	5/22/2013 0:07	Mozilla/5.0 (Windows NT 6.0) AppleWebKit/537.31 (KHTML, like Gecko) Chrome/26.0.1410.64 Safari/537.31	9	9	1213	1.69E+12	Illinois	5/22/2013 0:07	under30	Male	white	50	none	1.69E+12	Wed May 22 00:02:12 PDT 2013	Wed May 22 00:06:54 PDT 2013	1.69E+12
1.37E+12	5/22/2013 11:50	9.13	10	0	0	0	0					1.69E+12	5/22/2013 11:52	Mozilla/5.0 (Windows NT 6.1; WOW64) AppleWebKit/537.31 (KHTML, like Gecko) Chrome/26.0.1410.64 Safari/537.31	50	50	1212	1.69E+12	Oregon	5/22/2013 11:52	under30	Male	white	50	bachelors	1.69E+12	Wed May 22 11:46:20 PDT 2013	Wed May 22 11:51:40 PDT 2013	1.69E+12
1.37E+12	5/22/2013 14:57	0.87	0.87	0	1	1	0					1.69E+12	5/22/2013 14:59	Mozilla/5.0 (Windows NT 5.1) AppleWebKit/537.31 (KHTML, like Gecko) Chrome/26.0.1410.64 Safari/537.31	50	91	1113	1.69E+12	Colorado	5/22/2013 14:59	thirties	Male	white	50	assoc	1.69E+12			1.69E+12
1.37E+12	5/23/2013 5:37	5	5	0	0	0	0					1.69E+12	5/23/2013 5:34	Mozilla/5.0 (Windows NT 6.1; WOW64) AppleWebKit/537.31 (KHTML, like Gecko) Chrome/26.0.1410.64 Safari/537.31	50	50	2213	1.69E+12	California	5/23/2013 5:37	thirties	Male	white	20	assoc	1.69E+12	Thu May 23 05:30:09 PDT 2013	Thu May 23 05:37:17 PDT 2013	1.69E+12
1.37E+12	5/22/2013 13:22	0.01	0.01	0	0	0	0					1.69E+12	5/22/2013 13:18	Mozilla/5.0 (Windows NT 6.1; WOW64; rv:12.0) Gecko/20100101 Firefox/12.0	20	1	2121	1.69E+12	Iowa	5/22/2013 13:22	under30	NoAnswer	white	20	none	1.69E+12	Wed May 22 13:11:17 PDT 2013	Wed May 22 13:22:30 PDT 2013	1.69E+12
1.37E+12	5/21/2013 13:18	2	2	0	0	0	0					1.69E+12	5/21/2013 13:19	Mozilla/5.0 (Windows NT 5.1) AppleWebKit/537.31 (KHTML, like Gecko) Chrome/26.0.1410.64 Safari/537.31	87	87	1123	1.69E+12	Alabama	5/21/2013 13:19	thirties	Female	white	50	assoc	1.69E+12	Tue May 21 13:14:11 PDT 2013	Tue May 21 13:18:49 PDT 2013	1.69E+12
1.37E+12	5/22/2013 8:16	5	5	0	0	0	0					1.69E+12	5/22/2013 8:13	Mozilla/5.0 (Macintosh; Intel Mac OS X 10_8_3) AppleWebKit/537.36 (KHTML, like Gecko) Chrome/27.0.1453.93 Safari/537.36	50	50	2212	1.69E+12	Indiana	5/22/2013 8:16	under30	Male	white	50	bachelors	1.69E+12	Wed May 22 08:09:22 PDT 2013	Wed May 22 08:15:37 PDT 2013	1.69E+12
1.37E+12	5/20/2013 20:54	0.87	0.87	0	0	0	0					1.69E+12	5/20/2013 20:52	Mozilla/5.0 (Windows NT 6.1; WOW64) AppleWebKit/537.31 (KHTML, like Gecko) Chrome/26.0.1410.64 Safari/537.31	50	50	2212	1.69E+12	Michigan	5/20/2013 20:54	under30	Male	white	50	assoc	1.69E+12	Mon May 20 20:49:35 PDT 2013	Mon May 20 20:54:16 PDT 2013	1.69E+12
1.37E+12	5/22/2013 15:49	5	0.5	0	0	1	1					1.69E+12	5/22/2013 15:45	Mozilla/5.0 (compatible; MSIE 10.0; Windows NT 6.2; Trident/6.0)	50	100	2223	1.69E+12	California	5/22/2013 15:49	under30	Male	hispanic	50	none	1.69E+12	Wed May 22 15:40:26 PDT 2013	Wed May 22 15:49:13 PDT 2013	1.69E+12
1.37E+12	5/20/2013 18:11	5	5	0	0	0	0					1.69E+12	5/20/2013 18:13	Mozilla/5.0 (Macintosh; Intel Mac OS X 10_6_8) AppleWebKit/537.31 (KHTML, like Gecko) Chrome/26.0.1410.65 Safari/537.31	27	25	1122	1.69E+12	New York	5/20/2013 18:13	under30	Female	hispanic	50	assoc	1.69E+12	Mon May 20 18:12:42 PDT 2013	Mon May 20 18:13:13 PDT 2013	1.69E+12
1.37E+12	5/22/2013 19:03	0.87	0.87	0	0	0	0					1.69E+12	5/22/2013 19:03	Mozilla/5.0 (Windows NT 6.1; WOW64) AppleWebKit/537.31 (KHTML, like Gecko) Chrome/26.0.1410.64 Safari/537.31	0	0	1222	1.69E+12	New York	5/22/2013 19:04	under30	Male	white	80	assoc	1.69E+12	Wed May 22 18:58:35 PDT 2013	Wed May 22 19:03:23 PDT 2013	1.69E+12
1.37E+12	5/22/2013 8:24	0.87	5	0	0	0	0					1.69E+12	5/22/2013 8:21	Mozilla/5.0 (Windows NT 6.1; WOW64; rv:20.0) Gecko/20100101 Firefox/20.0	50	50	2111	1.69E+12	Michigan	5/22/2013 8:24	thirties	Male	white	80	assoc	1.69E+12	Wed May 22 08:18:18 PDT 2013	Wed May 22 08:23:22 PDT 2013	1.69E+12
1.37E+12	5/20/2013 16:11	5	2	0	0	1	1					1.69E+12	5/20/2013 16:10	Mozilla/5.0 (Windows NT 5.1) AppleWebKit/537.31 (KHTML, like Gecko) Chrome/26.0.1410.64 Safari/537.31	50	10	2213	1.69E+12	New Hampshire	5/20/2013 16:11	thirties	Male	white	20	none	1.69E+12	Mon May 20 16:07:33 PDT 2013	Mon May 20 16:10:59 PDT 2013	1.69E+12
1.37E+12	5/20/2013 20:33	5	5	0	0	0	0					1.69E+12	5/20/2013 20:34	Mozilla/5.0 (Windows NT 6.1; WOW64; rv:21.0) Gecko/20100101 Firefox/21.0	50	50	1223	1.69E+12	Kentucky	5/20/2013 20:34	thirties	Male	white	20	postgrad	1.69E+12	Mon May 20 20:29:35 PDT 2013	Mon May 20 20:34:16 PDT 2013	1.69E+12
1.37E+12	5/22/2013 13:39	7	7.5	1	1	1	1					1.69E+12	5/22/2013 13:37	Mozilla/4.0 (compatible; MSIE 7.0; Windows NT 5.1; .NET CLR 2.0.50727; .NET CLR 3.0.04506.30; .NET CLR 3.0.4506.2152; .NET CLR 3.5.30729; InfoPath.2)	50	75	2113	1.69E+12	Pennsylvania	5/22/2013 13:39	under30	Male	white	50	assoc	1.69E+12	Wed May 22 13:34:25 PDT 2013	Wed May 22 13:38:34 PDT 2013	1.69E+12
1.37E+12	5/22/2013 10:47	0.87	0.87	0	0	0	0					1.69E+12	5/22/2013 10:48	Mozilla/5.0 (Windows NT 6.1) AppleWebKit/537.31 (KHTML, like Gecko) Chrome/26.0.1410.64 Safari/537.31	9	9	1211	1.69E+12	California	5/22/2013 10:48	under30	Male	asian	50	bachelors	1.69E+12	Wed May 22 10:43:08 PDT 2013	Wed May 22 10:47:47 PDT 2013	1.69E+12
1.37E+12	5/20/2013 16:05	0.87	0.87	0	1	1	0					1.69E+12	5/20/2013 16:02	Mozilla/5.0 (Windows NT 6.1; rv:20.0) Gecko/20100101 Firefox/20.0	100	100	2113	1.69E+12	Hawaii	5/20/2013 16:06	thirties	Female	asian	80	bachelors	1.69E+12	Mon May 20 15:59:01 PDT 2013	Mon May 20 16:05:37 PDT 2013	1.69E+12
1.37E+12	5/20/2013 16:17	4	3.5	0	0	0	0					1.69E+12	5/20/2013 16:18	Mozilla/4.0 (compatible; MSIE 8.0; Windows NT 5.2; Trident/4.0; .NET CLR 1.1.4322)	40	30	1113	1.69E+12	Pennsylvania	5/20/2013 16:18	under30	Male	white	80	assoc	1.69E+12	Mon May 20 16:13:56 PDT 2013	Mon May 20 16:18:14 PDT 2013	1.69E+12
1.37E+12	5/20/2013 16:13	5	5	0	0	0	0					1.69E+12	5/20/2013 16:15	Mozilla/5.0 (Windows NT 6.1; WOW64) AppleWebKit/537.31 (KHTML, like Gecko) Chrome/26.0.1410.64 Safari/537.31	50	50	1112	1.69E+12	Minnesota	5/20/2013 16:16	under30	Male	white	50	none	1.69E+12	Mon May 20 16:07:43 PDT 2013	Mon May 20 16:15:56 PDT 2013	1.69E+12
1.37E+12	5/22/2013 8:41	5	5	0	1	1	0					1.69E+12	5/22/2013 8:42	Mozilla/5.0 (Windows NT 6.1; WOW64; rv:20.0) Gecko/20100101 Firefox/20.0	50	10	1111	1.69E+12	Colorado	5/22/2013 8:42	forties	Female	white	80	postgrad	1.69E+12	Wed May 22 08:37:58 PDT 2013	Wed May 22 08:41:42 PDT 2013	1.69E+12
1.37E+12	5/20/2013 17:18	0.87	0.87	0	0	1	1					1.69E+12	5/20/2013 17:20	Mozilla/5.0 (Windows NT 6.1; WOW64; rv:20.0) Gecko/20100101 Firefox/20.0	50	10	1223	1.69E+12	Utah	5/20/2013 17:20	thirties	Female	white	80	bachelors	1.69E+12	Mon May 20 17:11:42 PDT 2013	Mon May 20 17:19:44 PDT 2013	1.69E+12
1.37E+12	5/20/2013 15:50	3	4	0	0	0	0					1.69E+12	5/20/2013 15:47	Mozilla/5.0 (Windows NT 6.1; WOW64) AppleWebKit/537.31 (KHTML, like Gecko) Chrome/26.0.1410.64 Safari/537.31	65	50	2212	1.69E+12	Utah	5/20/2013 15:50	thirties	Female	white	20	assoc	1.69E+12	Mon May 20 15:45:12 PDT 2013	Mon May 20 15:49:37 PDT 2013	1.69E+12
1.37E+12	5/20/2013 16:38	0.87	0.87	0	0	0	0					1.69E+12	5/20/2013 16:40	Mozilla/5.0 (Windows NT 6.1; WOW64) AppleWebKit/537.31 (KHTML, like Gecko) Chrome/26.0.1410.64 Safari/537.31	50	50	1223	1.69E+12	Utah	5/20/2013 16:41	thirties	Male	white	20	assoc	1.69E+12	Mon May 20 16:30:53 PDT 2013	Mon May 20 16:40:53 PDT 2013	1.69E+12
1.37E+12	5/20/2013 16:11	5	4.8	1	0	1	1					1.69E+12	5/20/2013 16:10	Mozilla/5.0 (Windows NT 5.1) AppleWebKit/537.31 (KHTML, like Gecko) Chrome/26.0.1410.64 Safari/537.31	50	54	2113	1.69E+12	Texas	5/20/2013 16:11	under30	Male	hispanic	20	assoc	1.69E+12	Mon May 20 16:06:59 PDT 2013	Mon May 20 16:11:00 PDT 2013	1.69E+12
1.37E+12	5/20/2013 16:51	0.87	0.87	1	0	0	1					1.69E+12	5/20/2013 16:52	Mozilla/5.0 (Macintosh; Intel Mac OS X 10.7; rv:20.0) Gecko/20100101 Firefox/20.0	9	9	1212	1.69E+12	North Carolina	5/20/2013 16:52	fifties	Male	white	150	postgrad	1.69E+12	Mon May 20 16:47:18 PDT 2013	Mon May 20 16:51:59 PDT 2013	1.69E+12
1.37E+12	5/22/2013 0:50	3	2.25	0	0	0	0					1.69E+12	5/22/2013 0:52	Mozilla/5.0 (Windows NT 6.1; WOW64) AppleWebKit/537.31 (KHTML, like Gecko) Chrome/26.0.1410.64 Safari/537.31	50	10	1222	1.69E+12	California	5/22/2013 0:52	under30	Male	white	50	assoc	1.69E+12	Wed May 22 00:44:36 PDT 2013	Wed May 22 00:51:40 PDT 2013	1.69E+12
1.37E+12	5/22/2013 7:59	0.87	0.87	0	0	1	0					1.69E+12	5/22/2013 8:00	Mozilla/4.0 (compatible; MSIE 8.0; Windows NT 6.1; WOW64; Trident/4.0; SLCC2; .NET CLR 2.0.50727; .NET CLR 3.5.30729; .NET CLR 3.0.30729; Media Center PC 6.0; .NET4.0C; .NET4.0E; InfoPath.3)	9	9	1123	1.69E+12	California	5/22/2013 8:00	under30	Male	white	80	bachelors	1.69E+12	Wed May 22 07:56:33 PDT 2013	Wed May 22 07:59:37 PDT 2013	1.69E+12
1.37E+12	5/22/2013 10:45	5	2.5	0	0	0	0					1.69E+12	5/22/2013 10:47	Mozilla/5.0 (compatible; MSIE 10.0; Windows NT 6.1; Trident/6.0)	50	25	1113	1.69E+12	Ohio	5/22/2013 10:47	thirties	Female	white	50	bachelors	1.69E+12	Wed May 22 10:42:17 PDT 2013	Wed May 22 10:46:45 PDT 2013	1.69E+12
1.37E+12	5/22/2013 6:28	5	1	0	0	0	0					1.69E+12	5/22/2013 6:25	Mozilla/5.0 (compatible; MSIE 10.0; AOL 9.6; AOLBuild 4340.168; Windows NT 6.1; WOW64; Trident/6.0)	50	25	2222	1.69E+12	Kansas	5/22/2013 6:29	fifties	Female	white	50	none	1.69E+12	Wed May 22 06:27:33 PDT 2013	Wed May 22 06:32:43 PDT 2013	1.69E+12
1.37E+12	5/22/2013 17:02	0.87	0.87	0	0	0	0					1.69E+12	5/22/2013 17:04	Mozilla/5.0 (Macintosh; Intel Mac OS X 10_7_5) AppleWebKit/537.31 (KHTML, like Gecko) Chrome/26.0.1410.65 Safari/537.31	9	9	1223	1.69E+12	Missouri	5/22/2013 17:04	under30	Male	white	50	assoc	1.69E+12	Wed May 22 16:58:10 PDT 2013	Wed May 22 17:03:23 PDT 2013	1.69E+12
1.37E+12	5/22/2013 13:32	0	0.24	0	0	0	0					1.69E+12	5/22/2013 13:30	Mozilla/5.0 (Windows NT 6.1) AppleWebKit/537.31 (KHTML, like Gecko) Chrome/26.0.1410.64 Safari/537.31	0	9	2222	1.69E+12	Florida	5/22/2013 13:32	under30	Male	white	20	bachelors	1.69E+12	Wed May 22 13:21:04 PDT 2013	Wed May 22 13:31:57 PDT 2013	1.69E+12
1.37E+12	5/21/2013 20:11	0	0.25	0	0	0	0					1.69E+12	5/21/2013 20:11	Mozilla/5.0 (Windows NT 6.0; WOW64) AppleWebKit/537.31 (KHTML, like Gecko) Chrome/26.0.1410.64 Safari/537.31	0	10	2221	1.69E+12	Texas	5/21/2013 20:11	under30	Male	asian	80	none	1.69E+12	Tue May 21 20:09:55 PDT 2013	Tue May 21 20:11:08 PDT 2013	1.69E+12
1.37E+12	5/22/2013 7:53	0.87	0.87	0	1	1	0					1.69E+12	5/22/2013 7:51	Mozilla/5.0 (Windows NT 5.1) AppleWebKit/537.31 (KHTML, like Gecko) Chrome/26.0.1410.64 Safari/537.31	5	5	2123	1.69E+12	Florida	5/22/2013 7:53	under30	Female	white	50	assoc	1.69E+12	Wed May 22 07:49:07 PDT 2013	Wed May 22 07:52:27 PDT 2013	1.69E+12
1.37E+12	5/22/2013 7:53	5	5	1	1	0	0					1.69E+12	5/22/2013 7:52	Mozilla/5.0 (Windows NT 6.1; WOW64) AppleWebKit/537.31 (KHTML, like Gecko) Chrome/26.0.1410.64 Safari/537.31	50	50	2222	1.69E+12	New Jersey	5/22/2013 7:53	under30	Male	asian	50	assoc	1.69E+12	Wed May 22 07:50:35 PDT 2013	Wed May 22 07:53:05 PDT 2013	1.69E+12
1.37E+12	5/22/2013 21:30	0.87	0.87	0	0	0	0					1.69E+12	5/22/2013 21:29	Mozilla/5.0 (Windows NT 6.1; WOW64; rv:21.0) Gecko/20100101 Firefox/21.0	40	5	2121	1.69E+12	Ohio	5/22/2013 21:30	thirties	Female	white	80	assoc	1.69E+12	Wed May 22 21:26:55 PDT 2013	Wed May 22 21:30:35 PDT 2013	1.69E+12
1.37E+12	5/22/2013 14:53	5	1	0	0	0	0					1.69E+12	5/22/2013 14:53	Mozilla/5.0 (Windows NT 6.1; WOW64) AppleWebKit/537.31 (KHTML, like Gecko) Chrome/26.0.1410.64 Safari/537.31	50	1	1213	1.69E+12	Ohio	5/22/2013 14:53	under30	Male	white	20	assoc	1.69E+12	Wed May 22 14:50:54 PDT 2013	Wed May 22 14:53:04 PDT 2013	1.69E+12
1.37E+12	5/22/2013 13:30	0.87	0.98	0	0	0	0					1.69E+12	5/22/2013 13:31	Mozilla/5.0 (Windows NT 6.1; WOW64) AppleWebKit/537.31 (KHTML, like Gecko) Chrome/26.0.1410.64 Safari/537.31	9	9	1122	1.69E+12	Pennsylvania	5/22/2013 13:32	under30	Male	white	more	assoc	1.69E+12	Wed May 22 13:27:38 PDT 2013	Wed May 22 13:31:24 PDT 2013	1.69E+12
1.37E+12	5/22/2013 7:36	0.87	0.87	0	0	1	1					1.69E+12	5/22/2013 7:37	Mozilla/5.0 (Windows NT 6.0) AppleWebKit/537.31 (KHTML, like Gecko) Chrome/26.0.1410.64 Safari/537.31	50	9	1213	1.69E+12	Pennsylvania	5/22/2013 7:37	fifties	Male	white	150	assoc	1.69E+12	Wed May 22 07:31:50 PDT 2013	Wed May 22 07:36:47 PDT 2013	1.69E+12
1.37E+12	5/20/2013 15:51	0.87	0.87	0	0	0	0					1.69E+12	5/20/2013 15:48	Mozilla/5.0 (Windows NT 6.1; WOW64) AppleWebKit/537.31 (KHTML, like Gecko) Chrome/26.0.1410.64 Safari/537.31	50	10	2211	1.69E+12	South Carolina	5/20/2013 15:51	forties	Female	white	50	postgrad	1.69E+12	Mon May 20 15:44:39 PDT 2013	Mon May 20 15:51:08 PDT 2013	1.69E+12
1.37E+12	5/22/2013 19:00	6.5	5	0	0	1	0					1.69E+12	5/22/2013 19:00	Mozilla/5.0 (Windows NT 6.1; WOW64) AppleWebKit/537.31 (KHTML, like Gecko) Chrome/26.0.1410.64 Safari/537.31	50	60	1213	1.69E+12	Massachusetts	5/22/2013 19:01	under30	Male	white	20	assoc	1.69E+12	Wed May 22 19:00:26 PDT 2013	Wed May 22 19:00:34 PDT 2013	1.69E+12
1.37E+12	5/22/2013 8:50	0.87	0.87	0	0	0	0					1.69E+12	5/22/2013 8:49	Mozilla/5.0 (Windows NT 6.1; WOW64) AppleWebKit/537.31 (KHTML, like Gecko) Chrome/26.0.1410.64 Safari/537.31	50	9	2122	1.69E+12	New York	5/22/2013 8:54	under30	Female	hispanic	20	assoc	1.69E+12	Wed May 22 08:46:33 PDT 2013	Wed May 22 08:53:20 PDT 2013	1.69E+12
1.37E+12	5/20/2013 19:45	1	2	1	1	1	1					1.69E+12	5/20/2013 19:45	Mozilla/5.0 (Windows NT 6.1) AppleWebKit/537.31 (KHTML, like Gecko) Chrome/26.0.1410.64 Safari/537.31	0	50	1213	1.69E+12	California	5/20/2013 19:46	under30	Male	asian	noanswer	bachelors	1.69E+12	Mon May 20 19:41:29 PDT 2013	Mon May 20 19:45:17 PDT 2013	1.69E+12
1.37E+12	5/22/2013 8:16	2.5	4	0	1	0	0					1.69E+12	5/22/2013 8:14	Mozilla/5.0 (Windows NT 6.2; WOW64; rv:21.0) Gecko/20100101 Firefox/21.0	49	50	2112	1.69E+12	Ohio	5/22/2013 8:17	thirties	Male	white	50	bachelors	1.69E+12	Wed May 22 08:13:57 PDT 2013	Wed May 22 08:16:22 PDT 2013	1.69E+12
1.37E+12	5/20/2013 15:59	0.87	0.87	0	0	0	0					1.69E+12	5/20/2013 16:00	Mozilla/5.0 (compatible; MSIE 10.0; Windows NT 6.2; WOW64; Trident/6.0; Touch; ASU2JS)	9	9	1212	1.69E+12	North Carolina	5/20/2013 16:00	under30	Female	white	20	assoc	1.69E+12	Mon May 20 15:55:47 PDT 2013	Mon May 20 15:59:45 PDT 2013	1.69E+12
1.37E+12	5/22/2013 9:11	5	5	1	1	1	1					1.69E+12	5/22/2013 9:13	Mozilla/5.0 (Windows NT 6.0; WOW64; rv:20.0) Gecko/20100101 Firefox/20.0	50	100	1122	1.69E+12	Florida	5/22/2013 9:13	under30	Male	white	50	assoc	1.69E+12	Wed May 22 09:06:40 PDT 2013	Wed May 22 09:12:51 PDT 2013	1.69E+12
1.37E+12	5/20/2013 16:21	5	5	0	0	0	0					1.69E+12	5/20/2013 16:19	Mozilla/5.0 (Windows NT 6.1; WOW64; rv:21.0) Gecko/20100101 Firefox/21.0	50	50	2123	1.69E+12	Maine	5/20/2013 16:21	thirties	Female	white	80	assoc	1.69E+12	Mon May 20 16:16:06 PDT 2013	Mon May 20 16:20:52 PDT 2013	1.69E+12
1.37E+12	5/22/2013 8:32	5	2	0	0	0	0					1.69E+12	5/22/2013 8:31	Mozilla/5.0 (Windows NT 5.1; rv:21.0) Gecko/20100101 Firefox/21.0	60	30	2221	1.69E+12	California	5/22/2013 8:33	under30	Male	white	150	bachelors	1.69E+12	Wed May 22 08:27:51 PDT 2013	Wed May 22 08:32:18 PDT 2013	1.69E+12
1.37E+12	5/23/2013 12:42	0	0	0	0	0	0					1.69E+12	5/23/2013 12:40	Mozilla/5.0 (Windows NT 6.1; WOW64) AppleWebKit/537.36 (KHTML, like Gecko) Chrome/27.0.1453.93 Safari/537.36	0	0	2212	1.69E+12	Wisconsin	5/23/2013 12:42	under30	Male	white	80	assoc	1.69E+12	Thu May 23 12:37:31 PDT 2013	Thu May 23 12:41:55 PDT 2013	1.69E+12
1.37E+12	5/22/2013 8:25	0.87	0.87	0	1	1	1					1.69E+12	5/22/2013 8:25	Mozilla/5.0 (Windows NT 6.1; WOW64) AppleWebKit/537.31 (KHTML, like Gecko) Chrome/26.0.1410.64 Safari/537.31	87	50	1113	1.69E+12	Georgia	5/22/2013 8:25	under30	Female	white	20	assoc	1.69E+12	Wed May 22 08:21:48 PDT 2013	Wed May 22 08:24:45 PDT 2013	1.69E+12
1.37E+12	5/20/2013 21:14	5	5	0	0	0	0					1.69E+12	5/20/2013 21:14	Mozilla/5.0 (Windows NT 6.0; rv:20.0) Gecko/20100101 Firefox/20.0	50	50	1112	1.69E+12	Texas	5/20/2013 21:15	60plus	Male	white	50	bachelors	1.69E+12	Mon May 20 21:10:30 PDT 2013	Mon May 20 21:14:57 PDT 2013	1.69E+12
1.37E+12	5/21/2013 10:17	0.87	0.87	1	0	0	1					1.69E+12	5/21/2013 10:21	Mozilla/5.0 (Windows NT 6.1; WOW64) AppleWebKit/537.17 (KHTML, like Gecko) Chrome/24.0.1312.56 Safari/537.17	50	50	1223	1.69E+12	Colorado	5/21/2013 10:21	thirties	Male	white	150	postgrad	1.69E+12	Tue May 21 10:17:52 PDT 2013	Tue May 21 10:21:08 PDT 2013	1.69E+12
1.37E+12	5/22/2013 8:54	5	2.5	0	1	0	0					1.69E+12	5/22/2013 8:54	Mozilla/5.0 (Windows NT 6.1; WOW64) AppleWebKit/536.11 (KHTML, like Gecko) Chrome/20.0.1132.47 Safari/536.11	50	25	1122	1.69E+12	New York	5/22/2013 8:54	forties	Male	other	80	assoc	1.69E+12	Wed May 22 08:52:15 PDT 2013	Wed May 22 08:53:55 PDT 2013	1.69E+12
1.37E+12	5/22/2013 8:17	6	5	0	0	1	0					1.69E+12	5/22/2013 8:17	Mozilla/5.0 (Windows NT 6.1; WOW64) AppleWebKit/537.31 (KHTML, like Gecko) Chrome/26.0.1410.64 Safari/537.31	46	29	1113	1.69E+12	Washington	5/22/2013 8:17	under30	Male	white	20	assoc	1.69E+12	Wed May 22 08:10:38 PDT 2013	Wed May 22 08:16:46 PDT 2013	1.69E+12
1.37E+12	5/20/2013 17:56	5	5	0	0	1	1					1.69E+12	5/20/2013 17:54	Mozilla/5.0 (Windows NT 5.1; rv:21.0) Gecko/20100101 Firefox/21.0	50	50	2113	1.69E+12	Texas	5/20/2013 17:57	thirties	Male	white	150	bachelors	1.69E+12	Mon May 20 17:51:43 PDT 2013	Mon May 20 17:56:23 PDT 2013	1.69E+12
1.37E+12	5/22/2013 10:26	5	5	0	0	0	0					1.69E+12	5/22/2013 10:27	Mozilla/5.0 (compatible; MSIE 9.0; Windows NT 6.1; WOW64; Trident/5.0)	50	50	1112	1.69E+12	Tennessee	5/22/2013 10:27	forties	Female	white	80	assoc	1.69E+12	Wed May 22 10:21:55 PDT 2013	Wed May 22 10:27:14 PDT 2013	1.69E+12
1.37E+12	5/22/2013 7:57	0.87	0.87	0	0	0	0					1.69E+12	5/22/2013 7:58	Mozilla/5.0 (Windows NT 6.1; WOW64) AppleWebKit/537.31 (KHTML, like Gecko) Chrome/26.0.1410.64 Safari/537.31	9	9	1112	1.69E+12	Wisconsin	5/22/2013 7:58	under30	Male	white	80	bachelors	1.69E+12	Wed May 22 07:53:55 PDT 2013	Wed May 22 07:57:31 PDT 2013	1.69E+12
1.37E+12	5/22/2013 9:02	0.87	0.87	1	0	0	1					1.69E+12	5/22/2013 9:00	Mozilla/5.0 (Windows NT 6.1; WOW64) AppleWebKit/537.36 (KHTML, like Gecko) Chrome/27.0.1453.93 Safari/537.36	9	50	2112	1.69E+12	Connecticut	5/22/2013 9:03	under30	Male	white	50	assoc	1.69E+12	Wed May 22 09:02:25 PDT 2013	Wed May 22 09:02:35 PDT 2013	1.69E+12
1.37E+12	5/21/2013 18:50	0.87	0.87	0	0	0	0					1.69E+12	5/21/2013 18:51	Mozilla/5.0 (compatible; MSIE 10.0; Windows NT 6.2; Win64; x64; Trident/6.0)	9	9	1222	1.69E+12	Pennsylvania	5/21/2013 18:52	under30	Female	white	80	assoc	1.69E+12	Tue May 21 18:46:21 PDT 2013	Tue May 21 18:51:19 PDT 2013	1.69E+12
1.37E+12	5/22/2013 11:40	0.87	0.87	0	0	0	0					1.69E+12	5/22/2013 11:38	Mozilla/5.0 (Windows NT 6.1; WOW64) AppleWebKit/537.31 (KHTML, like Gecko) Chrome/26.0.1410.64 Safari/537.31	30	20	2112	1.69E+12	Washington	5/22/2013 11:41	under30	Female	white	50	assoc	1.69E+12	Wed May 22 11:34:47 PDT 2013	Wed May 22 11:40:16 PDT 2013	1.69E+12
1.37E+12	5/22/2013 12:52	0	0	0	1	1	0					1.69E+12	5/22/2013 12:51	Mozilla/5.0 (Windows NT 6.1) AppleWebKit/537.31 (KHTML, like Gecko) Chrome/26.0.1410.64 Safari/537.31	0	0	2122	1.69E+12	Utah	5/22/2013 12:52	under30	Male	white	20	assoc	1.69E+12	Wed May 22 12:48:34 PDT 2013	Wed May 22 12:51:59 PDT 2013	1.69E+12
1.37E+12	5/22/2013 8:36	0.87	0.87	0	0	1	1					1.69E+12	5/22/2013 8:36	Mozilla/4.0 (compatible; MSIE 8.0; Windows NT 5.1; Trident/4.0; .NET CLR 1.1.4322; .NET CLR 2.0.50727; .NET CLR 3.0.4506.2152; .NET CLR 3.5.30729; .NET4.0C)	9	9	1223	1.69E+12	Massachusetts	5/22/2013 8:37	thirties	Female	white	50	postgrad	1.69E+12	Wed May 22 08:32:26 PDT 2013	Wed May 22 08:36:17 PDT 2013	1.69E+12
1.37E+12	5/22/2013 14:00	5	4.75	0	0	0	0					1.69E+12	5/22/2013 14:01	Mozilla/5.0 (Windows NT 6.1; WOW64) AppleWebKit/537.31 (KHTML, like Gecko) Chrome/26.0.1410.64 Safari/537.31	9	50	1211	1.69E+12	Massachusetts	5/22/2013 14:01	under30	Female	white	more	assoc	1.69E+12	Wed May 22 13:57:41 PDT 2013	Wed May 22 14:01:03 PDT 2013	1.69E+12
1.37E+12	5/22/2013 14:00	0.87	0.87	1	1	0	1					1.69E+12	5/22/2013 14:02	Mozilla/5.0 (Windows NT 6.1; WOW64) AppleWebKit/537.36 (KHTML, like Gecko) Chrome/27.0.1453.93 Safari/537.36	9	9	1121	1.69E+12	Massachusetts	5/22/2013 14:02	under30	Male	white	80	assoc	1.69E+12	Wed May 22 13:53:54 PDT 2013	Wed May 22 14:02:07 PDT 2013	1.69E+12
1.37E+12	5/20/2013 16:50	0	5	0	0	0	0					1.69E+12	5/20/2013 16:50	Mozilla/5.0 (Windows NT 6.2; WOW64) AppleWebKit/537.31 (KHTML, like Gecko) Chrome/26.0.1410.64 Safari/537.31	50	100	1122	1.69E+12	Tennessee	5/20/2013 16:51	thirties	Female	white	50	assoc	1.69E+12	Mon May 20 16:45:30 PDT 2013	Mon May 20 16:50:25 PDT 2013	1.69E+12
1.37E+12	5/22/2013 8:34	0.87	0.87	0	0	0	0					1.69E+12	5/22/2013 8:37	Mozilla/5.0 (Windows NT 6.1; rv:21.0) Gecko/20100101 Firefox/21.0	9	9	1121	1.69E+12	Ohio	5/22/2013 8:37	thirties	Female	black	150	bachelors	1.69E+12	Wed May 22 08:29:34 PDT 2013	Wed May 22 08:36:40 PDT 2013	1.69E+12
1.37E+12	5/22/2013 14:29	3	2.5	0	0	0	0					1.69E+12	5/22/2013 14:30	Mozilla/5.0 (Windows NT 6.1; WOW64; rv:20.0) Gecko/20100101 Firefox/20.0	50	5	1211	1.69E+12	Ohio	5/22/2013 14:30	under30	Male	white	150	assoc	1.69E+12	Wed May 22 14:25:48 PDT 2013	Wed May 22 14:30:08 PDT 2013	1.69E+12
1.37E+12	5/21/2013 14:27	5	9.13	0	0	1	1					1.69E+12	5/21/2013 14:30	Mozilla/5.0 (Windows NT 6.1; WOW64; rv:20.0) Gecko/20100101 Firefox/20.0	50	50	1223	1.69E+12	Kansas	5/21/2013 14:30	under30	Male	white	50	bachelors	1.69E+12	Tue May 21 14:29:41 PDT 2013	Tue May 21 14:30:16 PDT 2013	1.69E+12
1.37E+12	5/20/2013 16:32	0.87	0.87	0	1	1	1					1.69E+12	5/20/2013 16:33	Mozilla/5.0 (Macintosh; Intel Mac OS X 10_7_5) AppleWebKit/536.29.13 (KHTML, like Gecko) Version/6.0.4 Safari/536.29.13	9	9	1123	1.69E+12	New York	5/20/2013 16:33	under30	Female	white	80	postgrad	1.69E+12	Mon May 20 16:28:52 PDT 2013	Mon May 20 16:32:41 PDT 2013	1.69E+12
1.37E+12	5/20/2013 16:14	1	1	0	0	1	0					1.69E+12	5/20/2013 16:13	Mozilla/5.0 (Windows NT 6.1; WOW64; rv:21.0) Gecko/20100101 Firefox/21.0	10	9	2111	1.69E+12	New York	5/20/2013 16:14	thirties	Female	white	50	assoc	1.69E+12	Mon May 20 16:10:48 PDT 2013	Mon May 20 16:13:53 PDT 2013	1.69E+12
1.37E+12	5/22/2013 14:15	3	4	0	0	0	0					1.69E+12	5/22/2013 14:14	Mozilla/5.0 (Windows NT 6.2; WOW64) AppleWebKit/537.31 (KHTML, like Gecko) Chrome/26.0.1410.64 Safari/537.31	50	45	2211	1.69E+12	New York	5/22/2013 14:15	under30	Female	white	50	bachelors	1.69E+12	Wed May 22 14:15:01 PDT 2013	Wed May 22 14:15:52 PDT 2013	1.69E+12
1.37E+12	5/20/2013 16:12	0.87	0.87	0	0	0	0					1.69E+12	5/20/2013 16:13	Mozilla/5.0 (Windows NT 6.1; WOW64; rv:20.0) Gecko/20100101 Firefox/20.0	9	50	1211	1.69E+12	New York	5/20/2013 16:13	under30	Male	white	80	bachelors	1.69E+12	Mon May 20 16:09:41 PDT 2013	Mon May 20 16:12:45 PDT 2013	1.69E+12
1.37E+12	5/22/2013 11:24	0.87	0.87	0	0	1	0					1.69E+12	5/22/2013 11:22	Mozilla/5.0 (Windows NT 6.1; WOW64) AppleWebKit/537.31 (KHTML, like Gecko) Chrome/26.0.1410.64 Safari/537.31	50	30	2213	1.69E+12	California	5/22/2013 11:24	thirties	Male	white	80	assoc	1.69E+12	Wed May 22 11:19:57 PDT 2013	Wed May 22 11:23:34 PDT 2013	1.69E+12
1.37E+12	5/22/2013 8:01	5	5	0	0	0	0					1.69E+12	5/22/2013 8:01	Mozilla/5.0 (Windows NT 6.1; WOW64) AppleWebKit/537.31 (KHTML, like Gecko) Chrome/26.0.1410.64 Safari/537.31	50	1	1122	1.69E+12	Arkansas	5/22/2013 8:02	under30	Female	white	20	assoc	1.69E+12	Wed May 22 07:56:37 PDT 2013	Wed May 22 08:01:41 PDT 2013	1.69E+12
1.37E+12	5/21/2013 4:38	4	5	0	1	0	0					1.69E+12	5/21/2013 4:39	Mozilla/5.0 (Linux; U; Android 2.3.4; en-us; MB855 Build/4.5.1A-1_SUN-198_6) AppleWebKit/533.1 (KHTML, like Gecko) Version/4.0 Mobile Safari/533.1	0	20	1112	1.69E+12	Kansas	5/21/2013 4:39	under30	Male	white	50	assoc	1.69E+12	Tue May 21 04:35:07 PDT 2013	Tue May 21 04:39:23 PDT 2013	1.69E+12
1.37E+12	5/22/2013 21:45	0.87	0.87	0	1	1	0					1.69E+12	5/22/2013 21:42	Mozilla/5.0 (Windows NT 6.1; WOW64; rv:21.0) Gecko/20100101 Firefox/21.0	9	9	2123	1.69E+12	Hawaii	5/22/2013 21:45	thirties	Female	white	80	assoc	1.69E+12	Wed May 22 21:40:26 PDT 2013	Wed May 22 21:45:10 PDT 2013	1.69E+12
1.37E+12	5/22/2013 17:47	4	3	0	0	0	0					1.69E+12	5/22/2013 17:48	Mozilla/5.0 (compatible; MSIE 10.0; Windows NT 6.1; WOW64; Trident/6.0)	40	30	1212	1.69E+12	Hawaii	5/22/2013 17:48	under30	Male	asian	50	assoc	1.69E+12	Wed May 22 17:44:53 PDT 2013	Wed May 22 17:48:14 PDT 2013	1.69E+12
1.37E+12	5/22/2013 11:40	0.87	0.87	0	1	0	0					1.69E+12	5/22/2013 11:43	Mozilla/5.0 (Windows NT 5.1) AppleWebKit/536.11 (KHTML, like Gecko) Chrome/20.0.1150.1 Iron/20.0.1150.1 Safari/536.11	50	9	1221	1.69E+12	Hawaii	5/22/2013 11:43	thirties	Male	asian	80	bachelors	1.69E+12	Wed May 22 11:32:39 PDT 2013	Wed May 22 11:42:41 PDT 2013	1.69E+12
1.37E+12	5/20/2013 18:47	3	0	0	0	0	0					1.69E+12	5/20/2013 18:48	Mozilla/5.0 (Windows NT 5.1; rv:20.0) Gecko/20100101 Firefox/20.0	50	0	1122	1.69E+12	Colorado	5/20/2013 18:48	fifties	Female	white	20	assoc	1.69E+12	Mon May 20 18:44:46 PDT 2013	Mon May 20 18:48:07 PDT 2013	1.69E+12
1.37E+12	5/23/2013 13:28	0.87	0.87	0	0	0	0					1.69E+12	5/23/2013 13:25	Mozilla/5.0 (Windows NT 6.1; WOW64; rv:20.0) Gecko/20100101 Firefox/20.0	50	1	2222	1.69E+12	Texas	5/23/2013 13:29	under30	Female	hispanic	20	none	1.69E+12	Thu May 23 13:21:57 PDT 2013	Thu May 23 13:29:53 PDT 2013	1.69E+12
1.37E+12	5/20/2013 16:54	2	1	0	0	0	0					1.69E+12	5/20/2013 16:58	Mozilla/5.0 (Windows NT 6.0) AppleWebKit/537.31 (KHTML, like Gecko) Chrome/26.0.1410.64 Safari/537.31	50	50	1222	1.69E+12	California	5/20/2013 16:59	fifties	Female	white	noanswer	postgrad	1.69E+12	Mon May 20 16:48:44 PDT 2013	Mon May 20 17:01:19 PDT 2013	1.69E+12
1.37E+12	5/22/2013 8:43	0.87	0.87	0	0	0	0					1.69E+12	5/22/2013 8:44	Mozilla/5.0 (Windows NT 6.1; WOW64) AppleWebKit/537.31 (KHTML, like Gecko) Chrome/26.0.1410.64 Safari/537.31	9	9	1211	1.69E+12	Kentucky	5/22/2013 8:44	thirties	Male	white	80	bachelors	1.69E+12	Wed May 22 08:40:04 PDT 2013	Wed May 22 08:43:44 PDT 2013	1.69E+12
1.37E+12	5/22/2013 11:08	0.87	0.87	0	1	1	0					1.69E+12	5/22/2013 11:09	Mozilla/5.0 (iPad; CPU OS 6_1_3 like Mac OS X) AppleWebKit/536.26 (KHTML, like Gecko) Version/6.0 Mobile/10B329 Safari/8536.25	9	9	1123	1.69E+12	Oregon	5/22/2013 11:09	thirties	Female	white	noanswer	bachelors	1.69E+12	Wed May 22 11:05:09 PDT 2013	Wed May 22 11:08:30 PDT 2013	1.69E+12
1.37E+12	5/22/2013 10:36	3	4	0	0	0	0					1.69E+12	5/22/2013 10:37	Mozilla/5.0 (Windows NT 5.1) AppleWebKit/537.31 (KHTML, like Gecko) Chrome/26.0.1410.64 Safari/537.31	50	25	1212	1.69E+12	Oregon	5/22/2013 10:37	under30	Female	white	20	assoc	1.69E+12	Wed May 22 10:31:02 PDT 2013	Wed May 22 10:36:55 PDT 2013	1.69E+12
1.37E+12	5/22/2013 18:49	0.87	0.87	0	1	1	1					1.69E+12	5/22/2013 18:51	Mozilla/5.0 (Windows NT 6.0; WOW64) AppleWebKit/537.31 (KHTML, like Gecko) Chrome/26.0.1410.64 Safari/537.31	1	9	1113	1.69E+12	Washington	5/22/2013 18:51	under30	Male	white	50	assoc	1.69E+12	Wed May 22 18:45:21 PDT 2013	Wed May 22 18:51:09 PDT 2013	1.69E+12
1.37E+12	5/20/2013 16:37	1	0	0	0	0	0					1.69E+12	5/20/2013 16:36	Mozilla/5.0 (Windows NT 5.1; rv:20.0) Gecko/20100101 Firefox/20.0	1	1	2122	1.69E+12	California	5/20/2013 16:37	forties	Male	white	50	bachelors	1.69E+12	Mon May 20 16:33:29 PDT 2013	Mon May 20 16:36:31 PDT 2013	1.69E+12
1.37E+12	5/22/2013 14:40	3	3	0	0	0	0					1.69E+12	5/22/2013 14:38	Mozilla/5.0 (Windows NT 6.1; WOW64; rv:17.0) Gecko/20100101 Firefox/17.0	50	10	2212	1.69E+12	California	5/22/2013 14:40	under30	Male	white	20	bachelors	1.69E+12	Wed May 22 14:35:51 PDT 2013	Wed May 22 14:39:39 PDT 2013	1.69E+12
1.37E+12	5/22/2013 11:32	5	5	0	0	0	0					1.69E+12	5/22/2013 11:34	Mozilla/5.0 (Windows NT 6.2; WOW64; rv:21.0) Gecko/20100101 Firefox/21.0	50	50	1211	1.69E+12	California	5/22/2013 11:34	forties	Male	white	50	bachelors	1.69E+12	Wed May 22 11:28:40 PDT 2013	Wed May 22 11:33:32 PDT 2013	1.69E+12
1.37E+12	5/22/2013 10:38	5	5	0	1	0	0					1.69E+12	5/22/2013 10:37	Mozilla/5.0 (Windows NT 6.1; WOW64; rv:20.0) Gecko/20100101 Firefox/20.0	45	50	2113	1.69E+12	Pennsylvania	5/22/2013 10:39	fifties	Female	white	50	none	1.69E+12	Wed May 22 10:33:58 PDT 2013	Wed May 22 10:38:42 PDT 2013	1.69E+12
1.37E+12	5/20/2013 16:20	1.25	3.25	0	0	0	0					1.69E+12	5/20/2013 16:18	Mozilla/5.0 (Windows NT 6.2; WOW64) AppleWebKit/537.31 (KHTML, like Gecko) Chrome/26.0.1410.64 Safari/537.31	0	25	2212	1.69E+12	Pennsylvania	5/20/2013 16:20	under30	Male	white	more	assoc	1.69E+12	Mon May 20 16:16:30 PDT 2013	Mon May 20 16:19:38 PDT 2013	1.69E+12
1.37E+12	5/22/2013 9:06	3	1.5	0	0	1	1					1.69E+12	5/22/2013 9:04	Mozilla/5.0 (Windows NT 6.1; WOW64; rv:10.0.2) Gecko/20100101 Firefox/10.0.2	25	15	2223	1.69E+12	Oregon	5/22/2013 9:06	under30	Female	white	20	assoc	1.69E+12	Wed May 22 09:01:40 PDT 2013	Wed May 22 09:05:21 PDT 2013	1.69E+12
1.37E+12	5/22/2013 18:14	0	0	1	1	1	0					1.69E+12	5/22/2013 18:12	Mozilla/5.0 (Macintosh; Intel Mac OS X 10_8_3) AppleWebKit/537.31 (KHTML, like Gecko) Chrome/26.0.1410.65 Safari/537.31	0	0	2213	1.69E+12	Oregon	5/22/2013 18:14	under30	Female	white	80	bachelors	1.69E+12	Wed May 22 18:10:08 PDT 2013	Wed May 22 18:13:28 PDT 2013	1.69E+12
1.37E+12	5/22/2013 10:40	5	5	0	0	0	0					1.69E+12	5/22/2013 10:39	Mozilla/5.0 (Windows NT 6.2; WOW64) AppleWebKit/537.31 (KHTML, like Gecko) Chrome/26.0.1410.64 Safari/537.31	50	50	2221	1.69E+12	Michigan	5/22/2013 10:40	under30	Female	white	20	assoc	1.69E+12	Wed May 22 10:38:02 PDT 2013	Wed May 22 10:39:58 PDT 2013	1.69E+12
1.37E+12	5/22/2013 7:44	2	2.5	0	0	0	0					1.69E+12	5/22/2013 7:42	Mozilla/5.0 (Windows NT 6.1; WOW64; rv:12.0) Gecko/20100101 Firefox/12.0	50	50	2222	1.69E+12	Illinois	5/22/2013 7:44	thirties	Female	white	50	assoc	1.69E+12	Wed May 22 07:39:42 PDT 2013	Wed May 22 07:43:42 PDT 2013	1.69E+12
1.37E+12	5/22/2013 18:21	5	5	0	0	0	0					1.69E+12	5/22/2013 18:22	Mozilla/5.0 (Macintosh; Intel Mac OS X 10.5; rv:16.0) Gecko/20100101 Firefox/16.0	50	50	1111	1.69E+12	Colorado	5/22/2013 18:22	thirties	Male	white	80	postgrad	1.69E+12	Wed May 22 18:17:03 PDT 2013	Wed May 22 18:21:46 PDT 2013	1.69E+12
1.37E+12	5/20/2013 20:08	0.87	0.87	0	1	0	0					1.69E+12	5/20/2013 20:03	Mozilla/5.0 (Windows NT 6.1) AppleWebKit/537.31 (KHTML, like Gecko) Chrome/26.0.1410.64 Safari/537.31	50	50	2211	1.69E+12	Michigan	5/20/2013 20:08	under30	Male	white	50	bachelors	1.69E+12	Mon May 20 20:00:27 PDT 2013	Mon May 20 20:08:04 PDT 2013	1.69E+12
1.37E+12	5/21/2013 11:30	2.5	2.5	0	0	0	0					1.69E+12	5/21/2013 11:28	Mozilla/5.0 (Windows NT 5.1; rv:21.0) Gecko/20100101 Firefox/21.0	50	25	2121	1.69E+12	California	5/21/2013 11:30	forties	Female	white	20	assoc	1.69E+12	Tue May 21 11:24:53 PDT 2013	Tue May 21 11:30:10 PDT 2013	1.69E+12
1.37E+12	5/20/2013 15:57	5	5	0	1	0	1					1.69E+12	5/20/2013 15:58	Mozilla/5.0 (Windows NT 5.1; rv:20.0) Gecko/20100101 Firefox/20.0	50	50	1121	1.69E+12	California	5/20/2013 15:58	under30	Male	asian	150	assoc	1.69E+12	Mon May 20 15:52:44 PDT 2013	Mon May 20 15:57:43 PDT 2013	1.69E+12
1.37E+12	5/20/2013 18:02	5	9	0	0	0	0					1.69E+12	5/20/2013 18:00	Mozilla/5.0 (Macintosh; Intel Mac OS X 10_6_8) AppleWebKit/537.31 (KHTML, like Gecko) Chrome/26.0.1410.65 Safari/537.31	50	99	2211	1.69E+12	California	5/20/2013 18:02	under30	Male	white	80	bachelors	1.69E+12	Mon May 20 17:56:04 PDT 2013	Mon May 20 18:02:18 PDT 2013	1.69E+12
1.37E+12	5/22/2013 8:14	0.87	0.87	0	0	1	1					1.69E+12	5/22/2013 8:15	Mozilla/5.0 (Windows NT 5.1; rv:18.0) Gecko/20100101 Firefox/18.0	9	9	1113	1.69E+12	California	5/22/2013 8:16	fifties	Female	white	50	assoc	1.69E+12	Wed May 22 08:09:44 PDT 2013	Wed May 22 08:15:30 PDT 2013	1.69E+12
1.37E+12	5/22/2013 14:33	9.5	9.5	0	0	0	0					1.69E+12	5/22/2013 14:33	Mozilla/5.0 (Macintosh; Intel Mac OS X 10_8_3) AppleWebKit/537.31 (KHTML, like Gecko) Chrome/26.0.1410.65 Safari/537.31	78	100	1221	1.69E+12	Washington	5/22/2013 14:33	under30	Male	white	20	assoc	1.69E+12	Wed May 22 14:33:11 PDT 2013	Wed May 22 14:33:19 PDT 2013	1.69E+12
1.37E+12	5/23/2013 4:25	0	0.87	0	0	0	0					1.69E+12	5/23/2013 4:23	Mozilla/5.0 (Macintosh; Intel Mac OS X 10_6_8) AppleWebKit/537.31 (KHTML, like Gecko) Chrome/26.0.1410.65 Safari/537.31	0	9	2122	1.69E+12	Pennsylvania	5/23/2013 4:25	under30	Male	white	20	bachelors	1.69E+12	Thu May 23 04:19:46 PDT 2013	Thu May 23 04:24:40 PDT 2013	1.69E+12
1.37E+12	5/22/2013 16:35	5	5	0	0	0	0					1.69E+12	5/22/2013 16:32	Mozilla/5.0 (Windows NT 6.1; WOW64) AppleWebKit/537.36 (KHTML, like Gecko) Chrome/27.0.1453.93 Safari/537.36	20	40	2222	1.69E+12	Oregon	5/22/2013 16:35	forties	Male	white	50	none	1.69E+12	Wed May 22 16:29:28 PDT 2013	Wed May 22 16:34:38 PDT 2013	1.69E+12
1.37E+12	5/22/2013 9:03	0.87	0.87	0	0	0	0					1.69E+12	5/22/2013 9:01	Mozilla/5.0 (Windows NT 6.1; WOW64; rv:21.0) Gecko/20100101 Firefox/21.0	9	50	2113	1.69E+12	South Carolina	5/22/2013 9:04	under30	Male	white	50	postgrad	1.69E+12	Wed May 22 08:57:56 PDT 2013	Wed May 22 09:03:17 PDT 2013	1.69E+12
1.37E+12	5/20/2013 19:59	5	0.87	0	1	0	1					1.69E+12	5/20/2013 19:58	Mozilla/5.0 (Windows NT 6.1; WOW64) AppleWebKit/537.31 (KHTML, like Gecko) Chrome/26.0.1410.64 Safari/537.31	50	50	2121	1.69E+12	Pennsylvania	5/20/2013 20:00	under30	Female	asian	50	assoc	1.69E+12	Mon May 20 19:56:24 PDT 2013	Mon May 20 19:59:07 PDT 2013	1.69E+12
1.37E+12	5/22/2013 12:49	5	2.5	0	1	1	0					1.69E+12	5/22/2013 12:50	Mozilla/5.0 (Windows NT 5.1) AppleWebKit/537.31 (KHTML, like Gecko) Chrome/26.0.1410.64 Safari/537.31	50	20	1222	1.69E+12	Florida	5/22/2013 12:50	thirties	Female	black	150	bachelors	1.69E+12	Wed May 22 12:46:01 PDT 2013	Wed May 22 12:49:57 PDT 2013	1.69E+12
1.37E+12	5/23/2013 9:02	1	0.5	0	0	0	0					1.69E+12	5/23/2013 9:01	Mozilla/5.0 (Windows NT 5.1; rv:20.0) Gecko/20100101 Firefox/20.0	9	91	2222	1.69E+12	New Jersey	5/23/2013 9:02	under30	Male	white	150	bachelors	1.69E+12	Thu May 23 08:59:38 PDT 2013	Thu May 23 09:01:41 PDT 2013	1.69E+12
1.37E+12	5/20/2013 16:16	5	5	0	0	1	1					1.69E+12	5/20/2013 16:17	Mozilla/5.0 (Windows NT 6.1; WOW64) AppleWebKit/537.31 (KHTML, like Gecko) Chrome/26.0.1410.64 Safari/537.31	50	50	1213	1.69E+12	New York	5/20/2013 16:18	under30	Female	white	80	assoc	1.69E+12	Mon May 20 16:09:11 PDT 2013	Mon May 20 16:17:53 PDT 2013	1.69E+12
1.37E+12	5/20/2013 19:56	10	10	0	0	0	0					1.69E+12	5/20/2013 19:54	Mozilla/5.0 (Windows NT 6.1; WOW64; rv:20.0) Gecko/20100101 Firefox/20.0	100	100	2112	1.69E+12	New York	5/20/2013 19:56	thirties	Female	white	50	bachelors	1.69E+12	Mon May 20 19:46:48 PDT 2013	Mon May 20 19:55:59 PDT 2013	1.69E+12
1.37E+12	5/22/2013 7:57	0.87	0.87	0	0	0	0					1.69E+12	5/22/2013 7:57	Mozilla/5.0 (Windows NT 6.1; WOW64) AppleWebKit/537.31 (KHTML, like Gecko) Chrome/26.0.1410.64 Safari/537.31	50	9	1111	1.69E+12	New York	5/22/2013 7:58	under30	Female	white	80	assoc	1.69E+12	Wed May 22 07:57:22 PDT 2013	Wed May 22 07:57:35 PDT 2013	1.69E+12
1.37E+12	5/22/2013 10:38	0.87	0.85	0	0	1	1					1.69E+12	5/22/2013 10:38	Mozilla/5.0 (Windows NT 6.1) AppleWebKit/537.31 (KHTML, like Gecko) Chrome/26.0.1410.64 Safari/537.31	45	50	1223	1.69E+12	Maine	5/22/2013 10:38	under30	Male	white	50	none	1.69E+12	Wed May 22 10:33:40 PDT 2013	Wed May 22 10:38:08 PDT 2013	1.69E+12
1.37E+12	5/22/2013 14:22	5	5	0	0	0	0					1.69E+12	5/22/2013 14:22	Mozilla/5.0 (Windows NT 6.0; WOW64) AppleWebKit/537.31 (KHTML, like Gecko) Chrome/26.0.1410.64 Safari/537.31	50	25	1112	1.69E+12	New York	5/22/2013 14:22	under30	Male	white	150	assoc	1.69E+12	Wed May 22 14:18:18 PDT 2013	Wed May 22 14:22:10 PDT 2013	1.69E+12
1.37E+12	5/20/2013 16:32	0.87	0.87	0	0	0	0					1.69E+12	5/20/2013 16:33	Mozilla/5.0 (Windows NT 6.1; WOW64) AppleWebKit/537.31 (KHTML, like Gecko) Chrome/26.0.1410.64 Safari/537.31	9	9	1122	1.69E+12	Colorado	5/20/2013 16:33	under30	Male	white	80	assoc	1.69E+12	Mon May 20 16:26:57 PDT 2013	Mon May 20 16:33:09 PDT 2013	1.69E+12
1.37E+12	5/23/2013 12:25	0.87	0.87	0	0	0	0					1.69E+12	5/23/2013 12:24	Mozilla/5.0 (Windows NT 6.2; WOW64; rv:20.0) Gecko/20100101 Firefox/20.0	9	9	2123	1.69E+12	Missouri	5/23/2013 12:26	under30	Male	white	20	bachelors	1.69E+12	Thu May 23 12:22:09 PDT 2013	Thu May 23 12:25:10 PDT 2013	1.69E+12
1.37E+12	5/20/2013 17:46	0.87	0.87	0	0	0	0					1.69E+12	5/20/2013 17:48	Mozilla/5.0 (Macintosh; Intel Mac OS X 10_7_5) AppleWebKit/537.31 (KHTML, like Gecko) Chrome/26.0.1410.65 Safari/537.31	0	9	1112	1.69E+12	Oregon	5/20/2013 17:48	under30	Female	white	50	assoc	1.69E+12	Mon May 20 17:42:41 PDT 2013	Mon May 20 17:47:27 PDT 2013	1.69E+12
1.37E+12	5/20/2013 19:40	5	5	1	0	0	1					1.69E+12	5/20/2013 19:40	Mozilla/5.0 (Windows NT 6.1; WOW64; rv:21.0) Gecko/20100101 Firefox/21.0	50	50	1122	1.69E+12	Iowa	5/20/2013 19:40	under30	Female	asian	80	bachelors	1.69E+12	Mon May 20 19:36:52 PDT 2013	Mon May 20 19:40:09 PDT 2013	1.69E+12
1.37E+12	5/20/2013 19:20	0.87	1	1	0	0	1					1.69E+12	5/20/2013 19:16	Mozilla/5.0 (compatible; MSIE 10.0; Windows NT 6.2; WOW64; Trident/6.0; Touch)	10	5	2122	1.69E+12	Nebraska	5/20/2013 19:20	thirties	Female	white	50	bachelors	1.69E+12	Mon May 20 19:09:54 PDT 2013	Mon May 20 19:20:04 PDT 2013	1.69E+12
1.37E+12	5/22/2013 18:29	5	5	1	1	1	1					1.69E+12	5/22/2013 18:30	Mozilla/5.0 (Windows NT 6.2; WOW64) AppleWebKit/537.31 (KHTML, like Gecko) Chrome/26.0.1410.64 Safari/537.31	50	50	1213	1.69E+12	New Jersey	5/22/2013 18:30	under30	Male	asian	80	assoc	1.69E+12	Wed May 22 18:25:19 PDT 2013	Wed May 22 18:30:11 PDT 2013	1.69E+12
1.37E+12	5/22/2013 15:05	0.87	0.87	0	0	0	0					1.69E+12	5/22/2013 15:02	Mozilla/5.0 (Windows NT 6.1; WOW64) AppleWebKit/537.31 (KHTML, like Gecko) Chrome/26.0.1410.64 Safari/537.31	100	100	2122	1.69E+12	Connecticut	5/22/2013 15:05	under30	Male	white	80	assoc	1.69E+12	Wed May 22 14:57:07 PDT 2013	Wed May 22 15:04:51 PDT 2013	1.69E+12
1.37E+12	5/23/2013 1:16	0	0	0	0	0	0					1.69E+12	5/23/2013 1:18	Mozilla/5.0 (Windows NT 6.1; WOW64) AppleWebKit/537.31 (KHTML, like Gecko) Chrome/26.0.1410.64 Safari/537.31	0	0	1212	1.69E+12	New Jersey	5/23/2013 1:18	under30	Male	asian	50	bachelors	1.69E+12	Thu May 23 01:17:21 PDT 2013	Thu May 23 01:17:30 PDT 2013	1.69E+12
1.37E+12	5/20/2013 15:58	3	2.2	1	1	1	1					1.69E+12	5/20/2013 15:59	Mozilla/5.0 (Macintosh; Intel Mac OS X 10.7; rv:20.0) Gecko/20100101 Firefox/20.0	50	45	1123	1.69E+12	New Jersey	5/20/2013 15:59	under30	Female	white	50	bachelors	1.69E+12	Mon May 20 15:54:14 PDT 2013	Mon May 20 15:58:31 PDT 2013	1.69E+12
1.37E+12	5/22/2013 8:26	0	0.75	0	0	0	0					1.69E+12	5/22/2013 8:28	Mozilla/5.0 (Macintosh; Intel Mac OS X 10_8_3) AppleWebKit/537.31 (KHTML, like Gecko) Chrome/26.0.1410.65 Safari/537.31	0	9	1122	1.69E+12	New Jersey	5/22/2013 8:28	under30	Male	white	50	bachelors	1.69E+12	Wed May 22 08:22:02 PDT 2013	Wed May 22 08:28:02 PDT 2013	1.69E+12
1.37E+12	5/21/2013 10:55	0.87	0.87	1	0	0	1					1.69E+12	5/21/2013 10:50	Mozilla/5.0 (Windows NT 5.1) AppleWebKit/537.31 (KHTML, like Gecko) Chrome/26.0.1410.64 Safari/537.31	50	46	2112	1.69E+12	Oklahoma	5/21/2013 10:55	thirties	Female	white	50	bachelors	1.69E+12	Tue May 21 10:46:59 PDT 2013	Tue May 21 10:55:14 PDT 2013	1.69E+12
1.37E+12	5/22/2013 9:19	0.87	0.87	0	0	0	0					1.69E+12	5/22/2013 9:17	Mozilla/5.0 (Macintosh; Intel Mac OS X 10_7_5) AppleWebKit/537.31 (KHTML, like Gecko) Chrome/26.0.1410.43 Safari/537.31	50	50	2112	1.69E+12	Florida	5/22/2013 9:19	under30	Male	white	20	bachelors	1.69E+12	Wed May 22 09:14:16 PDT 2013	Wed May 22 09:18:56 PDT 2013	1.69E+12
1.37E+12	5/22/2013 14:10	0.87	0.87	0	0	0	0					1.69E+12	5/22/2013 14:09	Mozilla/5.0 (Windows NT 6.0) AppleWebKit/537.31 (KHTML, like Gecko) Chrome/26.0.1410.64 Safari/537.31	50	88	2111	1.69E+12	Kansas	5/22/2013 14:11	under30	Female	white	20	assoc	1.69E+12	Wed May 22 14:06:54 PDT 2013	Wed May 22 14:10:05 PDT 2013	1.69E+12
1.37E+12	5/20/2013 17:46	4	3.25	1	0	0	1					1.69E+12	5/20/2013 17:44	Mozilla/5.0 (Macintosh; Intel Mac OS X 10_6_8) AppleWebKit/537.31 (KHTML, like Gecko) Chrome/26.0.1410.65 Safari/537.31	15	20	2222	1.69E+12	Kansas	5/20/2013 17:46	thirties	Female	white	50	bachelors	1.69E+12	Mon May 20 17:40:35 PDT 2013	Mon May 20 17:45:32 PDT 2013	1.69E+12
1.37E+12	5/22/2013 10:23	4	3	0	0	0	0					1.69E+12	5/22/2013 10:21	Mozilla/5.0 (Macintosh; Intel Mac OS X 10_8_3) AppleWebKit/536.29.13 (KHTML, like Gecko) Version/6.0.4 Safari/536.29.13	40	50	2211	1.69E+12	Kansas	5/22/2013 10:23	under30	Male	white	20	postgrad	1.69E+12	Wed May 22 10:16:03 PDT 2013	Wed May 22 10:23:17 PDT 2013	1.69E+12
1.37E+12	5/22/2013 10:46	4.5	2	0	0	1	1					1.69E+12	5/22/2013 10:43	Mozilla/5.0 (Windows NT 6.1; WOW64) AppleWebKit/537.31 (KHTML, like Gecko) Chrome/26.0.1410.64 Safari/537.31	60	85	2223	1.69E+12	California	5/22/2013 10:46	under30	Male	white	50	none	1.69E+12	Wed May 22 10:40:50 PDT 2013	Wed May 22 10:45:30 PDT 2013	1.69E+12
1.37E+12	5/22/2013 10:01	5	0.87	0	0	0	0					1.69E+12	5/22/2013 9:59	Mozilla/5.0 (Windows NT 6.1; WOW64) AppleWebKit/537.31 (KHTML, like Gecko) Chrome/26.0.1410.64 Safari/537.31	50	50	2221	1.69E+12	Louisiana	5/22/2013 10:02	thirties	Male	black	50	bachelors	1.69E+12	Wed May 22 09:56:00 PDT 2013	Wed May 22 10:02:20 PDT 2013	1.69E+12
1.37E+12	5/20/2013 17:49	5	0	0	0	0	0					1.69E+12	5/20/2013 17:48	Mozilla/5.0 (Windows NT 6.1; WOW64) AppleWebKit/537.31 (KHTML, like Gecko) Chrome/26.0.1410.64 Safari/537.31	0	50	2121	1.69E+12	Louisiana	5/20/2013 17:49	under30	Female	other	20	bachelors	1.69E+12	Mon May 20 17:36:14 PDT 2013	Mon May 20 17:48:59 PDT 2013	1.69E+12
1.37E+12	5/20/2013 16:36	5	5	0	0	1	1					1.69E+12	5/20/2013 16:35	Mozilla/5.0 (Windows NT 6.1) AppleWebKit/537.31 (KHTML, like Gecko) Chrome/26.0.1410.64 Safari/537.31	50	33	2113	1.69E+12	Wisconsin	5/20/2013 16:36	under30	Male	white	150	bachelors	1.69E+12	Mon May 20 16:33:20 PDT 2013	Mon May 20 16:35:36 PDT 2013	1.69E+12
1.37E+12	5/22/2013 9:08	5	5	0	0	0	0					1.69E+12	5/22/2013 9:09	Mozilla/5.0 (iPad; CPU OS 6_1_3 like Mac OS X) AppleWebKit/536.26 (KHTML, like Gecko) Version/6.0 Mobile/10B329 Safari/8536.25	50	50	1222	1.69E+12	Wisconsin	5/22/2013 9:09	thirties	Female	white	noanswer	postgrad	1.69E+12	Wed May 22 08:54:37 PDT 2013	Wed May 22 09:08:36 PDT 2013	1.69E+12
1.37E+12	5/22/2013 15:24	5	5	0	0	0	1					1.69E+12	5/22/2013 15:24	Mozilla/5.0 (Windows NT 6.1; WOW64) AppleWebKit/537.31 (KHTML, like Gecko) Chrome/26.0.1410.64 Safari/537.31	50	25	1211	1.69E+12	Washington	5/22/2013 15:24	under30	Male	white	50	none	1.69E+12	Wed May 22 15:24:02 PDT 2013	Wed May 22 15:25:05 PDT 2013	1.69E+12
1.37E+12	5/22/2013 20:39	5	5	0	0	0	0					1.69E+12	5/22/2013 20:37	Mozilla/5.0 (Windows NT 6.0) AppleWebKit/537.31 (KHTML, like Gecko) Chrome/26.0.1410.64 Safari/537.31	50	50	2222	1.69E+12	Alabama	5/22/2013 20:40	under30	Male	white	20	assoc	1.69E+12	Wed May 22 20:32:51 PDT 2013	Wed May 22 20:41:49 PDT 2013	1.69E+12
1.37E+12	5/22/2013 13:30	0.87	0.87	0	1	1	0					1.69E+12	5/22/2013 13:31	Mozilla/5.0 (Windows NT 6.1; WOW64; rv:21.0) Gecko/20100101 Firefox/21.0	50	10	1113	1.69E+12	Minnesota	5/22/2013 13:32	thirties	Male	hispanic	50	bachelors	1.69E+12	Wed May 22 13:25:36 PDT 2013	Wed May 22 13:31:28 PDT 2013	1.69E+12
1.37E+12	5/22/2013 8:46	0.87	0.87	0	1	0	1					1.69E+12	5/22/2013 8:47	Mozilla/5.0 (X11; Linux x86_64) AppleWebKit/537.31 (KHTML, like Gecko) Chrome/26.0.1410.65 Safari/537.31	9	9	1212	1.69E+12	Oregon	5/22/2013 8:47	forties	Male	white	20	assoc	1.69E+12	Wed May 22 08:40:23 PDT 2013	Wed May 22 08:47:27 PDT 2013	1.69E+12
1.37E+12	5/22/2013 9:53	0.87	0.87	0	0	0	0					1.69E+12	5/22/2013 9:54	Mozilla/5.0 (Macintosh; Intel Mac OS X 10_8_2) AppleWebKit/536.26.14 (KHTML, like Gecko) Version/6.0.1 Safari/536.26.14	5	0	1212	1.69E+12	Texas	5/22/2013 9:54	under30	Female	asian	150	assoc	1.69E+12	Wed May 22 09:48:02 PDT 2013	Wed May 22 09:54:11 PDT 2013	1.69E+12
1.37E+12	5/22/2013 12:24	0.87	0.87	0	1	0	1					1.69E+12	5/22/2013 12:21	Mozilla/5.0 (Windows NT 6.2; WOW64) AppleWebKit/537.31 (KHTML, like Gecko) Chrome/26.0.1410.64 Safari/537.31	50	100	2111	1.69E+12	Georgia	5/22/2013 12:24	under30	Male	white	50	assoc	1.69E+12	Wed May 22 12:24:15 PDT 2013	Wed May 22 12:24:45 PDT 2013	1.69E+12
1.37E+12	5/20/2013 18:11	5	5	0	0	1	1					1.69E+12	5/20/2013 18:13	Mozilla/5.0 (Windows NT 6.0; rv:20.0) Gecko/20100101 Firefox/20.0	50	50	1123	1.69E+12	Oregon	5/20/2013 18:13	60plus	Female	white	20	assoc	1.69E+12	Mon May 20 18:05:34 PDT 2013	Mon May 20 18:13:15 PDT 2013	1.69E+12
1.37E+12	5/22/2013 18:38	3	2.5	0	0	1	0					1.69E+12	5/22/2013 18:36	Mozilla/5.0 (Macintosh; Intel Mac OS X 10_8_3) AppleWebKit/536.28.10 (KHTML, like Gecko) Version/6.0.3 Safari/536.28.10	20	50	2112	1.69E+12	North Carolina	5/22/2013 18:39	under30	Female	white	20	assoc	1.69E+12	Wed May 22 18:34:18 PDT 2013	Wed May 22 18:38:21 PDT 2013	1.69E+12
1.37E+12	5/22/2013 12:51	0.87	0.87	1	0	0	1					1.69E+12	5/22/2013 12:50	Mozilla/5.0 (Windows NT 6.1; WOW64; rv:21.0) Gecko/20100101 Firefox/21.0	1	10	2112	1.69E+12	North Carolina	5/22/2013 12:51	under30	Female	white	80	assoc	1.69E+12	Wed May 22 12:47:39 PDT 2013	Wed May 22 12:51:04 PDT 2013	1.69E+12
1.37E+12	5/22/2013 9:05	0.87	0.87	0	0	0	0					1.69E+12	5/22/2013 9:06	Mozilla/5.0 (Windows NT 6.1; WOW64) AppleWebKit/537.31 (KHTML, like Gecko) Chrome/26.0.1410.64 Safari/537.31	50	50	1111	1.69E+12	Oklahoma	5/22/2013 9:06	under30	Female	white	50	assoc	1.69E+12	Wed May 22 09:02:06 PDT 2013	Wed May 22 09:05:33 PDT 2013	1.69E+12
1.37E+12	5/22/2013 9:03	0.87	0.87	0	1	1	0					1.69E+12	5/22/2013 9:02	Mozilla/5.0 (Windows NT 5.1; rv:20.0) Gecko/20100101 Firefox/20.0	9	9	2123	1.69E+12	California	5/22/2013 9:04	thirties	Female	white	80	assoc	1.69E+12	Wed May 22 08:57:51 PDT 2013	Wed May 22 09:03:16 PDT 2013	1.69E+12
1.37E+12	5/22/2013 9:54	4	2	0	0	1	1					1.69E+12	5/22/2013 9:54	Mozilla/5.0 (Windows NT 6.0) AppleWebKit/537.31 (KHTML, like Gecko) Chrome/26.0.1410.64 Safari/537.31	30	25	1222	1.69E+12	California	5/22/2013 9:54	under30	Male	asian	20	assoc	1.69E+12	Wed May 22 09:50:20 PDT 2013	Wed May 22 09:54:01 PDT 2013	1.69E+12
1.37E+12	5/20/2013 17:33	0.15	0.35	0	0	0	0					1.69E+12	5/20/2013 17:33	Mozilla/5.0 (Macintosh; Intel Mac OS X 10_5_8) AppleWebKit/537.1 (KHTML, like Gecko) Chrome/21.0.1180.90 Safari/537.1	85	75	1122	1.69E+12	Oklahoma	5/20/2013 17:33	under30	Female	white	50	bachelors	1.69E+12	Mon May 20 17:30:07 PDT 2013	Mon May 20 17:33:07 PDT 2013	1.69E+12
1.37E+12	5/22/2013 11:20	5	4.5	0	1	0	0					1.69E+12	5/22/2013 11:18	Mozilla/5.0 (Windows NT 6.1; WOW64; rv:21.0) Gecko/20100101 Firefox/21.0	30	40	2122	1.69E+12	Tennessee	5/22/2013 11:20	under30	Female	asian	50	assoc	1.69E+12	Wed May 22 11:14:46 PDT 2013	Wed May 22 11:20:06 PDT 2013	1.69E+12
1.37E+12	5/20/2013 18:44	5	5	0	0	0	0					1.69E+12	5/20/2013 18:45	Mozilla/5.0 (Macintosh; Intel Mac OS X 10_7_5) AppleWebKit/537.31 (KHTML, like Gecko) Chrome/26.0.1410.65 Safari/537.31	2	4	1112	1.69E+12	New York	5/20/2013 18:45	under30	Male	white	80	postgrad	1.69E+12	Mon May 20 18:39:44 PDT 2013	Mon May 20 18:45:02 PDT 2013	1.69E+12
1.37E+12	5/22/2013 9:05	5	3	0	0	0	0					1.69E+12	5/22/2013 9:03	Mozilla/5.0 (Windows NT 6.2; WOW64) AppleWebKit/537.31 (KHTML, like Gecko) Chrome/26.0.1410.64 Safari/537.31	50	50	2212	1.69E+12	Indiana	5/22/2013 9:05	under30	Female	white	50	none	1.69E+12	Wed May 22 09:00:10 PDT 2013	Wed May 22 09:04:35 PDT 2013	1.69E+12
1.37E+12	5/22/2013 10:11	1	5	0	0	1	1					1.69E+12	5/22/2013 10:12	Mozilla/5.0 (Windows NT 5.1; rv:24.0) Gecko/20130520 Firefox/24.0	50	50	1212	1.69E+12	Texas	5/22/2013 10:12	under30	Male	black	20	assoc	1.69E+12	Wed May 22 10:07:13 PDT 2013	Wed May 22 10:11:40 PDT 2013	1.69E+12
1.37E+12	5/22/2013 8:31	4	5	0	0	0	0					1.69E+12	5/22/2013 8:29	Mozilla/5.0 (Windows NT 6.0; WOW64; rv:21.0) Gecko/20100101 Firefox/21.0	75	53	2212	1.69E+12	Texas	5/22/2013 8:31	under30	Female	white	50	bachelors	1.69E+12	Wed May 22 08:27:58 PDT 2013	Wed May 22 08:30:50 PDT 2013	1.69E+12
1.37E+12	5/22/2013 9:49	5	0	0	0	1	1					1.69E+12	5/22/2013 9:50	Mozilla/5.0 (Macintosh; Intel Mac OS X 10_6_8) AppleWebKit/534.57.2 (KHTML, like Gecko) Version/5.1.7 Safari/534.57.2	100	25	1113	1.69E+12	Connecticut	5/22/2013 9:50	under30	Female	white	20	assoc	1.69E+12	Wed May 22 09:46:07 PDT 2013	Wed May 22 09:49:34 PDT 2013	1.69E+12
1.37E+12	5/21/2013 21:45	0	2	0	0	0	0					1.69E+12	5/21/2013 21:46	Mozilla/5.0 (Macintosh; Intel Mac OS X 10_5_8) AppleWebKit/537.1 (KHTML, like Gecko) Chrome/21.0.1180.90 Safari/537.1	10	20	1112	1.69E+12	New York	5/21/2013 21:46	under30	Female	white	80	bachelors	1.69E+12	Tue May 21 21:42:45 PDT 2013	Tue May 21 21:45:31 PDT 2013	1.69E+12
1.37E+12	5/20/2013 18:39	0	0.87	0	1	1	0					1.69E+12	5/20/2013 18:37	Mozilla/5.0 (Macintosh; Intel Mac OS X 10_8_3) AppleWebKit/537.31 (KHTML, like Gecko) Chrome/26.0.1410.65 Safari/537.31	0	50	2211	1.69E+12	Connecticut	5/20/2013 18:39	under30	Male	white	80	bachelors	1.69E+12	Mon May 20 18:34:16 PDT 2013	Mon May 20 18:39:06 PDT 2013	1.69E+12
1.37E+12	5/20/2013 16:04	0.87	0.87	0	1	0	0					1.69E+12	5/20/2013 16:01	Mozilla/5.0 (Macintosh; Intel Mac OS X 10.6; rv:20.0) Gecko/20100101 Firefox/20.0	50	50	2121	1.69E+12	Arizona	5/20/2013 16:04	under30	Female	white	80	bachelors	1.69E+12	Mon May 20 15:59:37 PDT 2013	Mon May 20 16:03:41 PDT 2013	1.69E+12
1.37E+12	5/22/2013 13:14	2	1	0	0	1	1					1.69E+12	5/22/2013 13:15	Mozilla/5.0 (Macintosh; Intel Mac OS X 10_7_5) AppleWebKit/537.36 (KHTML, like Gecko) Chrome/27.0.1453.81 Safari/537.36	50	75	1223	1.69E+12	Arizona	5/22/2013 13:15	under30	Female	white	50	assoc	1.69E+12	Wed May 22 13:09:41 PDT 2013	Wed May 22 13:15:03 PDT 2013	1.69E+12
1.37E+12	5/20/2013 15:59	5	0.87	0	0	0	0					1.69E+12	5/20/2013 15:52	Mozilla/5.0 (compatible; MSIE 10.0; Windows NT 6.1; Trident/6.0)	50	25	2222	1.69E+12	Arizona	5/20/2013 16:00	thirties	Female	white	150	bachelors	1.69E+12	Mon May 20 15:46:53 PDT 2013	Mon May 20 16:00:10 PDT 2013	1.69E+12
1.37E+12	5/22/2013 7:40	0.87	0.87	0	1	0	1					1.69E+12	5/22/2013 7:38	Mozilla/5.0 (X11; Ubuntu; Linux i686; rv:16.0) Gecko/20100101 Firefox/16.0	9	91	2111	1.69E+12	Florida	5/22/2013 7:40	under30	Male	white	80	postgrad	1.69E+12	Wed May 22 07:35:49 PDT 2013	Wed May 22 07:40:11 PDT 2013	1.69E+12
1.37E+12	5/22/2013 14:07	2	3.1	0	0	0	1					1.69E+12	5/22/2013 14:08	Mozilla/5.0 (Windows NT 6.1; WOW64) AppleWebKit/537.31 (KHTML, like Gecko) Chrome/26.0.1410.64 Safari/537.31	25	60	1221	1.69E+12	Florida	5/22/2013 14:08	under30	Male	asian	50	assoc	1.69E+12	Wed May 22 14:03:18 PDT 2013	Wed May 22 14:07:36 PDT 2013	1.69E+12
1.37E+12	5/22/2013 19:12	5	5	0	1	1	1					1.69E+12	5/22/2013 19:11	Mozilla/5.0 (Macintosh; Intel Mac OS X 10.5; rv:12.0) Gecko/20100101 Firefox/12.0	50	50	2122	1.69E+12	Florida	5/22/2013 19:12	thirties	Male	white	80	bachelors	1.69E+12	Wed May 22 19:09:20 PDT 2013	Wed May 22 19:13:14 PDT 2013	1.69E+12
1.37E+12	5/20/2013 17:10	5	5	0	0	0	0					1.69E+12	5/20/2013 17:11	Mozilla/5.0 (Windows NT 6.2; WOW64; rv:21.0) Gecko/20130401 Firefox/21.0	99	99	1121	1.69E+12	Florida	5/20/2013 17:11	thirties	Female	white	80	none	1.69E+12	Mon May 20 17:07:07 PDT 2013	Mon May 20 17:10:23 PDT 2013	1.69E+12
1.37E+12	5/21/2013 8:36	0.87	0.87	1	0	0	1					1.69E+12	5/21/2013 8:37	Mozilla/5.0 (Windows NT 6.0) AppleWebKit/537.31 (KHTML, like Gecko) Chrome/26.0.1410.64 Safari/537.31	50	9	1113	1.69E+12	Florida	5/21/2013 8:38	forties	Female	white	80	bachelors	1.69E+12	Tue May 21 08:31:52 PDT 2013	Tue May 21 08:37:22 PDT 2013	1.69E+12
1.37E+12	5/22/2013 14:54	3	5	0	0	0	0					1.69E+12	5/22/2013 14:56	Mozilla/5.0 (Macintosh; Intel Mac OS X 10_8_3) AppleWebKit/537.36 (KHTML, like Gecko) Chrome/27.0.1453.93 Safari/537.36	40	9	1221	1.69E+12	Texas	5/22/2013 14:56	under30	Male	white	150	assoc	1.69E+12	Wed May 22 14:50:44 PDT 2013	Wed May 22 14:56:03 PDT 2013	1.69E+12
1.37E+12	5/21/2013 22:49	5	5	0	0	0	0					1.69E+12	5/21/2013 22:51	Mozilla/5.0 (Windows NT 6.0) AppleWebKit/537.31 (KHTML, like Gecko) Chrome/26.0.1410.64 Safari/537.31	50	50	1122	1.69E+12	Texas	5/21/2013 22:51	60plus	Female	white	50	none	1.69E+12	Tue May 21 22:39:39 PDT 2013	Tue May 21 22:50:46 PDT 2013	1.69E+12
1.37E+12	5/23/2013 5:48	0.87	0.87	0	1	0	0					1.69E+12	5/23/2013 5:44	Mozilla/5.0 (Windows NT 6.1; WOW64; rv:20.0) Gecko/20100101 Firefox/20.0	50	50	2221	1.69E+12	South Carolina	5/23/2013 5:48	under30	Female	black	80	assoc	1.69E+12	Thu May 23 05:44:01 PDT 2013	Thu May 23 05:48:19 PDT 2013	1.69E+12
1.37E+12	5/20/2013 16:07	5	5	1	1	0	0					1.69E+12	5/20/2013 16:07	Mozilla/5.0 (Windows NT 5.1; rv:20.0) Gecko/20100101 Firefox/20.0	50	100	2123	1.69E+12	Arizona	5/20/2013 16:08	under30	Male	white	150	assoc	1.69E+12	Mon May 20 16:05:38 PDT 2013	Mon May 20 16:07:08 PDT 2013	1.69E+12
1.37E+12	5/20/2013 16:31	4	5	0	0	1	1					1.69E+12	5/20/2013 16:32	Mozilla/5.0 (Windows NT 6.2; WOW64) AppleWebKit/537.31 (KHTML, like Gecko) Chrome/26.0.1410.64 Safari/537.31	1	9	1113	1.69E+12	Arizona	5/20/2013 16:33	under30	Male	white	50	assoc	1.69E+12	Mon May 20 16:26:19 PDT 2013	Mon May 20 16:32:11 PDT 2013	1.69E+12
1.37E+12	5/20/2013 15:39	0	0	0	0	0	0					1.69E+12	5/20/2013 15:40	Mozilla/5.0 (Windows NT 6.1; WOW64) AppleWebKit/537.31 (KHTML, like Gecko) Chrome/26.0.1410.64 Safari/537.31	0	100	1212	1.69E+12	California	5/20/2013 15:40	thirties	Male	asian	80	assoc	1.69E+12	Mon May 20 15:34:38 PDT 2013	Mon May 20 15:40:23 PDT 2013	1.69E+12
1.37E+12	5/22/2013 15:45	0.87	0.87	1	0	0	1					1.69E+12	5/22/2013 15:43	Mozilla/5.0 (Windows NT 6.1; WOW64; rv:22.0) Gecko/20100101 Firefox/22.0	9	1	2222	1.69E+12	Nebraska	5/22/2013 15:45	under30	Male	white	80	bachelors	1.69E+12	Wed May 22 15:40:45 PDT 2013	Wed May 22 15:44:28 PDT 2013	1.69E+12
1.37E+12	5/20/2013 17:39	5	5	0	0	0	0					1.69E+12	5/20/2013 17:39	Mozilla/5.0 (Windows NT 6.1; WOW64; rv:20.0) Gecko/20100101 Firefox/20.0	50	50	2211	1.69E+12	Minnesota	5/20/2013 17:40	under30	Female	white	50	bachelors	1.69E+12	Mon May 20 17:37:13 PDT 2013	Mon May 20 17:41:09 PDT 2013	1.69E+12
1.37E+12	5/22/2013 14:33	5	2	0	0	0	0					1.69E+12	5/22/2013 14:33	Mozilla/5.0 (Linux; U; Android 2.3.4; en-us; NOOK BNTV250 Build/GINGERBREAD 1.4.3) AppleWebKit/533.1 (KHTML, like Gecko) Version/4.0 Safari/533.1	50	100	1222	1.69E+12	Pennsylvania	5/22/2013 14:33	under30	Female	white	noanswer	bachelors	1.69E+12	Wed May 22 14:30:28 PDT 2013	Wed May 22 14:35:04 PDT 2013	1.69E+12
1.37E+12	5/20/2013 19:55	0.87	0	0	0	1	1					1.69E+12	5/20/2013 19:52	Mozilla/5.0 (Macintosh; Intel Mac OS X 10.6; rv:20.0) Gecko/20100101 Firefox/20.0	50	50	2113	1.69E+12	New Jersey	5/20/2013 19:55	under30	Male	white	more	bachelors	1.69E+12	Mon May 20 19:49:21 PDT 2013	Mon May 20 19:54:54 PDT 2013	1.69E+12
1.37E+12	5/22/2013 8:47	0.87	0.87	0	1	1	0					1.69E+12	5/22/2013 8:48	Mozilla/5.0 (Windows NT 6.1; WOW64) AppleWebKit/537.31 (KHTML, like Gecko) Chrome/26.0.1410.64 Safari/537.31	9	9	1223	1.69E+12	Pennsylvania	5/22/2013 8:48	under30	Male	white	more	assoc	1.69E+12	Wed May 22 08:43:33 PDT 2013	Wed May 22 08:47:50 PDT 2013	1.69E+12
1.37E+12	5/22/2013 7:44	0.87	0	0	0	1	1					1.69E+12	5/22/2013 7:43	Mozilla/5.0 (Windows NT 6.1; WOW64) AppleWebKit/537.31 (KHTML, like Gecko) Chrome/26.0.1410.64 Safari/537.31	0	0	2223	1.69E+12	New Jersey	5/22/2013 7:45	under30	Male	white	80	assoc	1.69E+12	Wed May 22 07:40:02 PDT 2013	Wed May 22 07:44:41 PDT 2013	1.69E+12
1.37E+12	5/20/2013 17:36	5	0.87	0	1	0	1					1.69E+12	5/20/2013 17:37	Mozilla/5.0 (iPad; CPU OS 6_1_3 like Mac OS X) AppleWebKit/536.26 (KHTML, like Gecko) Version/6.0 Mobile/10B329 Safari/8536.25	50	50	1211	1.69E+12	New Jersey	5/20/2013 17:37	thirties	Female	white	150	postgrad	1.69E+12	Mon May 20 17:31:07 PDT 2013	Mon May 20 17:36:58 PDT 2013	1.69E+12
1.37E+12	5/20/2013 17:35	5	0.87	0	0	1	1					1.69E+12	5/20/2013 17:35	Mozilla/5.0 (Windows NT 6.1; WOW64; rv:21.0) Gecko/20100101 Firefox/21.0	50	9	1123	1.69E+12	Michigan	5/20/2013 17:35	thirties	Female	white	20	assoc	1.69E+12	Mon May 20 17:30:49 PDT 2013	Mon May 20 17:35:09 PDT 2013	1.69E+12
1.37E+12	5/20/2013 17:00	5	5	0	0	0	0					1.69E+12	5/20/2013 16:58	Mozilla/5.0 (Windows NT 6.1; WOW64) AppleWebKit/537.31 (KHTML, like Gecko) Chrome/26.0.1410.64 Safari/537.31	50	50	2111	1.69E+12	Michigan	5/20/2013 17:00	under30	Female	white	noanswer	bachelors	1.69E+12	Mon May 20 16:54:52 PDT 2013	Mon May 20 16:59:40 PDT 2013	1.69E+12
1.37E+12	5/22/2013 10:37	4.5	5	0	0	0	0					1.69E+12	5/22/2013 10:36	Mozilla/5.0 (Windows NT 6.0; WOW64; rv:20.0) Gecko/20100101 Firefox/20.0	91	55	2112	1.69E+12	Florida	5/22/2013 10:37	under30	Male	white	20	bachelors	1.69E+12	Wed May 22 10:34:23 PDT 2013	Wed May 22 10:37:00 PDT 2013	1.69E+12
1.37E+12	5/22/2013 8:19	5	0.87	0	0	1	1					1.69E+12	5/22/2013 8:19	Mozilla/5.0 (Windows NT 6.2; WOW64; rv:20.0) Gecko/20100101 Firefox/20.0	50	9	1213	1.69E+12	New Jersey	5/22/2013 8:19	thirties	Female	white	150	bachelors	1.69E+12	Wed May 22 08:15:41 PDT 2013	Wed May 22 08:19:07 PDT 2013	1.69E+12
1.37E+12	5/20/2013 17:06	0.87	0.87	0	1	1	0					1.69E+12	5/20/2013 17:05	Mozilla/5.0 (Macintosh; Intel Mac OS X 10_6_8) AppleWebKit/537.31 (KHTML, like Gecko) Chrome/26.0.1410.65 Safari/537.31	9	9	2223	1.69E+12	New Jersey	5/20/2013 17:06	under30	Female	white	150	assoc	1.69E+12	Mon May 20 17:02:02 PDT 2013	Mon May 20 17:05:55 PDT 2013	1.69E+12
1.37E+12	5/20/2013 16:06	5	5	0	0	0	0					1.69E+12	5/20/2013 16:07	Mozilla/5.0 (Windows NT 6.2; WOW64) AppleWebKit/537.31 (KHTML, like Gecko) Chrome/26.0.1410.64 Safari/537.31	50	49	1121	1.69E+12	Indiana	5/20/2013 16:07	under30	Female	white	50	assoc	1.69E+12	Mon May 20 16:03:11 PDT 2013	Mon May 20 16:07:01 PDT 2013	1.69E+12
1.37E+12	5/22/2013 10:51	5	6	0	1	0	1					1.69E+12	5/22/2013 10:50	Mozilla/5.0 (Windows NT 6.1; WOW64) AppleWebKit/537.31 (KHTML, like Gecko) Chrome/26.0.1410.64 Safari/537.31	63	71	2111	1.69E+12	New Jersey	5/22/2013 10:51	under30	Female	asian	150	assoc	1.69E+12	Wed May 22 10:47:48 PDT 2013	Wed May 22 10:50:49 PDT 2013	1.69E+12
1.37E+12	5/20/2013 17:31	5	2.5	1	0	0	0					1.69E+12	5/20/2013 17:33	Mozilla/5.0 (iPad; CPU OS 6_1_3 like Mac OS X) AppleWebKit/536.26 (KHTML, like Gecko) Version/6.0 Mobile/10B329 Safari/8536.25	71	50	1113	1.69E+12	Maryland	5/20/2013 17:33	thirties	Female	white	80	bachelors	1.69E+12	Mon May 20 17:28:32 PDT 2013	Mon May 20 17:33:02 PDT 2013	1.69E+12
1.37E+12	5/20/2013 19:16	0.87	0.87	0	0	0	0					1.69E+12	5/20/2013 19:15	Mozilla/5.0 (Windows NT 6.2; WOW64) AppleWebKit/537.31 (KHTML, like Gecko) Chrome/26.0.1410.64 Safari/537.31	10	0	2212	1.69E+12	Maryland	5/20/2013 19:16	under30	Male	white	more	assoc	1.69E+12	Mon May 20 19:13:35 PDT 2013	Mon May 20 19:15:48 PDT 2013	1.69E+12
1.37E+12	5/22/2013 12:09	0.87	0.87	0	0	0	0					1.69E+12	5/22/2013 12:07	Mozilla/5.0 (Windows NT 6.1; WOW64) AppleWebKit/537.31 (KHTML, like Gecko) Chrome/26.0.1410.64 Safari/537.31	9	9	2222	1.69E+12	District Of Columbia	5/22/2013 12:09	under30	Male	asian	80	bachelors	1.69E+12	Wed May 22 11:58:49 PDT 2013	Wed May 22 12:08:34 PDT 2013	1.69E+12
1.37E+12	5/22/2013 17:21	5	5	0	0	0	0					1.69E+12	5/22/2013 17:20	Mozilla/5.0 (Windows NT 6.1; WOW64) AppleWebKit/537.31 (KHTML, like Gecko) Chrome/26.0.1410.64 Safari/537.31	50	50	2211	1.69E+12	Indiana	5/22/2013 17:22	under30	Male	white	20	assoc	1.69E+12	Wed May 22 17:18:12 PDT 2013	Wed May 22 17:21:10 PDT 2013	1.69E+12
1.37E+12	5/22/2013 8:13	5	5	0	0	0	0					1.69E+12	5/22/2013 8:12	Mozilla/5.0 (Windows NT 6.0; WOW64; rv:20.0) Gecko/20100101 Firefox/20.0	50	50	2221	1.69E+12	Tennessee	5/22/2013 8:13	under30	Female	white	50	assoc	1.69E+12	Wed May 22 08:09:33 PDT 2013	Wed May 22 08:12:59 PDT 2013	1.69E+12
1.37E+12	5/22/2013 18:52	2.5	1	0	0	0	0					1.69E+12	5/22/2013 18:48	Mozilla/5.0 (Windows NT 6.1; WOW64) AppleWebKit/537.36 (KHTML, like Gecko) Chrome/27.0.1453.93 Safari/537.36	50	10	2222	1.69E+12	Tennessee	5/22/2013 18:52	under30	Male	white	50	none	1.69E+12	Wed May 22 18:43:26 PDT 2013	Wed May 22 18:51:42 PDT 2013	1.69E+12
1.37E+12	5/22/2013 8:53	5	5	1	0	1	0					1.69E+12	5/22/2013 8:51	Mozilla/5.0 (Macintosh; Intel Mac OS X 10_6_8) AppleWebKit/537.31 (KHTML, like Gecko) Chrome/26.0.1410.65 Safari/537.31	50	50	2212	1.69E+12	Florida	5/22/2013 8:54	under30	Male	white	more	bachelors	1.69E+12	Wed May 22 08:47:25 PDT 2013	Wed May 22 08:53:20 PDT 2013	1.69E+12
1.37E+12	5/22/2013 12:21	5	5	0	0	0	0					1.69E+12	5/22/2013 12:22	Opera/9.80 (X11; Linux i686) Presto/2.12.388 Version/12.15	50	50	1212	1.69E+12	Maryland	5/22/2013 12:22	under30	Male	white	50	assoc	1.69E+12	Wed May 22 12:17:05 PDT 2013	Wed May 22 12:21:23 PDT 2013	1.69E+12
1.37E+12	5/22/2013 12:40	4	5	0	0	0	0					1.69E+12	5/22/2013 12:40	Mozilla/5.0 (Windows NT 6.1; WOW64; rv:20.0) Gecko/20100101 Firefox/20.0	40	50	1211	1.69E+12	Maryland	5/22/2013 12:41	under30	Male	white	80	none	1.69E+12	Wed May 22 12:38:03 PDT 2013	Wed May 22 12:40:20 PDT 2013	1.69E+12
1.37E+12	5/22/2013 7:44	9.13	9.13	0	1	0	1					1.69E+12	5/22/2013 7:45	Mozilla/5.0 (Macintosh; Intel Mac OS X 10_8_3) AppleWebKit/537.36 (KHTML, like Gecko) Chrome/27.0.1453.93 Safari/537.36	87	87	1111	1.69E+12	Illinois	5/22/2013 7:45	under30	Male	white	80	bachelors	1.69E+12	Wed May 22 07:36:38 PDT 2013	Wed May 22 07:44:19 PDT 2013	1.69E+12
1.37E+12	5/22/2013 10:29	4	5	0	0	0	0					1.69E+12	5/22/2013 10:30	Mozilla/5.0 (Windows NT 6.1; WOW64; rv:20.0) Gecko/20100101 Firefox/20.0	40	20	1122	1.69E+12	South Carolina	5/22/2013 10:30	under30	Male	white	50	bachelors	1.69E+12	Wed May 22 10:25:26 PDT 2013	Wed May 22 10:29:44 PDT 2013	1.69E+12
1.37E+12	5/22/2013 12:54	5	1.18	1	1	1	1					1.69E+12	5/22/2013 12:50	Mozilla/5.0 (Windows NT 6.1; WOW64; rv:20.0) Gecko/20100101 Firefox/20.0	50	35	2121	1.69E+12	Alabama	5/22/2013 12:54	under30	Male	white	150	bachelors	1.69E+12	Wed May 22 12:47:11 PDT 2013	Wed May 22 12:53:57 PDT 2013	1.69E+12
1.37E+12	5/20/2013 16:51	5	7.5	1	1	1	1					1.69E+12	5/20/2013 16:53	Mozilla/5.0 (Windows NT 6.1; WOW64) AppleWebKit/537.31 (KHTML, like Gecko) Chrome/26.0.1410.64 Safari/537.31	50	80	1213	1.69E+12	Pennsylvania	5/20/2013 16:53	under30	Male	white	50	none	1.69E+12	Mon May 20 16:46:00 PDT 2013	Mon May 20 16:53:09 PDT 2013	1.69E+12
1.37E+12	5/22/2013 13:01	0	0	0	0	0	0					1.69E+12	5/22/2013 12:58	Mozilla/5.0 (Windows NT 6.1; WOW64) AppleWebKit/537.17 (KHTML, like Gecko) Chrome/24.2.0.0 Safari/537.17	0	0	2221	1.69E+12	Alabama	5/22/2013 13:01	under30	Male	black	20	assoc	1.69E+12	Wed May 22 12:54:45 PDT 2013	Wed May 22 13:01:10 PDT 2013	1.69E+12
1.37E+12	5/22/2013 10:48	1	1	0	0	0	0					1.69E+12	5/22/2013 10:44	Mozilla/5.0 (Windows NT 6.1; WOW64; rv:21.0) Gecko/20100101 Firefox/21.0	50	50	2222	1.69E+12	Kentucky	5/22/2013 10:48	fifties	Male	white	50	assoc	1.69E+12	Wed May 22 10:40:36 PDT 2013	Wed May 22 10:48:01 PDT 2013	1.69E+12
1.37E+12	5/23/2013 4:03	0.87	0.87	1	1	0	1					1.69E+12	5/23/2013 4:02	Mozilla/5.0 (Windows NT 6.1; WOW64) AppleWebKit/537.36 (KHTML, like Gecko) Chrome/27.0.1453.93 Safari/537.36	0	0	2113	1.69E+12	Washington	5/23/2013 4:04	under30	Male	white	50	bachelors	1.69E+12	Thu May 23 03:59:08 PDT 2013	Thu May 23 04:03:12 PDT 2013	1.69E+12
1.37E+12	5/22/2013 9:42	1	3	0	0	0	0					1.69E+12	5/22/2013 9:40	Mozilla/5.0 (Windows NT 5.1; rv:20.0) Gecko/20100101 Firefox/20.0	50	50	2212	1.69E+12	California	5/22/2013 9:42	thirties	Male	asian	50	assoc	1.69E+12	Wed May 22 09:36:58 PDT 2013	Wed May 22 09:42:07 PDT 2013	1.69E+12
1.37E+12	5/20/2013 17:34	0.87	0.87	0	0	0	0					1.69E+12	5/20/2013 17:35	Mozilla/5.0 (Windows NT 6.1; WOW64; rv:21.0) Gecko/20100101 Firefox/21.0	9	50	1121	1.69E+12	California	5/20/2013 17:36	under30	Male	white	150	assoc	1.69E+12	Mon May 20 17:29:51 PDT 2013	Mon May 20 17:35:48 PDT 2013	1.69E+12
1.37E+12	5/21/2013 21:13	0	1	0	0	0	0					1.69E+12	5/21/2013 21:08	Mozilla/5.0 (Macintosh; Intel Mac OS X 10_8_3) AppleWebKit/537.36 (KHTML, like Gecko) Chrome/27.0.1453.93 Safari/537.36	10	10	2223	1.69E+12	California	5/21/2013 21:13	under30	Female	white	150	bachelors	1.69E+12	Tue May 21 21:12:55 PDT 2013	Tue May 21 21:13:02 PDT 2013	1.69E+12
1.37E+12	5/23/2013 6:35	0	0	0	0	0	0					1.69E+12	5/23/2013 6:39	Mozilla/5.0 (Windows NT 6.0; rv:17.0) Gecko/20100101 Firefox/17.0	0	0	1112	1.69E+12	Maryland	5/23/2013 6:40	under30	Male	other	noanswer	assoc	1.69E+12	Thu May 23 06:39:04 PDT 2013	Thu May 23 06:40:41 PDT 2013	1.69E+12
1.37E+12	5/22/2013 15:16	5	5	0	0	0	0					1.69E+12	5/22/2013 15:16	Mozilla/5.0 (Windows NT 5.1; rv:21.0) Gecko/20100101 Firefox/21.0	50	50	1111	1.69E+12	Oklahoma	5/22/2013 15:17	forties	Female	white	20	assoc	1.69E+12	Wed May 22 15:12:05 PDT 2013	Wed May 22 15:16:14 PDT 2013	1.69E+12
1.37E+12	5/20/2013 18:51	5	5	0	0	1	1					1.69E+12	5/20/2013 18:52	Mozilla/5.0 (Windows NT 6.1; rv:21.0) Gecko/20100101 Firefox/21.0	75	25	1213	1.69E+12	Arizona	5/20/2013 18:52	under30	Male	asian	20	none	1.69E+12	Mon May 20 18:46:34 PDT 2013	Mon May 20 18:52:10 PDT 2013	1.69E+12
1.37E+12	5/22/2013 9:20	4	5	0	0	0	0					1.69E+12	5/22/2013 9:18	Mozilla/5.0 (Windows NT 6.1; WOW64) AppleWebKit/537.31 (KHTML, like Gecko) Chrome/26.0.1410.64 Safari/537.31	5	50	2123	1.69E+12	California	5/22/2013 9:21	thirties	Male	asian	80	bachelors	1.69E+12	Wed May 22 09:15:56 PDT 2013	Wed May 22 09:20:24 PDT 2013	1.69E+12
1.37E+12	5/22/2013 14:23	5	5	0	0	0	0					1.69E+12	5/22/2013 14:24	Mozilla/5.0 (Windows NT 5.1) AppleWebKit/537.1 (KHTML, like Gecko) Chrome/21.0.1180.83 Safari/537.1	50	50	1121	1.69E+12	Arizona	5/22/2013 14:24	thirties	NoAnswer	noanswer	20	noanswer	1.69E+12	Wed May 22 14:20:49 PDT 2013	Wed May 22 14:23:41 PDT 2013	1.69E+12
1.37E+12	5/22/2013 19:09	5	5	0	0	1	0					1.69E+12	5/22/2013 19:06	Mozilla/5.0 (Windows NT 6.1; WOW64) AppleWebKit/537.31 (KHTML, like Gecko) Chrome/26.0.1410.64 Safari/537.31	50	45	2113	1.69E+12	Ohio	5/22/2013 19:09	fifties	Female	white	50	bachelors	1.69E+12	Wed May 22 19:02:56 PDT 2013	Wed May 22 19:09:06 PDT 2013	1.69E+12
1.37E+12	5/20/2013 17:52	5	9.13	0	0	0	0					1.69E+12	5/20/2013 17:52	Mozilla/5.0 (Windows NT 6.1; WOW64) AppleWebKit/537.31 (KHTML, like Gecko) Chrome/26.0.1410.64 Safari/537.31	87	100	1221	1.69E+12	Missouri	5/20/2013 17:52	under30	Female	hispanic	150	assoc	1.69E+12	Mon May 20 17:49:51 PDT 2013	Mon May 20 17:51:43 PDT 2013	1.69E+12
1.37E+12	5/22/2013 9:59	0.87	0.87	0	0	1	1					1.69E+12	5/22/2013 9:58	Mozilla/5.0 (Windows NT 6.2; WOW64; rv:21.0) Gecko/20100101 Firefox/21.0	1	1	2113	1.69E+12	California	5/22/2013 10:00	under30	Male	asian	50	none	1.69E+12	Wed May 22 09:54:38 PDT 2013	Wed May 22 09:59:08 PDT 2013	1.69E+12
1.37E+12	5/22/2013 13:27	5	5	0	0	0	0					1.69E+12	5/22/2013 13:27	Mozilla/5.0 (Windows NT 6.1; WOW64; rv:21.0) Gecko/20100101 Firefox/21.0	50	50	1111	1.69E+12	California	5/22/2013 13:28	under30	Male	white	80	assoc	1.69E+12	Wed May 22 13:24:04 PDT 2013	Wed May 22 13:27:33 PDT 2013	1.69E+12
1.37E+12	5/22/2013 7:53	5	5	0	0	0	0					1.69E+12	5/22/2013 7:51	Mozilla/5.0 (Windows NT 6.1; rv:20.0) Gecko/20100101 Firefox/20.0	50	50	2122	1.69E+12	New York	5/22/2013 7:53	under30	Male	white	80	bachelors	1.69E+12	Wed May 22 07:49:12 PDT 2013	Wed May 22 07:52:22 PDT 2013	1.69E+12
1.37E+12	5/22/2013 10:21	5	5	0	0	0	0					1.69E+12	5/22/2013 10:20	Mozilla/5.0 (Windows NT 5.1; rv:20.0) Gecko/20100101 Firefox/20.0	50	50	2222	1.69E+12	New Jersey	5/22/2013 10:21	under30	Male	white	150	bachelors	1.69E+12	Wed May 22 10:16:54 PDT 2013	Wed May 22 10:21:23 PDT 2013	1.69E+12
1.37E+12	5/20/2013 18:31	0.87	0.87	0	0	0	0					1.69E+12	5/20/2013 18:30	Mozilla/5.0 (Windows NT 6.1) AppleWebKit/537.31 (KHTML, like Gecko) Chrome/26.0.1410.64 Safari/537.31	9	25	2112	1.69E+12	New York	5/20/2013 18:31	under30	Female	white	20	bachelors	1.69E+12	Mon May 20 18:28:49 PDT 2013	Mon May 20 18:31:16 PDT 2013	1.69E+12
1.37E+12	5/20/2013 18:19	5	0.87	0	1	1	0					1.69E+12	5/20/2013 18:20	Mozilla/5.0 (Windows NT 6.1; WOW64) AppleWebKit/537.31 (KHTML, like Gecko) Chrome/26.0.1410.64 Safari/537.31	91	9	1213	1.69E+12	New York	5/20/2013 18:20	under30	Female	white	50	bachelors	1.69E+12	Mon May 20 18:19:39 PDT 2013	Mon May 20 18:19:43 PDT 2013	1.69E+12
1.37E+12	5/22/2013 13:52	5	5	0	0	0	0					1.69E+12	5/22/2013 13:53	Mozilla/5.0 (Macintosh; Intel Mac OS X 10.6; rv:20.0) Gecko/20100101 Firefox/20.0	50	50	1112	1.69E+12	Wisconsin	5/22/2013 13:54	under30	Female	white	50	bachelors	1.69E+12	Wed May 22 13:48:33 PDT 2013	Wed May 22 13:53:38 PDT 2013	1.69E+12
1.37E+12	5/22/2013 8:25	0.87	3.5	0	1	0	1					1.69E+12	5/22/2013 8:26	Mozilla/5.0 (Windows NT 6.0; rv:21.0) Gecko/20100101 Firefox/21.0	50	10	1121	1.69E+12	Wisconsin	5/22/2013 8:26	thirties	Female	white	50	assoc	1.69E+12	Wed May 22 08:20:22 PDT 2013	Wed May 22 08:25:51 PDT 2013	1.69E+12
1.37E+12	5/20/2013 18:42	5	5	0	0	0	0					1.69E+12	5/20/2013 18:41	Mozilla/5.0 (Windows NT 6.2; Win64; x64; rv:20.0) Gecko/20130409 Firefox/20.0 PaleMoon/20.0.1-x64	50	50	2222	1.69E+12	North Carolina	5/20/2013 18:43	forties	Male	white	80	bachelors	1.69E+12	Mon May 20 18:37:58 PDT 2013	Mon May 20 18:42:22 PDT 2013	1.69E+12
1.37E+12	5/20/2013 16:12	5	4.5	0	0	0	0					1.69E+12	5/20/2013 16:13	Mozilla/5.0 (Macintosh; Intel Mac OS X 10_6_8) AppleWebKit/537.31 (KHTML, like Gecko) Chrome/26.0.1410.65 Safari/537.31	91	9	1121	1.69E+12	Alabama	5/20/2013 16:13	under30	Female	white	20	assoc	1.69E+12	Mon May 20 16:08:44 PDT 2013	Mon May 20 16:12:53 PDT 2013	1.69E+12
1.37E+12	5/20/2013 15:54	0.87	0.87	0	0	0	0					1.69E+12	5/20/2013 15:56	Mozilla/5.0 (Windows NT 6.1; rv:20.0) Gecko/20100101 Firefox/20.0	9	9	1112	1.69E+12	Tennessee	5/20/2013 15:57	thirties	Male	white	50	bachelors	1.69E+12	Mon May 20 15:50:33 PDT 2013	Mon May 20 15:56:35 PDT 2013	1.69E+12
1.37E+12	5/22/2013 13:43	4.5	4.5	0	0	1	1					1.69E+12	5/22/2013 13:41	Opera/9.80 (Windows NT 6.2; Win64; x64) Presto/2.12.388 Version/12.15	50	50	2123	1.69E+12	Tennessee	5/22/2013 13:43	under30	Female	white	50	bachelors	1.69E+12	Wed May 22 13:38:48 PDT 2013	Wed May 22 13:43:20 PDT 2013	1.69E+12
1.37E+12	5/20/2013 17:16	0.87	0.87	0	1	0	0					1.69E+12	5/20/2013 17:16	Mozilla/5.0 (Windows NT 6.0) AppleWebKit/537.31 (KHTML, like Gecko) Chrome/26.0.1410.64 Safari/537.31	9	9	1222	1.69E+12	Tennessee	5/20/2013 17:17	thirties	Male	asian	80	bachelors	1.69E+12	Mon May 20 17:11:27 PDT 2013	Mon May 20 17:16:14 PDT 2013	1.69E+12
1.37E+12	5/22/2013 15:59	0.87	0.87	0	1	0	0					1.69E+12	5/22/2013 16:00	Mozilla/5.0 (Macintosh; Intel Mac OS X 10_6_8) AppleWebKit/537.36 (KHTML, like Gecko) Chrome/27.0.1453.93 Safari/537.36	9	9	1211	1.69E+12	New Jersey	5/22/2013 16:01	under30	Male	asian	20	bachelors	1.69E+12	Wed May 22 15:53:47 PDT 2013	Wed May 22 16:00:31 PDT 2013	1.69E+12
1.37E+12	5/22/2013 14:59	5	5	0	0	0	0					1.69E+12	5/22/2013 14:58	Mozilla/5.0 (Windows NT 6.1; WOW64; rv:20.0) Gecko/20100101 Firefox/20.0	50	83	2113	1.69E+12	Virginia	5/22/2013 14:59	under30	Male	white	50	bachelors	1.69E+12	Wed May 22 14:56:03 PDT 2013	Wed May 22 14:58:22 PDT 2013	1.69E+12
1.37E+12	5/20/2013 16:18	4	4	0	0	0	0					1.69E+12	5/20/2013 16:16	Mozilla/5.0 (Windows NT 6.1; WOW64; rv:20.0) Gecko/20100101 Firefox/20.0	40	40	2223	1.69E+12	Maryland	5/20/2013 16:18	thirties	Male	asian	150	bachelors	1.69E+12	Mon May 20 16:12:55 PDT 2013	Mon May 20 16:17:44 PDT 2013	1.69E+12
1.37E+12	5/21/2013 19:29	5	0.25	0	0	1	1					1.69E+12	5/21/2013 19:27	Mozilla/5.0 (compatible; MSIE 9.0; Windows NT 6.0; WOW64; Trident/5.0; BOIE9;ENUS)	50	50	2113	1.69E+12	Montana	5/21/2013 19:29	thirties	Female	white	noanswer	postgrad	1.69E+12	Tue May 21 19:23:28 PDT 2013	Tue May 21 19:29:31 PDT 2013	1.69E+12
1.37E+12	5/22/2013 19:27	5	4.5	0	0	0	0					1.69E+12	5/22/2013 19:25	Mozilla/5.0 (Windows NT 6.1; WOW64; rv:20.0) Gecko/20100101 Firefox/20.0 AlexaToolbar/alxf-2.18	44	40	2222	1.69E+12	Wyoming	5/22/2013 19:27	under30	Female	white	50	bachelors	1.69E+12	Wed May 22 19:23:23 PDT 2013	Wed May 22 19:26:53 PDT 2013	1.69E+12
1.37E+12	5/21/2013 5:09	5	0.87	0	0	0	0					1.69E+12	5/21/2013 5:10	Mozilla/5.0 (Windows NT 6.1; WOW64) AppleWebKit/537.31 (KHTML, like Gecko) Chrome/26.0.1410.64 Safari/537.31	50	9	1122	1.69E+12	District Of Columbia	5/21/2013 5:10	thirties	Female	white	20	assoc	1.69E+12	Tue May 21 05:05:13 PDT 2013	Tue May 21 05:10:03 PDT 2013	1.69E+12
1.37E+12	5/22/2013 13:33	0.87	0.87	0	0	1	1					1.69E+12	5/22/2013 13:34	Mozilla/5.0 (Windows NT 5.1) AppleWebKit/537.22 (KHTML, like Gecko) Chrome/25.0.1364.152 Safari/537.22	50	91	1213	1.69E+12	California	5/22/2013 13:34	under30	Male	white	80	bachelors	1.69E+12	Wed May 22 13:28:27 PDT 2013	Wed May 22 13:33:49 PDT 2013	1.69E+12
1.37E+12	5/22/2013 8:17	1	1	1	0	0	0					1.69E+12	5/22/2013 8:18	Mozilla/5.0 (Windows NT 6.1; WOW64; rv:20.0) Gecko/20100101 Firefox/20.0	50	10	1112	1.69E+12	Florida	5/22/2013 8:18	forties	Female	white	50	assoc	1.69E+12	Wed May 22 08:10:30 PDT 2013	Wed May 22 08:18:17 PDT 2013	1.69E+12
1.37E+12	5/20/2013 16:08	5	5	0	0	0	1					1.69E+12	5/20/2013 16:06	Mozilla/5.0 (Windows NT 6.1; WOW64) AppleWebKit/537.31 (KHTML, like Gecko) Chrome/26.0.1410.64 Safari/537.31	30	50	2222	1.69E+12	California	5/20/2013 16:08	fifties	Female	asian	50	bachelors	1.69E+12	Mon May 20 16:02:43 PDT 2013	Mon May 20 16:08:51 PDT 2013	1.69E+12
1.37E+12	5/22/2013 14:31	5	0.5	1	0	0	1					1.69E+12	5/22/2013 14:32	Mozilla/5.0 (Windows NT 6.1) AppleWebKit/537.31 (KHTML, like Gecko) Chrome/26.0.1410.64 Safari/537.31	50	50	1212	1.69E+12	New York	5/22/2013 14:32	under30	Male	asian	50	assoc	1.69E+12	Wed May 22 14:27:40 PDT 2013	Wed May 22 14:31:25 PDT 2013	1.69E+12
1.37E+12	5/21/2013 17:09	5	5	0	0	0	0					1.69E+12	5/21/2013 17:08	Mozilla/5.0 (Windows NT 6.2; WOW64; rv:20.0) Gecko/20100101 Firefox/20.0	75	50	2213	1.69E+12	New York	5/21/2013 17:09	under30	Male	white	50	none	1.69E+12	Tue May 21 17:06:03 PDT 2013	Tue May 21 17:08:29 PDT 2013	1.69E+12
1.37E+12	5/22/2013 8:48	1	1	0	0	0	0					1.69E+12	5/22/2013 8:47	Mozilla/5.0 (Windows NT 6.1; WOW64; rv:20.0) Gecko/20100101 Firefox/20.0	0	0	2121	1.69E+12	New York	5/22/2013 8:48	thirties	Female	black	20	bachelors	1.69E+12	Wed May 22 08:44:59 PDT 2013	Wed May 22 08:48:10 PDT 2013	1.69E+12
1.37E+12	5/22/2013 7:53	0.87	0.87	0	1	1	0					1.69E+12	5/22/2013 7:54	Mozilla/5.0 (Windows NT 6.1; rv:20.0) Gecko/20100101 Firefox/20.0	9	50	1223	1.69E+12	New York	5/22/2013 7:54	thirties	Male	white	80	postgrad	1.69E+12	Wed May 22 07:46:41 PDT 2013	Wed May 22 07:54:12 PDT 2013	1.69E+12
1.37E+12	5/23/2013 8:18	3	0.05	0	0	0	0					1.69E+12	5/23/2013 8:16	Mozilla/5.0 (Windows NT 6.1) AppleWebKit/537.31 (KHTML, like Gecko) Chrome/26.0.1410.64 Safari/537.31	40	1	2111	1.69E+12	New York	5/23/2013 8:18	under30	Female	white	80	assoc	1.69E+12	Thu May 23 08:17:38 PDT 2013	Thu May 23 08:17:46 PDT 2013	1.69E+12
1.37E+12	5/22/2013 11:17	0.87	0.87	0	0	0	0					1.69E+12	5/22/2013 11:14	Mozilla/5.0 (Windows NT 6.1; WOW64) AppleWebKit/537.31 (KHTML, like Gecko) Chrome/26.0.1410.64 Safari/537.31	10	5	2113	1.69E+12	New York	5/22/2013 11:18	under30	Male	white	20	assoc	1.69E+12	Wed May 22 11:10:06 PDT 2013	Wed May 22 11:17:25 PDT 2013	1.69E+12
1.37E+12	5/23/2013 8:24	5	5	0	0	0	0					1.69E+12	5/23/2013 8:22	Mozilla/5.0 (Windows NT 6.1; WOW64; rv:20.0) Gecko/20100101 Firefox/20.0	50	0	2112	1.69E+12	Ohio	5/23/2013 8:24	under30	Female	white	noanswer	none	1.69E+12	Thu May 23 08:20:06 PDT 2013	Thu May 23 08:23:52 PDT 2013	1.69E+12
1.37E+12	5/22/2013 9:42	0	0.24	0	0	1	1					1.69E+12	5/22/2013 9:41	Mozilla/4.0 (compatible; MSIE 8.0; Windows NT 5.1; Trident/4.0; chromeframe/26.0.1410.64; .NET CLR 1.0.3705; .NET CLR 1.1.4322; .NET CLR 3.0.04506.30; .NET CLR 2.0.50727; .NET CLR 3.0.04506.648; .NET CLR 3.0.4506.2152; .NET CLR 3.5.30729; Offic	10	10	2213	1.69E+12	Illinois	5/22/2013 9:43	under30	Female	white	80	bachelors	1.69E+12	Wed May 22 09:38:33 PDT 2013	Wed May 22 09:42:12 PDT 2013	1.69E+12
1.37E+12	5/22/2013 11:56	0	0	1	1	1	1					1.69E+12	5/22/2013 11:57	Mozilla/5.0 (Windows NT 6.1) AppleWebKit/537.36 (KHTML, like Gecko) Chrome/27.0.1453.56 Safari/537.36	1	0	1223	1.69E+12	Wisconsin	5/22/2013 11:57	under30	Male	white	20	bachelors	1.69E+12	Wed May 22 11:51:55 PDT 2013	Wed May 22 11:56:57 PDT 2013	1.69E+12
1.37E+12	5/20/2013 17:54	4.5	3	0	0	0	0					1.69E+12	5/20/2013 17:53	Mozilla/5.0 (Windows NT 6.2; WOW64) AppleWebKit/537.31 (KHTML, like Gecko) Chrome/26.0.1410.64 Safari/537.31	50	90	2111	1.69E+12	California	5/20/2013 17:55	under30	Female	hispanic	50	bachelors	1.69E+12	Mon May 20 17:50:22 PDT 2013	Mon May 20 17:54:27 PDT 2013	1.69E+12
1.37E+12	5/23/2013 8:53	0	0.05	0	0	0	0					1.69E+12	5/23/2013 8:51	Mozilla/5.0 (Windows NT 6.2; WOW64; rv:21.0) Gecko/20100101 Firefox/21.0	0	5	2213	1.69E+12	Minnesota	5/23/2013 8:53	under30	Male	white	50	assoc	1.69E+12	Thu May 23 08:49:49 PDT 2013	Thu May 23 08:52:40 PDT 2013	1.69E+12
1.37E+12	5/20/2013 16:08	2	1	0	1	0	0					1.69E+12	5/20/2013 16:07	Mozilla/5.0 (Windows NT 6.1; WOW64; rv:20.0) Gecko/20100101 Firefox/20.0	100	100	2212	1.69E+12	Michigan	5/20/2013 16:09	under30	Female	white	20	none	1.69E+12	Mon May 20 16:05:38 PDT 2013	Mon May 20 16:08:33 PDT 2013	1.69E+12
1.37E+12	5/22/2013 18:16	3	2.5	0	0	0	0					1.69E+12	5/22/2013 18:16	Mozilla/5.0 (Windows NT 6.1; WOW64; rv:21.0) Gecko/20100101 Firefox/21.0	25	10	2221	1.69E+12	Michigan	5/22/2013 18:17	under30	Male	white	50	assoc	1.69E+12	Wed May 22 18:13:43 PDT 2013	Wed May 22 18:16:20 PDT 2013	1.69E+12
1.37E+12	5/22/2013 9:28	5	5	0	0	0	0					1.69E+12	5/22/2013 9:30	Mozilla/5.0 (Windows NT 6.1; WOW64; rv:20.0) Gecko/20100101 Firefox/20.0	50	50	1121	1.69E+12	Tennessee	5/22/2013 9:31	under30	Male	white	80	none	1.69E+12	Wed May 22 09:24:51 PDT 2013	Wed May 22 09:30:11 PDT 2013	1.69E+12
1.37E+12	5/21/2013 0:25	0	0	0	0	0	0					1.69E+12	5/21/2013 0:26	Mozilla/5.0 (Windows NT 6.1; WOW64) AppleWebKit/537.31 (KHTML, like Gecko) Chrome/26.0.1410.64 Safari/537.31	0	0	1222	1.69E+12	New Jersey	5/21/2013 0:26	under30	Female	white	20	none	1.69E+12	Tue May 21 00:22:11 PDT 2013	Tue May 21 00:25:45 PDT 2013	1.69E+12
1.37E+12	5/23/2013 11:54	5	5	0	0	1	1					1.69E+12	5/23/2013 11:55	Mozilla/5.0 (Windows NT 6.0; WOW64) AppleWebKit/537.31 (KHTML, like Gecko) Chrome/26.0.1410.64 Safari/537.31	50	100	1223	1.69E+12	New Jersey	5/23/2013 11:55	under30	Male	white	more	bachelors	1.69E+12	Thu May 23 11:54:44 PDT 2013	Thu May 23 11:54:51 PDT 2013	1.69E+12
1.37E+12	5/22/2013 10:32	0.87	0.87	0	1	0	0					1.69E+12	5/22/2013 10:33	Mozilla/5.0 (Windows NT 6.1; WOW64; rv:20.0) Gecko/20100101 Firefox/20.0	1	50	1121	1.69E+12	Pennsylvania	5/22/2013 10:33	under30	Female	white	20	assoc	1.69E+12	Wed May 22 10:22:34 PDT 2013	Wed May 22 10:32:41 PDT 2013	1.69E+12
1.37E+12	5/22/2013 14:20	0.87	0.87	0	0	1	1					1.69E+12	5/22/2013 14:19	Mozilla/5.0 (Windows NT 5.1; rv:20.0) Gecko/20100101 Firefox/20.0	0	0	2223	1.69E+12	Maryland	5/22/2013 14:20	under30	Male	white	50	assoc	1.69E+12	Wed May 22 14:16:21 PDT 2013	Wed May 22 14:20:04 PDT 2013	1.69E+12
1.37E+12	5/20/2013 16:23	0.87	0.87	0	0	1	1					1.69E+12	5/20/2013 16:24	Mozilla/5.0 (Windows NT 6.1) AppleWebKit/537.31 (KHTML, like Gecko) Chrome/26.0.1410.64 Safari/537.31	50	19	1123	1.69E+12	Maryland	5/20/2013 16:24	under30	Female	white	50	postgrad	1.69E+12	Mon May 20 16:18:10 PDT 2013	Mon May 20 16:23:16 PDT 2013	1.69E+12
1.37E+12	5/21/2013 23:04	5	4.7	0	0	0	0					1.69E+12	5/21/2013 23:05	Mozilla/5.0 (Windows NT 5.1) AppleWebKit/537.31 (KHTML, like Gecko) Chrome/26.0.1410.64 Safari/537.31	50	50	1211	1.69E+12	Florida	5/21/2013 23:05	forties	Female	white	50	assoc	1.69E+12	Tue May 21 23:00:48 PDT 2013	Tue May 21 23:05:12 PDT 2013	1.69E+12
1.37E+12	5/22/2013 8:53	0.87	0.87	1	1	1	0					1.69E+12	5/22/2013 8:53	Mozilla/5.0 (Windows NT 6.1; WOW64; rv:20.0) Gecko/20100101 Firefox/20.0	87	87	1121	1.69E+12	California	5/22/2013 8:54	thirties	Female	white	50	bachelors	1.69E+12	Wed May 22 08:51:21 PDT 2013	Wed May 22 08:55:17 PDT 2013	1.69E+12
1.37E+12	5/20/2013 16:10	5	4	0	0	0	0					1.69E+12	5/20/2013 16:09	Mozilla/5.0 (Windows NT 6.1; WOW64) AppleWebKit/537.31 (KHTML, like Gecko) Chrome/26.0.1410.64 Safari/537.31	10	25	2122	1.69E+12	California	5/20/2013 16:10	under30	Female	white	50	assoc	1.69E+12	Mon May 20 16:07:06 PDT 2013	Mon May 20 16:10:15 PDT 2013	1.69E+12
1.37E+12	5/21/2013 4:10	5	0	0	1	1	0					1.69E+12	5/21/2013 4:07	Mozilla/5.0 (Windows NT 6.0; rv:20.0) Gecko/20100101 Firefox/20.0	50	0	2223	1.69E+12	Illinois	5/21/2013 4:10	fifties	Male	white	50	none	1.69E+12	Tue May 21 04:04:11 PDT 2013	Tue May 21 04:10:05 PDT 2013	1.69E+12
1.37E+12	5/22/2013 8:02	5	5	0	0	1	1					1.69E+12	5/22/2013 8:03	Mozilla/5.0 (Windows NT 6.1; rv:20.0) Gecko/20100101 Firefox/20.0	50	40	1213	1.69E+12	Iowa	5/22/2013 8:03	under30	Male	white	150	bachelors	1.69E+12	Wed May 22 07:59:00 PDT 2013	Wed May 22 08:02:31 PDT 2013	1.69E+12
1.37E+12	5/20/2013 19:51	0.87	0.25	0	1	1	0					1.69E+12	5/20/2013 19:53	Mozilla/5.0 (Windows NT 6.1; WOW64; rv:20.0) Gecko/20100101 Firefox/20.0	9	10	1223	1.69E+12	South Carolina	5/20/2013 19:53	60plus	Female	black	50	none	1.69E+12	Mon May 20 19:45:56 PDT 2013	Mon May 20 19:53:25 PDT 2013	1.69E+12
1.37E+12	5/20/2013 17:01	5	2	0	0	1	1					1.69E+12	5/20/2013 17:03	Mozilla/5.0 (Windows NT 5.1; rv:19.0) Gecko/20100101 Firefox/19.0	80	40	1223	1.69E+12	California	5/20/2013 17:04	fifties	Male	white	20	assoc	1.69E+12	Mon May 20 16:53:04 PDT 2013	Mon May 20 17:05:19 PDT 2013	1.69E+12
1.37E+12	5/20/2013 16:53	0.87	0.75	0	0	0	0					1.69E+12	5/20/2013 16:53	Mozilla/5.0 (Windows NT 6.1; WOW64) AppleWebKit/537.31 (KHTML, like Gecko) Chrome/26.0.1410.64 Safari/537.31	0	0	1113	1.69E+12	Maryland	5/20/2013 16:53	under30	Male	white	20	assoc	1.69E+12	Mon May 20 16:41:44 PDT 2013	Mon May 20 16:53:06 PDT 2013	1.69E+12
1.37E+12	5/21/2013 18:16	4	0	0	0	0	0					1.69E+12	5/21/2013 18:17	Mozilla/5.0 (Windows NT 6.1; WOW64) AppleWebKit/537.31 (KHTML, like Gecko) Chrome/26.0.1410.64 Safari/537.31	50	1	1211	1.69E+12	North Dakota	5/21/2013 18:18	thirties	Male	white	noanswer	assoc	1.69E+12	Tue May 21 18:10:40 PDT 2013	Tue May 21 18:17:36 PDT 2013	1.69E+12
1.37E+12	5/22/2013 11:07	5	5	0	0	1	1					1.69E+12	5/22/2013 11:08	Mozilla/5.0 (Windows NT 6.1; WOW64; rv:21.0) Gecko/20100101 Firefox/21.0	50	50	1113	1.69E+12	Washington	5/22/2013 11:08	under30	Female	asian	more	assoc	1.69E+12	Wed May 22 11:03:01 PDT 2013	Wed May 22 11:07:39 PDT 2013	1.69E+12
1.37E+12	5/22/2013 13:31	5	9.13	0	0	0	0					1.69E+12	5/22/2013 13:33	Mozilla/5.0 (Windows NT 6.1; WOW64) AppleWebKit/537.31 (KHTML, like Gecko) Chrome/26.0.1410.64 Safari/537.31	50	90	1212	1.69E+12	Alabama	5/22/2013 13:33	thirties	Male	white	150	bachelors	1.69E+12	Wed May 22 13:28:22 PDT 2013	Wed May 22 13:32:24 PDT 2013	1.69E+12
1.37E+12	5/20/2013 18:38	0.87	1	0	0	0	0					1.69E+12	5/20/2013 18:36	Mozilla/5.0 (Windows NT 6.1; WOW64; rv:15.0) Gecko/20100101 Firefox/15.0.1	21	29	2123	1.69E+12	New York	5/20/2013 18:38	under30	Male	asian	50	none	1.69E+12	Mon May 20 18:35:34 PDT 2013	Mon May 20 18:37:29 PDT 2013	1.69E+12
1.37E+12	5/23/2013 11:00	3	3.5	0	0	0	0					1.69E+12	5/23/2013 11:01	Mozilla/5.0 (Windows NT 6.1; WOW64; rv:12.0) Gecko/20100101 Firefox/12.0	50	91	1122	1.69E+12	District Of Columbia	5/23/2013 11:01	thirties	Female	white	150	postgrad	1.69E+12	Thu May 23 10:55:57 PDT 2013	Thu May 23 11:01:08 PDT 2013	1.69E+12
1.37E+12	5/22/2013 20:29	0.87	0.87	0	0	0	0					1.69E+12	5/22/2013 20:28	Mozilla/5.0 (Windows NT 6.1; WOW64) AppleWebKit/537.31 (KHTML, like Gecko) Chrome/26.0.1410.64 Safari/537.31	50	45	2212	1.69E+12	Texas	5/22/2013 20:29	under30	Female	white	noanswer	assoc	1.69E+12	Wed May 22 20:26:11 PDT 2013	Wed May 22 20:28:53 PDT 2013	1.69E+12
1.37E+12	5/22/2013 13:36	0.87	0.87	0	0	0	0					1.69E+12	5/22/2013 13:35	Mozilla/5.0 (Windows NT 6.1) AppleWebKit/537.31 (KHTML, like Gecko) Chrome/26.0.1410.64 Safari/537.31	50	1	2111	1.69E+12	Texas	5/22/2013 13:36	under30	Female	asian	noanswer	assoc	1.69E+12	Wed May 22 13:32:44 PDT 2013	Wed May 22 13:35:58 PDT 2013	1.69E+12
1.37E+12	5/20/2013 21:07	3	1.5	0	0	0	0					1.69E+12	5/20/2013 21:05	Mozilla/5.0 (Macintosh; Intel Mac OS X 10.6; rv:21.0) Gecko/20100101 Firefox/21.0	50	90	2221	1.69E+12	Texas	5/20/2013 21:07	under30	Male	white	20	postgrad	1.69E+12	Mon May 20 21:06:39 PDT 2013	Mon May 20 21:06:49 PDT 2013	1.69E+12
1.37E+12	5/22/2013 10:45	0.87	0.87	0	0	0	0					1.69E+12	5/22/2013 10:45	Mozilla/5.0 (Macintosh; Intel Mac OS X 10_8_3) AppleWebKit/537.36 (KHTML, like Gecko) Chrome/27.0.1453.93 Safari/537.36	9	9	1121	1.69E+12	Texas	5/22/2013 10:46	under30	Male	white	noanswer	bachelors	1.69E+12	Wed May 22 10:41:59 PDT 2013	Wed May 22 10:45:16 PDT 2013	1.69E+12
1.37E+12	5/22/2013 21:51	0.87	0.87	0	0	0	0					1.69E+12	5/22/2013 21:49	Mozilla/5.0 (Windows NT 6.1; WOW64; rv:21.0) Gecko/20100101 Firefox/21.0	10	0	2221	1.69E+12	Texas	5/22/2013 21:51	under30	Female	black	50	assoc	1.69E+12	Wed May 22 21:50:08 PDT 2013	Wed May 22 21:54:00 PDT 2013	1.69E+12
1.37E+12	5/22/2013 18:22	5	5	0	0	0	0					1.69E+12	5/22/2013 18:23	Mozilla/5.0 (Macintosh; Intel Mac OS X 10.8; rv:20.0) Gecko/20100101 Firefox/20.0	50	50	1122	1.69E+12	Florida	5/22/2013 18:23	under30	Female	white	noanswer	bachelors	1.69E+12	Wed May 22 18:18:38 PDT 2013	Wed May 22 18:22:28 PDT 2013	1.69E+12
1.37E+12	5/22/2013 9:27	5	9.13	0	0	0	1					1.69E+12	5/22/2013 9:23	Mozilla/5.0 (Windows NT 6.1; WOW64; rv:21.0) Gecko/20100101 Firefox/21.0	50	55	2113	1.69E+12	Texas	5/22/2013 9:28	under30	Male	white	20	assoc	1.69E+12	Wed May 22 09:14:06 PDT 2013	Wed May 22 09:27:33 PDT 2013	1.69E+12
1.37E+12	5/21/2013 14:08	5	0.5	0	0	1	1					1.69E+12	5/21/2013 14:08	Mozilla/5.0 (Windows NT 6.1; WOW64) AppleWebKit/537.31 (KHTML, like Gecko) Chrome/26.0.1410.64 Safari/537.31	100	99	1222	1.69E+12	Texas	5/21/2013 14:08	under30	Male	hispanic	50	assoc	1.69E+12	Tue May 21 14:06:37 PDT 2013	Tue May 21 14:07:50 PDT 2013	1.69E+12
1.37E+12	5/22/2013 20:37	5	5	0	0	0	0					1.69E+12	5/22/2013 20:35	Mozilla/5.0 (Windows NT 6.0; WOW64; rv:20.0) Gecko/20100101 Firefox/20.0	50	60	2221	1.69E+12	Florida	5/22/2013 20:37	under30	Female	white	20	bachelors	1.69E+12	Wed May 22 20:33:49 PDT 2013	Wed May 22 20:37:21 PDT 2013	1.69E+12
1.37E+12	5/22/2013 12:58	2	2	0	0	1	1					1.69E+12	5/22/2013 12:56	Mozilla/5.0 (Windows NT 6.0; WOW64; rv:20.0) Gecko/20100101 Firefox/20.0	30	30	2123	1.69E+12	Texas	5/22/2013 12:58	under30	Female	black	50	assoc	1.69E+12	Wed May 22 12:50:07 PDT 2013	Wed May 22 12:57:31 PDT 2013	1.69E+12
1.37E+12	5/20/2013 16:17	3	4	0	0	0	0					1.69E+12	5/20/2013 16:18	Mozilla/5.0 (Windows NT 5.1) AppleWebKit/537.31 (KHTML, like Gecko) Chrome/26.0.1410.64 Safari/537.31	25	20	1111	1.69E+12	Virginia	5/20/2013 16:18	under30	Female	other	20	none	1.69E+12	Mon May 20 16:11:59 PDT 2013	Mon May 20 16:17:55 PDT 2013	1.69E+12
1.37E+12	5/22/2013 12:40	0	1	0	0	0	0					1.69E+12	5/22/2013 12:41	Mozilla/5.0 (Macintosh; Intel Mac OS X 10_8_3) AppleWebKit/536.29.13 (KHTML, like Gecko) Version/6.0.4 Safari/536.29.13	50	30	1113	1.69E+12	Virginia	5/22/2013 12:41	under30	Male	white	50	bachelors	1.69E+12	Wed May 22 12:36:52 PDT 2013	Wed May 22 12:40:25 PDT 2013	1.69E+12
1.37E+12	5/21/2013 7:28	2	0.23	0	0	0	0					1.69E+12	5/21/2013 7:28	Mozilla/5.0 (Windows NT 5.1) AppleWebKit/537.31 (KHTML, like Gecko) Chrome/26.0.1410.64 Safari/537.31	100	89	2213	1.69E+12	Virginia	5/21/2013 7:29	under30	Male	black	80	assoc	1.69E+12	Tue May 21 07:26:50 PDT 2013	Tue May 21 07:28:44 PDT 2013	1.69E+12
1.37E+12	5/22/2013 14:22	5	0.87	0	1	0	1					1.69E+12	5/22/2013 14:24	Mozilla/5.0 (Macintosh; Intel Mac OS X 10_7_5) AppleWebKit/536.29.13 (KHTML, like Gecko) Version/6.0.4 Safari/536.29.13	1	1	1111	1.69E+12	Florida	5/22/2013 14:25	under30	Male	white	20	assoc	1.69E+12	Wed May 22 14:17:04 PDT 2013	Wed May 22 14:24:28 PDT 2013	1.69E+12
1.37E+12	5/20/2013 17:14	5	5	0	0	0	0					1.69E+12	5/20/2013 17:14	Mozilla/5.0 (iPad; CPU OS 6_1_3 like Mac OS X) AppleWebKit/536.26 (KHTML, like Gecko) Version/6.0 Mobile/10B329 Safari/8536.25	50	50	1221	1.69E+12	Arizona	5/20/2013 17:14	thirties	Male	hispanic	80	assoc	1.69E+12	Mon May 20 17:11:41 PDT 2013	Mon May 20 17:14:00 PDT 2013	1.69E+12
1.37E+12	5/22/2013 7:53	10	10	0	0	0	1					1.69E+12	5/22/2013 7:52	Mozilla/5.0 (Windows NT 6.1; WOW64) AppleWebKit/537.31 (KHTML, like Gecko) Chrome/26.0.1410.64 Safari/537.31	100	100	2213	1.69E+12	Arkansas	5/22/2013 7:54	under30	Female	white	20	bachelors	1.69E+12	Wed May 22 07:50:09 PDT 2013	Wed May 22 07:53:11 PDT 2013	1.69E+12
1.37E+12	5/20/2013 16:23	5	5	0	0	0	0					1.69E+12	5/20/2013 16:22	Mozilla/5.0 (Windows NT 6.1; WOW64; rv:21.0) Gecko/20100101 Firefox/21.0	50	50	2211	1.69E+12	Arizona	5/20/2013 16:24	thirties	Male	white	50	bachelors	1.69E+12	Mon May 20 16:12:11 PDT 2013	Mon May 20 16:23:24 PDT 2013	1.69E+12
1.37E+12	5/22/2013 8:25	0.87	0.87	0	1	0	1					1.69E+12	5/22/2013 8:22	Mozilla/5.0 (Windows NT 6.1; WOW64) AppleWebKit/537.31 (KHTML, like Gecko) Chrome/26.0.1410.64 Safari/537.31	9	9	2121	1.69E+12	Arizona	5/22/2013 8:25	under30	Male	white	20	assoc	1.69E+12	Wed May 22 08:19:14 PDT 2013	Wed May 22 08:25:08 PDT 2013	1.69E+12
1.37E+12	5/20/2013 16:10	0.87	0.87	0	1	0	1					1.69E+12	5/20/2013 16:11	Mozilla/5.0 (Windows NT 6.1) AppleWebKit/537.31 (KHTML, like Gecko) Chrome/26.0.1410.64 Safari/537.31	9	100	1111	1.69E+12	Texas	5/20/2013 16:11	under30	Male	white	20	bachelors	1.69E+12	Mon May 20 16:05:18 PDT 2013	Mon May 20 16:10:39 PDT 2013	1.69E+12
1.37E+12	5/22/2013 8:32	0.87	0.87	0	0	0	1					1.69E+12	5/22/2013 8:29	Mozilla/5.0 (Windows NT 6.1; WOW64) AppleWebKit/537.31 (KHTML, like Gecko) Chrome/26.0.1410.64 Safari/537.31	50	20	2111	1.69E+12	Texas	5/22/2013 8:33	fifties	Female	white	80	none	1.69E+12	Wed May 22 08:24:33 PDT 2013	Wed May 22 08:32:43 PDT 2013	1.69E+12
1.37E+12	5/21/2013 17:38	0.87	0.87	0	0	0	0					1.69E+12	5/21/2013 17:39	Mozilla/5.0 (Windows NT 5.1) AppleWebKit/537.31 (KHTML, like Gecko) Chrome/26.0.1410.64 Safari/537.31	9	9	1113	1.69E+12	New Jersey	5/21/2013 17:39	thirties	Female	white	50	bachelors	1.69E+12	Tue May 21 17:34:16 PDT 2013	Tue May 21 17:38:28 PDT 2013	1.69E+12
1.37E+12	5/20/2013 20:21	0	0.25	0	0	0	0					1.69E+12	5/20/2013 20:21	Mozilla/5.0 (Windows NT 6.1; WOW64; rv:20.0) Gecko/20100101 Firefox/20.0	0	10	1121	1.69E+12	Ohio	5/20/2013 20:21	forties	Male	white	50	assoc	1.69E+12	Mon May 20 20:17:06 PDT 2013	Mon May 20 20:21:05 PDT 2013	1.69E+12
1.37E+12	5/22/2013 16:04	5	5	0	0	0	0					1.69E+12	5/22/2013 16:04	Mozilla/5.0 (Windows NT 6.1; WOW64; rv:21.0) Gecko/20100101 Firefox/21.0	100	100	1222	1.69E+12	California	5/22/2013 16:05	fifties	Female	white	20	assoc	1.69E+12	Wed May 22 16:01:35 PDT 2013	Wed May 22 16:04:18 PDT 2013	1.69E+12
1.37E+12	5/20/2013 20:18	1	2.5	0	0	0	0					1.69E+12	5/20/2013 20:20	Mozilla/5.0 (compatible; MSIE 10.0; Windows NT 6.1; WOW64; Trident/6.0)	50	25	1112	1.69E+12	Texas	5/20/2013 20:20	thirties	Male	white	80	assoc	1.69E+12	Mon May 20 20:14:36 PDT 2013	Mon May 20 20:20:01 PDT 2013	1.69E+12
1.37E+12	5/20/2013 16:49	5	5	0	0	0	0					1.69E+12	5/20/2013 16:50	Mozilla/5.0 (Windows NT 6.1; WOW64) AppleWebKit/537.31 (KHTML, like Gecko) Chrome/26.0.1410.64 Safari/537.31	50	50	1211	1.69E+12	Texas	5/20/2013 16:50	under30	Female	white	20	none	1.69E+12	Mon May 20 16:41:52 PDT 2013	Mon May 20 16:49:31 PDT 2013	1.69E+12
1.37E+12	5/23/2013 8:36	0.87	0	0	1	1	0					1.69E+12	5/23/2013 8:35	Mozilla/5.0 (Windows NT 6.1; WOW64; rv:21.0) Gecko/20100101 Firefox/21.0	50	0	2123	1.69E+12	Texas	5/23/2013 8:36	under30	Male	white	80	assoc	1.69E+12	Thu May 23 08:32:54 PDT 2013	Thu May 23 08:36:00 PDT 2013	1.69E+12
1.37E+12	5/21/2013 20:08	0.87	0.87	0	0	0	0					1.69E+12	5/21/2013 20:06	Mozilla/5.0 (Windows NT 5.1; rv:20.0) Gecko/20100101 Firefox/20.0	1	15	2212	1.69E+12	Missouri	5/21/2013 20:08	under30	Female	white	20	bachelors	1.69E+12	Tue May 21 20:04:09 PDT 2013	Tue May 21 20:08:06 PDT 2013	1.69E+12
1.37E+12	5/22/2013 15:18	0.87	0.87	0	0	0	0					1.69E+12	5/22/2013 15:14	Mozilla/5.0 (Macintosh; Intel Mac OS X 10_6_8) AppleWebKit/537.31 (KHTML, like Gecko) Chrome/26.0.1410.65 Safari/537.31	50	10	2223	1.69E+12	Texas	5/22/2013 15:18	thirties	Female	white	80	postgrad	1.69E+12	Wed May 22 15:08:47 PDT 2013	Wed May 22 15:18:17 PDT 2013	1.69E+12
1.37E+12	5/22/2013 16:16	0.8	0.85	0	0	0	0					1.69E+12	5/22/2013 16:14	Mozilla/5.0 (Windows NT 6.2; WOW64) AppleWebKit/537.31 (KHTML, like Gecko) Chrome/26.0.1410.64 Safari/537.31	50	90	2121	1.69E+12	Pennsylvania	5/22/2013 16:16	under30	Female	white	150	assoc	1.69E+12	Wed May 22 16:12:23 PDT 2013	Wed May 22 16:16:05 PDT 2013	1.69E+12
1.37E+12	5/22/2013 12:11	0.87	0.87	0	0	0	0					1.69E+12	5/22/2013 12:12	Mozilla/5.0 (Windows NT 6.1; WOW64) AppleWebKit/537.36 (KHTML, like Gecko) Chrome/27.0.1453.93 Safari/537.36	0	9	1113	1.69E+12	Pennsylvania	5/22/2013 12:12	under30	Male	white	20	bachelors	1.69E+12	Wed May 22 12:07:09 PDT 2013	Wed May 22 12:12:03 PDT 2013	1.69E+12
1.37E+12	5/21/2013 7:52	5	5	1	0	0	1					1.69E+12	5/21/2013 7:49	Mozilla/5.0 (X11; CrOS armv7l 3701.81.2) AppleWebKit/537.31 (KHTML, like Gecko) Chrome/26.0.1410.57 Safari/537.31	50	50	2223	1.69E+12	Pennsylvania	5/21/2013 7:52	under30	Male	white	50	bachelors	1.69E+12	Tue May 21 07:46:20 PDT 2013	Tue May 21 07:51:59 PDT 2013	1.69E+12
1.37E+12	5/22/2013 14:46	5	5	0	0	0	0					1.69E+12	5/22/2013 14:47	Mozilla/5.0 (Windows NT 6.1) AppleWebKit/537.31 (KHTML, like Gecko) Chrome/26.0.1410.64 Safari/537.31	50	50	1121	1.69E+12	Colorado	5/22/2013 14:47	under30	Female	white	150	none	1.69E+12	Wed May 22 14:42:46 PDT 2013	Wed May 22 14:46:21 PDT 2013	1.69E+12
1.37E+12	5/22/2013 8:32	10	10	0	0	0	0					1.69E+12	5/22/2013 8:33	Mozilla/5.0 (Windows NT 5.2) AppleWebKit/537.36 (KHTML, like Gecko) Chrome/27.0.1453.93 Safari/537.36	0	0	1111	1.69E+12	North Carolina	5/22/2013 8:33	thirties	Male	white	150	postgrad	1.69E+12	Wed May 22 08:29:25 PDT 2013	Wed May 22 08:32:44 PDT 2013	1.69E+12
1.37E+12	5/22/2013 11:43	9	9	0	0	0	0					1.69E+12	5/22/2013 11:40	Mozilla/5.0 (Macintosh; Intel Mac OS X 10_7_5) AppleWebKit/536.28.10 (KHTML, like Gecko) Version/6.0.3 Safari/536.28.10	91	10	2122	1.69E+12	South Carolina	5/22/2013 11:43	under30	Male	white	80	assoc	1.69E+12	Fri May 24 09:07:53 PDT 2013	Fri May 24 09:08:14 PDT 2013	1.69E+12
1.37E+12	5/22/2013 19:29	0.87	0.87	0	1	1	0					1.69E+12	5/22/2013 19:26	Mozilla/5.0 (Macintosh; Intel Mac OS X 10.8; rv:20.0) Gecko/20100101 Firefox/20.0	50	50	2223	1.69E+12	Hawaii	5/22/2013 19:29	forties	Female	white	150	assoc	1.69E+12	Wed May 22 19:23:33 PDT 2013	Wed May 22 19:28:56 PDT 2013	1.69E+12
1.37E+12	5/21/2013 6:16	0.87	0.87	0	0	0	0					1.69E+12	5/21/2013 6:15	Mozilla/5.0 (Windows NT 6.0; rv:12.0) Gecko/20100101 Firefox/12.0	50	50	2112	1.69E+12	Florida	5/21/2013 6:17	under30	Male	noanswer	noanswer	noanswer	1.69E+12	Tue May 21 06:13:39 PDT 2013	Tue May 21 06:14:55 PDT 2013	1.69E+12
1.37E+12	5/22/2013 11:36	0	0.87	1	0	0	1					1.69E+12	5/22/2013 11:37	Mozilla/5.0 (Macintosh; Intel Mac OS X 10.7; rv:21.0) Gecko/20100101 Firefox/21.0	0	0	1123	1.69E+12	California	5/22/2013 11:37	under30	Female	white	50	bachelors	1.69E+12	Wed May 22 11:26:18 PDT 2013	Wed May 22 11:37:15 PDT 2013	1.69E+12
1.37E+12	5/21/2013 1:18	0.87	0.87	0	1	1	0					1.69E+12	5/21/2013 1:16	Mozilla/5.0 (Windows NT 6.2; WOW64) AppleWebKit/537.31 (KHTML, like Gecko) Chrome/26.0.1410.64 Safari/537.31	9	9	2121	1.69E+12	California	5/21/2013 1:18	under30	Male	hispanic	20	none	1.69E+12	Tue May 21 01:12:10 PDT 2013	Tue May 21 01:17:58 PDT 2013	1.69E+12
1.37E+12	5/20/2013 23:23	5	5	0	0	0	0					1.69E+12	5/20/2013 23:24	Mozilla/5.0 (Windows NT 6.1; WOW64; rv:21.0) Gecko/20100101 Firefox/21.0	50	25	1121	1.69E+12	California	5/20/2013 23:24	under30	Male	black	80	assoc	1.69E+12	Mon May 20 23:19:22 PDT 2013	Mon May 20 23:23:49 PDT 2013	1.69E+12
1.37E+12	5/22/2013 11:40	0.87	0.87	0	0	0	0					1.69E+12	5/22/2013 11:37	Mozilla/5.0 (Windows NT 5.1; rv:20.0) Gecko/20100101 Firefox/20.0	0	10	2111	1.69E+12	California	5/22/2013 11:40	forties	Male	white	80	assoc	1.69E+12	Wed May 22 11:28:50 PDT 2013	Wed May 22 11:40:08 PDT 2013	1.69E+12
1.37E+12	5/20/2013 15:39	5	5	0	0	1	1					1.69E+12	5/20/2013 15:40	Mozilla/5.0 (Windows NT 6.1; WOW64) AppleWebKit/537.31 (KHTML, like Gecko) Chrome/26.0.1410.64 Safari/537.31	9	9	1223	1.69E+12	Missouri	5/20/2013 15:40	under30	Male	asian	20	bachelors	1.69E+12	Mon May 20 15:33:10 PDT 2013	Mon May 20 15:39:57 PDT 2013	1.69E+12
1.37E+12	5/20/2013 17:13	0.87	0.5	0	0	1	0					1.69E+12	5/20/2013 17:07	Mozilla/5.0 (compatible; MSIE 10.0; Windows NT 6.1; WOW64; Trident/6.0)	71	50	2222	1.69E+12	California	5/20/2013 17:14	60plus	Male	white	50	assoc	1.69E+12	Mon May 20 17:01:55 PDT 2013	Mon May 20 17:13:58 PDT 2013	1.69E+12
1.37E+12	5/22/2013 11:03	0.87	0.87	0	0	0	0					1.69E+12	5/22/2013 11:06	Mozilla/5.0 (Windows NT 6.1) AppleWebKit/537.17 (KHTML, like Gecko) Chrome/24.0.1312.52 Safari/537.17	50	19	1111	1.69E+12	Wisconsin	5/22/2013 11:06	under30	Male	white	80	bachelors	1.69E+12	Wed May 22 10:58:46 PDT 2013	Wed May 22 11:05:58 PDT 2013	1.69E+12
1.37E+12	5/21/2013 18:53	0.87	0.87	0	0	0	0					1.69E+12	5/21/2013 18:54	Mozilla/5.0 (Windows NT 6.1; WOW64) AppleWebKit/537.31 (KHTML, like Gecko) Chrome/26.0.1410.64 Safari/537.31	9	9	1221	1.69E+12	Wisconsin	5/21/2013 18:55	thirties	Male	white	80	assoc	1.69E+12	Tue May 21 18:44:25 PDT 2013	Tue May 21 18:54:24 PDT 2013	1.69E+12
1.37E+12	5/22/2013 9:04	0.87	1	0	0	0	0					1.69E+12	5/22/2013 9:05	Mozilla/5.0 (Windows NT 6.0) AppleWebKit/537.31 (KHTML, like Gecko) Chrome/26.0.1410.64 Safari/537.31	100	100	1112	1.69E+12	California	5/22/2013 9:05	under30	Male	asian	150	assoc	1.69E+12	Wed May 22 09:01:33 PDT 2013	Wed May 22 09:04:49 PDT 2013	1.69E+12
1.37E+12	5/21/2013 5:52	0.87	5	0	0	0	0					1.69E+12	5/21/2013 5:53	Mozilla/5.0 (Windows NT 6.1; WOW64) AppleWebKit/537.31 (KHTML, like Gecko) Chrome/26.0.1410.64 Safari/537.31	100	90	1222	1.69E+12	Georgia	5/21/2013 5:53	under30	Male	white	150	assoc	1.69E+12	Tue May 21 05:52:50 PDT 2013	Tue May 21 05:53:02 PDT 2013	1.69E+12
1.37E+12	5/22/2013 10:55	5	5	0	1	1	0					1.69E+12	5/22/2013 10:53	Mozilla/5.0 (Windows NT 5.1) AppleWebKit/537.31 (KHTML, like Gecko) Chrome/26.0.1410.64 Safari/537.31	50	50	2122	1.69E+12	California	5/22/2013 10:55	thirties	Female	white	80	bachelors	1.69E+12	Wed May 22 10:51:03 PDT 2013	Wed May 22 10:55:03 PDT 2013	1.69E+12
1.37E+12	5/20/2013 18:05	5	5	0	0	0	0					1.69E+12	5/20/2013 18:07	Mozilla/5.0 (Windows NT 6.1; WOW64; rv:21.0) Gecko/20100101 Firefox/21.0	25	25	1111	1.69E+12	California	5/20/2013 18:07	thirties	Female	black	80	bachelors	1.69E+12	Mon May 20 17:53:58 PDT 2013	Mon May 20 18:06:37 PDT 2013	1.69E+12
1.37E+12	5/22/2013 15:49	0.87	0.87	0	0	0	1					1.69E+12	5/22/2013 15:49	Mozilla/5.0 (Windows NT 6.2; WOW64) AppleWebKit/537.31 (KHTML, like Gecko) Chrome/26.0.1410.64 Safari/537.31	80	91	1113	1.69E+12	California	5/22/2013 15:50	under30	Male	white	20	assoc	1.69E+12	Wed May 22 15:45:25 PDT 2013	Wed May 22 15:49:18 PDT 2013	1.69E+12
1.37E+12	5/22/2013 14:41	5	5	0	0	0	0					1.69E+12	5/22/2013 14:39	Mozilla/5.0 (Windows NT 6.1; WOW64) AppleWebKit/537.31 (KHTML, like Gecko) Chrome/26.0.1410.64 Safari/537.31	0	50	2213	1.69E+12	Massachusetts	5/22/2013 14:41	under30	Male	white	more	none	1.69E+12	Wed May 22 14:40:23 PDT 2013	Wed May 22 14:40:29 PDT 2013	1.69E+12
1.37E+12	5/20/2013 16:11	0.87	0.87	0	0	0	0					1.69E+12	5/20/2013 16:09	Mozilla/5.0 (Macintosh; Intel Mac OS X 10.7; rv:20.0) Gecko/20100101 Firefox/20.0	50	9	2112	1.69E+12	Texas	5/20/2013 16:11	under30	Female	white	50	bachelors	1.69E+12	Mon May 20 16:06:54 PDT 2013	Mon May 20 16:10:48 PDT 2013	1.69E+12
1.37E+12	5/20/2013 17:36	5	5	0	1	0	1					1.69E+12	5/20/2013 17:37	Mozilla/5.0 (Windows NT 6.1; WOW64; rv:20.0) Gecko/20100101 Firefox/20.0	50	50	1221	1.69E+12	Texas	5/20/2013 17:37	forties	Male	white	50	assoc	1.69E+12	Mon May 20 17:31:44 PDT 2013	Mon May 20 17:37:11 PDT 2013	1.69E+12
1.37E+12	5/21/2013 0:23	5	0.87	0	0	1	1					1.69E+12	5/21/2013 0:25	Mozilla/5.0 (Windows NT 6.1; WOW64; rv:21.0) Gecko/20100101 Firefox/21.0	50	9	1213	1.69E+12	Texas	5/21/2013 0:25	thirties	Male	asian	80	bachelors	1.69E+12	Tue May 21 00:15:45 PDT 2013	Tue May 21 00:25:17 PDT 2013	1.69E+12
1.37E+12	5/22/2013 14:25	3	2.5	0	0	0	0					1.69E+12	5/22/2013 14:26	Mozilla/5.0 (Macintosh; Intel Mac OS X 10_6_8) AppleWebKit/537.31 (KHTML, like Gecko) Chrome/26.0.1410.65 Safari/537.31	9	9	1122	1.69E+12	Virginia	5/22/2013 14:26	under30	Male	white	20	bachelors	1.69E+12	Wed May 22 14:21:04 PDT 2013	Wed May 22 14:25:37 PDT 2013	1.69E+12
1.37E+12	5/22/2013 8:25	0.87	0.87	0	1	1	0					1.69E+12	5/22/2013 8:23	Mozilla/5.0 (Macintosh; Intel Mac OS X 10.6; rv:21.0) Gecko/20100101 Firefox/21.0	0	15	2213	1.69E+12	New Jersey	5/22/2013 8:25	under30	Male	white	80	bachelors	1.69E+12	Wed May 22 08:19:45 PDT 2013	Wed May 22 08:24:49 PDT 2013	1.69E+12
1.37E+12	5/22/2013 14:55	5	5	0	0	1	1					1.69E+12	5/22/2013 14:55	Mozilla/5.0 (Windows NT 6.2; WOW64; rv:21.0) Gecko/20100101 Firefox/21.0	50	50	1211	1.69E+12	Pennsylvania	5/22/2013 14:56	under30	Female	white	50	bachelors	1.69E+12	Wed May 22 14:50:34 PDT 2013	Wed May 22 14:55:14 PDT 2013	1.69E+12
1.37E+12	5/22/2013 8:41	3	3.5	0	0	0	0					1.69E+12	5/22/2013 8:39	Mozilla/5.0 (Windows NT 6.1; WOW64; rv:20.0) Gecko/20100101 Firefox/20.0	30	40	2222	1.69E+12	Florida	5/22/2013 8:41	under30	Male	white	20	postgrad	1.69E+12	Wed May 22 08:40:21 PDT 2013	Wed May 22 08:42:00 PDT 2013	1.69E+12
1.37E+12	5/21/2013 8:01	5	5	0	0	0	0					1.69E+12	5/21/2013 8:02	Mozilla/5.0 (compatible; MSIE 10.0; Windows NT 6.1; WOW64; Trident/6.0)	10	0	1111	1.69E+12	Massachusetts	5/21/2013 8:02	thirties	Male	white	50	assoc	1.69E+12	Tue May 21 08:00:12 PDT 2013	Tue May 21 08:01:57 PDT 2013	1.69E+12
1.37E+12	5/23/2013 2:55	4	3	0	0	0	0					1.69E+12	5/23/2013 2:57	Mozilla/5.0 (Windows NT 6.0; rv:20.0) Gecko/20100101 Firefox/20.0	50	40	1222	1.69E+12	Oregon	5/23/2013 2:57	under30	Male	white	80	assoc	1.69E+12	Thu May 23 02:47:46 PDT 2013	Thu May 23 02:58:23 PDT 2013	1.69E+12
1.37E+12	5/22/2013 8:26	2	2.5	0	0	0	0					1.69E+12	5/22/2013 8:28	Mozilla/5.0 (Macintosh; Intel Mac OS X 10_8_3) AppleWebKit/537.36 (KHTML, like Gecko) Chrome/27.0.1453.93 Safari/537.36	0	14	1212	1.69E+12	Illinois	5/22/2013 8:28	under30	Male	white	50	bachelors	1.69E+12	Wed May 22 08:23:23 PDT 2013	Wed May 22 08:27:20 PDT 2013	1.69E+12
1.37E+12	5/22/2013 11:13	5	5	0	0	0	1					1.69E+12	5/22/2013 11:11	Mozilla/5.0 (Macintosh; Intel Mac OS X 10.5; rv:16.0) Gecko/20100101 Firefox/16.0	50	50	2111	1.69E+12	California	5/22/2013 11:13	under30	Male	white	80	assoc	1.69E+12	Wed May 22 11:05:57 PDT 2013	Wed May 22 11:12:42 PDT 2013	1.69E+12
1.37E+12	5/20/2013 22:59	0.87	0.87	0	1	0	0					1.69E+12	5/20/2013 23:00	Mozilla/5.0 (Macintosh; Intel Mac OS X 10_8_3) AppleWebKit/536.29.13 (KHTML, like Gecko) Version/6.0.4 Safari/536.29.13	9	9	1111	1.69E+12	California	5/20/2013 23:00	under30	Male	asian	150	bachelors	1.69E+12	Mon May 20 22:55:42 PDT 2013	Mon May 20 22:59:59 PDT 2013	1.69E+12
1.37E+12	5/22/2013 11:28	5	6	1	0	0	0					1.69E+12	5/22/2013 11:28	Mozilla/5.0 (Macintosh; Intel Mac OS X 10.6; rv:20.0) Gecko/20100101 Firefox/20.0	99	100	1121	1.69E+12	Florida	5/22/2013 11:29	under30	Male	black	80	bachelors	1.69E+12	Wed May 22 11:23:25 PDT 2013	Wed May 22 11:28:12 PDT 2013	1.69E+12
1.37E+12	5/20/2013 16:21	5	5	0	0	0	0					1.69E+12	5/20/2013 16:22	Mozilla/5.0 (Macintosh; Intel Mac OS X 10.8; rv:21.0) Gecko/20100101 Firefox/21.0	50	50	1121	1.69E+12	Florida	5/20/2013 16:22	under30	Male	black	80	assoc	1.69E+12	Mon May 20 16:17:38 PDT 2013	Mon May 20 16:21:56 PDT 2013	1.69E+12
1.37E+12	5/22/2013 20:19	0.87	5	0	1	0	1					1.69E+12	5/22/2013 20:17	Mozilla/5.0 (Macintosh; Intel Mac OS X 10_6_8) AppleWebKit/537.36 (KHTML, like Gecko) Chrome/27.0.1453.93 Safari/537.36	50	50	2121	1.69E+12	Utah	5/22/2013 20:19	thirties	Male	white	80	assoc	1.69E+12	Wed May 22 20:14:25 PDT 2013	Wed May 22 20:19:00 PDT 2013	1.69E+12
1.37E+12	5/20/2013 16:12	2	5	0	1	0	0					1.69E+12	5/20/2013 16:10	Mozilla/5.0 (Windows NT 6.1; WOW64) AppleWebKit/537.31 (KHTML, like Gecko) Chrome/26.0.1410.64 Safari/537.31	1	25	2223	1.69E+12	Oregon	5/20/2013 16:12	under30	Female	white	50	assoc	1.69E+12	Mon May 20 16:07:31 PDT 2013	Mon May 20 16:12:04 PDT 2013	1.69E+12
1.37E+12	5/22/2013 20:56	5	1	0	0	0	0					1.69E+12	5/22/2013 20:56	Mozilla/5.0 (Windows NT 6.1; rv:20.0) Gecko/20100101 Firefox/20.0	50	50	1122	1.69E+12	Oregon	5/22/2013 20:57	under30	Female	white	80	bachelors	1.69E+12	Wed May 22 20:51:49 PDT 2013	Wed May 22 20:56:16 PDT 2013	1.69E+12
1.37E+12	5/20/2013 16:31	1	1	0	0	0	0					1.69E+12	5/20/2013 16:31	Mozilla/5.0 (Macintosh; Intel Mac OS X 10_6_8) AppleWebKit/537.31 (KHTML, like Gecko) Chrome/26.0.1410.65 Safari/537.31	20	10	1121	1.69E+12	Illinois	5/20/2013 16:31	thirties	Male	white	50	bachelors	1.69E+12	Mon May 20 16:27:08 PDT 2013	Mon May 20 16:31:12 PDT 2013	1.69E+12
1.37E+12	5/20/2013 16:10	5	5	0	0	0	0					1.69E+12	5/20/2013 16:07	Mozilla/5.0 (Windows NT 6.1) AppleWebKit/537.31 (KHTML, like Gecko) Chrome/26.0.1410.64 Safari/537.31	50	50	2112	1.69E+12	California	5/20/2013 16:10	under30	Male	white	50	bachelors	1.69E+12	Mon May 20 16:04:34 PDT 2013	Mon May 20 16:09:48 PDT 2013	1.69E+12
1.37E+12	5/22/2013 7:37	5	2	1	0	0	0					1.69E+12	5/22/2013 7:38	Mozilla/5.0 (Windows NT 6.1; WOW64) AppleWebKit/537.31 (KHTML, like Gecko) Chrome/26.0.1410.64 Safari/537.31	50	40	1222	1.69E+12	Florida	5/22/2013 7:38	forties	Male	white	noanswer	bachelors	1.69E+12	Wed May 22 07:33:28 PDT 2013	Wed May 22 07:38:11 PDT 2013	1.69E+12
1.37E+12	5/22/2013 9:59	5	5	0	0	0	0					1.69E+12	5/22/2013 9:58	Mozilla/5.0 (Windows NT 6.1; WOW64) AppleWebKit/537.31 (KHTML, like Gecko) Chrome/26.0.1410.64 Safari/537.31	50	50	2122	1.69E+12	Florida	5/22/2013 9:59	thirties	Female	white	20	assoc	1.69E+12	Wed May 22 09:55:35 PDT 2013	Wed May 22 09:58:39 PDT 2013	1.69E+12
1.37E+12	5/22/2013 8:55	0.87	0.87	0	1	1	0					1.69E+12	5/22/2013 8:55	Mozilla/5.0 (Windows NT 6.1; rv:20.0) Gecko/20100101 Firefox/20.0	0	100	1211	1.69E+12	Georgia	5/22/2013 8:56	60plus	Male	white	50	bachelors	1.69E+12	Wed May 22 08:47:50 PDT 2013	Wed May 22 08:55:35 PDT 2013	1.69E+12
1.37E+12	5/22/2013 14:37	0.87	2	0	0	1	1					1.69E+12	5/22/2013 14:35	Mozilla/5.0 (Macintosh; Intel Mac OS X 10.7; rv:17.0) Gecko/20100101 Firefox/17.0	0	17	2113	1.69E+12	Michigan	5/22/2013 14:37	under30	Male	white	50	assoc	1.69E+12	Wed May 22 14:32:53 PDT 2013	Wed May 22 14:36:29 PDT 2013	1.69E+12
1.37E+12	5/21/2013 6:53	0.87	0.87	1	0	1	0					1.69E+12	5/21/2013 6:50	Mozilla/5.0 (Windows NT 6.0) AppleWebKit/537.31 (KHTML, like Gecko) Chrome/26.0.1410.64 Safari/537.31	50	50	2122	1.69E+12	Michigan	5/21/2013 6:53	thirties	Male	white	50	bachelors	1.69E+12	Tue May 21 06:47:19 PDT 2013	Tue May 21 06:52:50 PDT 2013	1.69E+12
1.37E+12	5/20/2013 17:26	4.5	4	0	0	1	1					1.69E+12	5/20/2013 17:22	Mozilla/5.0 (Macintosh; Intel Mac OS X 10.6; rv:20.0) Gecko/20100101 Firefox/20.0	50	41	2123	1.69E+12	Pennsylvania	5/20/2013 17:26	under30	Male	white	80	assoc	1.69E+12	Mon May 20 17:25:40 PDT 2013	Mon May 20 17:25:54 PDT 2013	1.69E+12
1.37E+12	5/22/2013 7:44	5	5	0	0	0	0					1.69E+12	5/22/2013 7:42	Mozilla/5.0 (Windows NT 6.1; WOW64) AppleWebKit/537.31 (KHTML, like Gecko) Chrome/26.0.1410.64 Safari/537.31	50	50	2212	1.69E+12	Colorado	5/22/2013 7:44	forties	Male	white	20	assoc	1.69E+12	Wed May 22 07:39:20 PDT 2013	Wed May 22 07:44:05 PDT 2013	1.69E+12
1.37E+12	5/22/2013 13:31	0.87	0.87	0	1	0	0					1.69E+12	5/22/2013 13:32	Mozilla/5.0 (Windows NT 6.1; WOW64; rv:20.0) Gecko/20100101 Firefox/20.0	9	9	1211	1.69E+12	Washington	5/22/2013 13:32	thirties	Male	asian	50	postgrad	1.69E+12	Wed May 22 13:27:38 PDT 2013	Wed May 22 13:31:52 PDT 2013	1.69E+12
1.37E+12	5/22/2013 13:50	0.87	0.87	0	1	0	0					1.69E+12	5/22/2013 13:48	Mozilla/5.0 (Windows NT 6.1; WOW64) AppleWebKit/537.31 (KHTML, like Gecko) Chrome/26.0.1410.64 Safari/537.31	50	75	2222	1.69E+12	Minnesota	5/22/2013 13:50	under30	Male	white	80	bachelors	1.69E+12	Wed May 22 13:46:11 PDT 2013	Wed May 22 13:49:23 PDT 2013	1.69E+12
1.37E+12	5/22/2013 18:28	2	3	0	0	0	0					1.69E+12	5/22/2013 18:29	Mozilla/5.0 (Windows NT 6.1; WOW64; rv:21.0) Gecko/20100101 Firefox/21.0	50	0	1212	1.69E+12	Iowa	5/22/2013 18:29	under30	Male	white	80	assoc	1.69E+12	Wed May 22 18:24:35 PDT 2013	Wed May 22 18:28:58 PDT 2013	1.69E+12
1.37E+12	5/21/2013 8:53	5	2	0	0	0	0					1.69E+12	5/21/2013 8:54	Mozilla/5.0 (Windows NT 6.1; WOW64) AppleWebKit/537.31 (KHTML, like Gecko) Chrome/26.0.1410.64 Safari/537.31	50	25	1122	1.69E+12	Oregon	5/21/2013 8:55	thirties	Male	white	50	assoc	1.69E+12	Tue May 21 08:52:51 PDT 2013	Tue May 21 08:59:39 PDT 2013	1.69E+12
1.37E+12	5/22/2013 14:19	0	4	1	1	0	0					1.69E+12	5/22/2013 14:16	Mozilla/5.0 (Windows NT 6.1; WOW64) AppleWebKit/537.31 (KHTML, like Gecko) Chrome/26.0.1410.64 Safari/537.31	0	40	2212	1.69E+12	Arizona	5/22/2013 14:19	under30	Male	white	50	assoc	1.69E+12	Wed May 22 14:13:10 PDT 2013	Wed May 22 14:18:55 PDT 2013	1.69E+12
1.37E+12	5/20/2013 16:39	4.5	3.5	0	0	0	0					1.69E+12	5/20/2013 16:37	Mozilla/5.0 (Windows NT 6.1; WOW64) AppleWebKit/537.31 (KHTML, like Gecko) Chrome/26.0.1410.64 Safari/537.31	50	50	2121	1.69E+12	Illinois	5/20/2013 16:39	under30	Female	hispanic	150	assoc	1.69E+12	Mon May 20 16:33:31 PDT 2013	Mon May 20 16:39:11 PDT 2013	1.69E+12
1.37E+12	5/22/2013 20:58	5	5	0	1	0	1					1.69E+12	5/22/2013 21:00	Mozilla/5.0 (Windows NT 6.1; WOW64) AppleWebKit/537.31 (KHTML, like Gecko) Chrome/26.0.1410.64 Safari/537.31	50	50	1121	1.69E+12	Georgia	5/22/2013 21:00	thirties	Male	white	50	assoc	1.69E+12	Wed May 22 20:51:22 PDT 2013	Wed May 22 20:59:51 PDT 2013	1.69E+12
1.37E+12	5/22/2013 17:18	5	5	0	0	0	0					1.69E+12	5/22/2013 17:16	Mozilla/5.0 (Macintosh; Intel Mac OS X 10_8_2) AppleWebKit/537.36 (KHTML, like Gecko) Chrome/27.0.1453.93 Safari/537.36	50	50	2123	1.69E+12	Pennsylvania	5/22/2013 17:18	under30	Male	white	80	postgrad	1.69E+12	Wed May 22 17:18:03 PDT 2013	Wed May 22 17:18:16 PDT 2013	1.69E+12
1.37E+12	5/22/2013 9:37	5	5	0	0	0	0					1.69E+12	5/22/2013 9:36	Mozilla/5.0 (Windows NT 6.1; WOW64) AppleWebKit/537.31 (KHTML, like Gecko) Chrome/26.0.1410.64 Safari/537.31	50	50	2121	1.69E+12	Washington	5/22/2013 9:38	under30	Male	asian	80	bachelors	1.69E+12	Wed May 22 09:34:15 PDT 2013	Wed May 22 09:37:07 PDT 2013	1.69E+12
1.37E+12	5/20/2013 20:41	5	0.87	0	1	0	1					1.69E+12	5/20/2013 20:35	Mozilla/5.0 (X11; CrOS armv7l 3701.81.2) AppleWebKit/537.31 (KHTML, like Gecko) Chrome/26.0.1410.57 Safari/537.31	50	50	2111	1.69E+12	Massachusetts	5/20/2013 20:41	under30	Male	other	50	bachelors	1.69E+12	Mon May 20 20:31:27 PDT 2013	Mon May 20 20:41:04 PDT 2013	1.69E+12
1.37E+12	5/22/2013 21:11	5	5	1	0	0	1					1.69E+12	5/22/2013 21:13	Mozilla/5.0 (Windows NT 6.1; WOW64; rv:20.0) Gecko/20100101 Firefox/20.0	50	50	1212	1.69E+12	Connecticut	5/22/2013 21:13	under30	Female	white	20	postgrad	1.69E+12	Wed May 22 21:07:00 PDT 2013	Wed May 22 21:12:44 PDT 2013	1.69E+12
1.37E+12	5/20/2013 19:43	5	5	0	0	0	0					1.69E+12	5/20/2013 19:45	Mozilla/5.0 (Windows NT 6.1; WOW64; rv:21.0) Gecko/20100101 Firefox/21.0	50	50	1211	1.69E+12	Connecticut	5/20/2013 19:45	thirties	Female	white	150	bachelors	1.69E+12	Mon May 20 19:37:42 PDT 2013	Mon May 20 19:45:00 PDT 2013	1.69E+12
1.37E+12	5/20/2013 17:40	0.87	0.87	0	0	0	0					1.69E+12	5/20/2013 17:39	Mozilla/5.0 (Windows NT 6.2; WOW64) AppleWebKit/537.31 (KHTML, like Gecko) Chrome/26.0.1410.64 Safari/537.31	0	9	2212	1.69E+12	Georgia	5/20/2013 17:40	under30	Male	white	50	bachelors	1.69E+12	Mon May 20 17:38:01 PDT 2013	Mon May 20 17:40:01 PDT 2013	1.69E+12
1.37E+12	5/22/2013 8:15	0.87	0.87	0	0	0	0					1.69E+12	5/22/2013 8:16	Mozilla/5.0 (X11; Linux x86_64) AppleWebKit/537.31 (KHTML, like Gecko) Chrome/26.0.1410.63 Safari/537.31	20	10	1222	1.69E+12	Colorado	5/22/2013 8:16	under30	Female	white	50	bachelors	1.69E+12	Wed May 22 08:12:10 PDT 2013	Wed May 22 08:16:14 PDT 2013	1.69E+12
1.37E+12	5/20/2013 18:19	5	5	0	0	0	0					1.69E+12	5/20/2013 18:20	Mozilla/5.0 (Windows NT 6.1; WOW64) AppleWebKit/537.31 (KHTML, like Gecko) Chrome/26.0.1410.64 Safari/537.31	50	50	1212	1.69E+12	Maryland	5/20/2013 18:20	60plus	Female	white	80	assoc	1.69E+12	Mon May 20 18:14:29 PDT 2013	Mon May 20 18:20:19 PDT 2013	1.69E+12
1.37E+12	5/22/2013 11:45	0.87	5	0	0	0	0					1.69E+12	5/22/2013 11:47	Mozilla/5.0 (Windows NT 6.1; WOW64) AppleWebKit/537.31 (KHTML, like Gecko) Chrome/26.0.1410.64 Safari/537.31	9	9	1113	1.69E+12	Massachusetts	5/22/2013 11:47	thirties	Male	white	noanswer	bachelors	1.69E+12	Wed May 22 11:42:09 PDT 2013	Wed May 22 11:46:24 PDT 2013	1.69E+12
1.37E+12	5/22/2013 10:20	0.87	0.87	0	0	0	0					1.69E+12	5/22/2013 10:18	Mozilla/5.0 (compatible; MSIE 10.0; Windows NT 6.1; WOW64; Trident/6.0)	55	50	2123	1.69E+12	Kentucky	5/22/2013 10:20	thirties	Female	white	50	bachelors	1.69E+12	Wed May 22 10:15:55 PDT 2013	Wed May 22 10:20:35 PDT 2013	1.69E+12
1.37E+12	5/22/2013 13:35	0	5	0	0	0	0					1.69E+12	5/22/2013 13:37	Mozilla/5.0 (X11; Linux i686; rv:21.0) Gecko/20100101 Firefox/21.0	50	50	1222	1.69E+12	Colorado	5/22/2013 13:38	thirties	Male	other	20	assoc	1.69E+12	Wed May 22 13:29:16 PDT 2013	Wed May 22 13:37:37 PDT 2013	1.69E+12
1.37E+12	5/22/2013 13:51	0.87	0.87	0	0	0	0					1.69E+12	5/22/2013 13:49	Mozilla/5.0 (Windows NT 6.1; WOW64) AppleWebKit/537.31 (KHTML, like Gecko) Chrome/26.0.1410.64 Safari/537.31	30	43	2213	1.69E+12	Ohio	5/22/2013 13:51	forties	Female	white	50	bachelors	1.69E+12	Wed May 22 13:45:14 PDT 2013	Wed May 22 13:50:34 PDT 2013	1.69E+12
1.37E+12	5/22/2013 20:15	9	9	0	1	0	1					1.69E+12	5/22/2013 20:12	Mozilla/5.0 (Windows NT 6.1; WOW64; rv:21.0) Gecko/20100101 Firefox/21.0	100	90	2111	1.69E+12	North Carolina	5/22/2013 20:15	thirties	Male	white	80	postgrad	1.69E+12	Wed May 22 20:15:01 PDT 2013	Wed May 22 20:15:07 PDT 2013	1.69E+12
1.37E+12	5/20/2013 16:01	6	5	0	0	0	1					1.69E+12	5/20/2013 16:01	Mozilla/5.0 (compatible; MSIE 9.0; Windows NT 6.1; WOW64; Trident/5.0)	1	1	1223	1.69E+12	Pennsylvania	5/20/2013 16:02	thirties	Female	white	20	assoc	1.69E+12	Mon May 20 15:57:45 PDT 2013	Mon May 20 16:01:27 PDT 2013	1.69E+12
1.37E+12	5/20/2013 16:05	0.87	5	0	0	0	0					1.69E+12	5/20/2013 16:04	Mozilla/5.0 (Windows NT 6.1; WOW64; rv:21.0) Gecko/20100101 Firefox/21.0	0	60	2221	1.69E+12	Georgia	5/20/2013 16:06	under30	Male	asian	80	bachelors	1.69E+12	Mon May 20 16:02:38 PDT 2013	Mon May 20 16:05:12 PDT 2013	1.69E+12
1.37E+12	5/22/2013 13:24	5	5	1	0	0	1					1.69E+12	5/22/2013 13:23	Mozilla/5.0 (Windows NT 6.1; WOW64) AppleWebKit/537.31 (KHTML, like Gecko) Chrome/26.0.1410.64 Safari/537.31	100	50	2221	1.69E+12	Oregon	5/22/2013 13:24	under30	Male	white	50	assoc	1.69E+12	Wed May 22 13:21:13 PDT 2013	Wed May 22 13:23:17 PDT 2013	1.69E+12
1.37E+12	5/22/2013 13:57	5	5	0	0	0	0					1.69E+12	5/22/2013 13:57	Mozilla/5.0 (Windows NT 6.1; WOW64) AppleWebKit/537.31 (KHTML, like Gecko) Chrome/26.0.1410.64 Safari/537.31	50	30	1122	1.69E+12	Pennsylvania	5/22/2013 13:57	thirties	NoAnswer	white	20	assoc	1.69E+12	Wed May 22 13:55:01 PDT 2013	Wed May 22 13:56:51 PDT 2013	1.69E+12
1.37E+12	5/22/2013 19:32	7.5	9	0	0	0	0					1.69E+12	5/22/2013 19:32	Mozilla/5.0 (Windows NT 6.1; WOW64; rv:21.0) Gecko/20100101 Firefox/21.0	50	50	1121	1.69E+12	West Virginia	5/22/2013 19:33	under30	Male	other	150	assoc	1.69E+12	Wed May 22 19:29:27 PDT 2013	Wed May 22 19:32:29 PDT 2013	1.69E+12
1.37E+12	5/20/2013 16:16	3	5	0	0	1	1					1.69E+12	5/20/2013 16:14	Mozilla/5.0 (Windows NT 6.1; WOW64) AppleWebKit/537.31 (KHTML, like Gecko) Chrome/26.0.1410.64 Safari/537.31	30	50	2113	1.69E+12	Pennsylvania	5/20/2013 16:16	thirties	Female	white	50	assoc	1.69E+12	Mon May 20 16:11:46 PDT 2013	Mon May 20 16:15:38 PDT 2013	1.69E+12
1.37E+12	5/23/2013 7:02	0.87	0.87	0	0	0	0					1.69E+12	5/23/2013 7:04	Mozilla/5.0 (Windows NT 6.1; WOW64) AppleWebKit/537.31 (KHTML, like Gecko) Chrome/26.0.1410.64 Safari/537.31	50	50	1123	1.69E+12	Virginia	5/23/2013 7:04	under30	Male	other	20	none	1.69E+12	Thu May 23 06:55:50 PDT 2013	Thu May 23 07:03:50 PDT 2013	1.69E+12
1.37E+12	5/22/2013 17:58	0.87	0.87	0	0	0	0					1.69E+12	5/22/2013 17:56	Mozilla/5.0 (Macintosh; Intel Mac OS X 10_6_8) AppleWebKit/537.31 (KHTML, like Gecko) Chrome/26.0.1410.65 Safari/537.31	50	50	2111	1.69E+12	Minnesota	5/22/2013 17:58	under30	Male	white	20	postgrad	1.69E+12	Wed May 22 17:52:59 PDT 2013	Wed May 22 17:57:41 PDT 2013	1.69E+12
1.37E+12	5/20/2013 20:14	5	5	1	1	0	1					1.69E+12	5/20/2013 20:12	Mozilla/5.0 (Macintosh; Intel Mac OS X 10_8_3) AppleWebKit/536.29.13 (KHTML, like Gecko) Version/6.0.4 Safari/536.29.13	0	50	2223	1.69E+12	Minnesota	5/20/2013 20:14	thirties	Male	white	50	bachelors	1.69E+12	Mon May 20 20:14:10 PDT 2013	Mon May 20 20:14:18 PDT 2013	1.69E+12
1.37E+12	5/21/2013 13:31	0.87	0.87	0	0	0	0					1.69E+12	5/21/2013 13:32	Mozilla/5.0 (Macintosh; Intel Mac OS X 10_6_8) AppleWebKit/534.57.2 (KHTML, like Gecko) Version/5.1.7 Safari/534.57.2	9	9	1211	1.69E+12	North Carolina	5/21/2013 13:33	under30	Female	black	50	bachelors	1.69E+12	Tue May 21 13:32:08 PDT 2013	Tue May 21 13:32:23 PDT 2013	1.69E+12
1.37E+12	5/20/2013 16:07	5	5	0	0	0	0					1.69E+12	5/20/2013 16:07	Mozilla/5.0 (Windows NT 6.1; WOW64; rv:20.0) Gecko/20100101 Firefox/20.0	50	50	1221	1.69E+12	North Carolina	5/20/2013 16:07	under30	Male	asian	150	assoc	1.69E+12	Mon May 20 16:04:32 PDT 2013	Mon May 20 16:07:20 PDT 2013	1.69E+12
1.37E+12	5/23/2013 7:31	0.87	0.4	0	0	0	0					1.69E+12	5/23/2013 7:32	Mozilla/5.0 (Windows NT 6.1; WOW64) AppleWebKit/537.31 (KHTML, like Gecko) Chrome/26.0.1410.64 Safari/537.31	20	10	1211	1.69E+12	North Carolina	5/23/2013 7:32	thirties	Female	black	50	assoc	1.69E+12	Thu May 23 07:25:15 PDT 2013	Thu May 23 07:32:56 PDT 2013	1.69E+12
1.37E+12	5/22/2013 11:11	0.87	5	0	0	0	0					1.69E+12	5/22/2013 11:12	Mozilla/5.0 (Macintosh; Intel Mac OS X 10.7; rv:20.0) Gecko/20100101 Firefox/20.0	50	50	1211	1.69E+12	North Carolina	5/22/2013 11:12	under30	Female	white	50	bachelors	1.69E+12	Wed May 22 11:13:40 PDT 2013	Wed May 22 11:13:52 PDT 2013	1.69E+12
1.37E+12	5/20/2013 20:04	0.87	0.87	0	0	1	1					1.69E+12	5/20/2013 20:02	Mozilla/5.0 (Windows NT 6.1; WOW64) AppleWebKit/537.11 (KHTML, like Gecko) Chrome/23.0.1271.97 Safari/537.11	50	90	2123	1.69E+12	Ohio	5/20/2013 20:05	under30	Male	white	50	none	1.69E+12	Mon May 20 19:58:52 PDT 2013	Mon May 20 20:04:24 PDT 2013	1.69E+12
1.37E+12	5/22/2013 11:49	5	5	0	0	0	0					1.69E+12	5/22/2013 11:40	Mozilla/5.0 (Windows NT 6.0) AppleWebKit/537.31 (KHTML, like Gecko) Chrome/26.0.1410.64 Safari/537.31	50	50	2212	1.69E+12	Tennessee	5/22/2013 11:49	thirties	Male	white	50	bachelors	1.69E+12	Wed May 22 11:36:31 PDT 2013	Wed May 22 11:48:39 PDT 2013	1.69E+12
1.37E+12	5/22/2013 22:39	0.87	0.87	1	0	0	1					1.69E+12	5/22/2013 22:36	Mozilla/5.0 (Windows NT 6.2; WOW64; rv:21.0) Gecko/20100101 Firefox/21.0	50	28	2112	1.69E+12	Michigan	5/22/2013 22:40	under30	Male	white	50	bachelors	1.69E+12	Wed May 22 22:33:27 PDT 2013	Wed May 22 22:39:40 PDT 2013	1.69E+12
1.37E+12	5/22/2013 21:16	0.87	0.87	0	0	0	0					1.69E+12	5/22/2013 21:17	Mozilla/5.0 (Windows NT 6.2; WOW64) AppleWebKit/537.36 (KHTML, like Gecko) Chrome/27.0.1453.93 Safari/537.36	9	9	1223	1.69E+12	Minnesota	5/22/2013 21:17	under30	Male	white	20	assoc	1.69E+12	Wed May 22 21:12:28 PDT 2013	Wed May 22 21:16:58 PDT 2013	1.69E+12
1.37E+12	5/22/2013 10:01	5	5	0	0	0	0					1.69E+12	5/22/2013 9:58	Mozilla/5.0 (Windows NT 5.1) AppleWebKit/537.31 (KHTML, like Gecko) Chrome/26.0.1410.64 Safari/537.31	50	50	2121	1.69E+12	Oregon	5/22/2013 10:01	forties	Female	black	80	postgrad	1.69E+12	Wed May 22 09:54:54 PDT 2013	Wed May 22 10:00:52 PDT 2013	1.69E+12
1.37E+12	5/22/2013 13:46	5	5	0	0	0	0					1.69E+12	5/22/2013 13:44	Mozilla/5.0 (Windows NT 6.1; WOW64) AppleWebKit/537.31 (KHTML, like Gecko) Chrome/26.0.1410.64 Safari/537.31	65	50	2211	1.69E+12	California	5/22/2013 13:46	under30	Female	white	20	bachelors	1.69E+12	Wed May 22 13:41:55 PDT 2013	Wed May 22 13:45:34 PDT 2013	1.69E+12
1.37E+12	5/22/2013 15:06	0.87	0.87	0	1	0	1					1.69E+12	5/22/2013 15:00	Mozilla/5.0 (X11; Linux x86_64; rv:19.0) Gecko/20100101 Firefox/19.0	9	0	2121	1.69E+12	Missouri	5/22/2013 15:06	under30	Male	black	50	bachelors	1.69E+12	Wed May 22 14:57:18 PDT 2013	Wed May 22 15:05:52 PDT 2013	1.69E+12
1.37E+12	5/22/2013 8:45	7	6.54	0	0	0	0					1.69E+12	5/22/2013 8:42	Mozilla/5.0 (X11; Linux x86_64) AppleWebKit/537.31 (KHTML, like Gecko) Chrome/26.0.1410.63 Safari/537.31	80	75	2221	1.69E+12	Wisconsin	5/22/2013 8:45	forties	Male	white	50	assoc	1.69E+12	Wed May 22 08:37:36 PDT 2013	Wed May 22 08:44:58 PDT 2013	1.69E+12
1.37E+12	5/20/2013 16:06	5	5	0	0	0	0					1.69E+12	5/20/2013 16:07	Mozilla/5.0 (Windows NT 6.2; WOW64; rv:21.0) Gecko/20100101 Firefox/21.0	50	50	1112	1.69E+12	Massachusetts	5/20/2013 16:07	under30	Male	white	50	assoc	1.69E+12	Mon May 20 16:03:20 PDT 2013	Mon May 20 16:07:08 PDT 2013	1.69E+12
1.37E+12	5/20/2013 15:42	5	5	1	0	0	0					1.69E+12	5/20/2013 15:40	Mozilla/5.0 (Windows; U; Windows NT 5.0; en-US; rv:1.9.1.19) Gecko/20110420 SeaMonkey/2.0.14	99	50	2112	1.69E+12	Georgia	5/20/2013 15:43	fifties	Male	white	50	assoc	1.69E+12	Mon May 20 15:37:16 PDT 2013	Mon May 20 15:42:42 PDT 2013	1.69E+12
1.37E+12	5/20/2013 22:52	0.87	0.87	0	0	1	1					1.69E+12	5/20/2013 22:51	Mozilla/5.0 (Windows NT 6.1; WOW64; rv:21.0) Gecko/20100101 Firefox/21.0	10	0	2223	1.69E+12	Wisconsin	5/20/2013 22:52	under30	Female	white	20	none	1.69E+12	Mon May 20 22:49:05 PDT 2013	Mon May 20 22:51:54 PDT 2013	1.69E+12
1.37E+12	5/20/2013 16:14	5	10	0	0	0	0					1.69E+12	5/20/2013 16:14	Mozilla/5.0 (Macintosh; Intel Mac OS X 10_8_3) AppleWebKit/537.31 (KHTML, like Gecko) Chrome/26.0.1410.65 Safari/537.31	50	100	2212	1.69E+12	California	5/20/2013 16:15	thirties	Female	white	80	bachelors	1.69E+12	Mon May 20 16:12:23 PDT 2013	Mon May 20 16:14:16 PDT 2013	1.69E+12
1.37E+12	5/20/2013 15:39	4	5	0	0	0	0					1.69E+12	5/20/2013 15:40	Mozilla/5.0 (Macintosh; Intel Mac OS X 10_7_5) AppleWebKit/537.31 (KHTML, like Gecko) Chrome/26.0.1410.65 Safari/537.31	40	42	1213	1.69E+12	California	5/20/2013 15:40	forties	Male	white	150	postgrad	1.69E+12	Mon May 20 15:34:49 PDT 2013	Mon May 20 15:41:11 PDT 2013	1.69E+12
1.37E+12	5/20/2013 15:38	5	3	0	0	0	0					1.69E+12	5/20/2013 15:39	Mozilla/5.0 (Windows NT 6.1; WOW64) AppleWebKit/537.31 (KHTML, like Gecko) Chrome/26.0.1410.64 Safari/537.31	45	25	1221	1.69E+12	California	5/20/2013 15:39	thirties	Female	black	80	bachelors	1.69E+12	Mon May 20 15:36:30 PDT 2013	Mon May 20 15:38:43 PDT 2013	1.69E+12
1.37E+12	5/22/2013 13:06	5	5	0	0	0	0					1.69E+12	5/22/2013 13:06	Mozilla/5.0 (Windows NT 6.2; WOW64) AppleWebKit/537.36 (KHTML, like Gecko) Chrome/27.0.1453.93 Safari/537.36	59	27	1122	1.69E+12	Florida	5/22/2013 13:06	under30	Female	asian	50	bachelors	1.69E+12	Wed May 22 13:03:05 PDT 2013	Wed May 22 13:05:58 PDT 2013	1.69E+12
1.37E+12	5/22/2013 10:34	4	2	0	0	1	1					1.69E+12	5/22/2013 10:35	Mozilla/5.0 (Windows NT 5.1; rv:20.0) Gecko/20100101 Firefox/20.0	50	50	1213	1.69E+12	New Jersey	5/22/2013 10:35	under30	Female	white	20	assoc	1.69E+12	Wed May 22 10:31:07 PDT 2013	Wed May 22 10:34:48 PDT 2013	1.69E+12
1.37E+12	5/22/2013 8:20	0.87	0.87	0	0	0	0					1.69E+12	5/22/2013 8:22	Mozilla/5.0 (Macintosh; Intel Mac OS X 10_6_8) AppleWebKit/537.36 (KHTML, like Gecko) Chrome/27.0.1453.93 Safari/537.36	50	9	1212	1.69E+12	California	5/22/2013 8:22	fifties	Female	white	150	bachelors	1.69E+12	Wed May 22 08:16:06 PDT 2013	Wed May 22 08:21:40 PDT 2013	1.69E+12
1.37E+12	5/23/2013 1:15	0.87	0.87	0	0	0	0					1.69E+12	5/23/2013 1:18	Mozilla/5.0 (Windows NT 6.1; WOW64) AppleWebKit/537.31 (KHTML, like Gecko) Chrome/26.0.1410.64 Safari/537.31	9	9	1211	1.69E+12	California	5/23/2013 1:19	under30	Male	white	150	assoc	1.69E+12	Thu May 23 01:08:44 PDT 2013	Thu May 23 01:18:30 PDT 2013	1.69E+12
1.37E+12	5/22/2013 15:58	5	5	0	0	0	0					1.69E+12	5/22/2013 15:59	Mozilla/5.0 (Windows NT 5.1; rv:21.0) Gecko/20100101 Firefox/21.0	50	50	1212	1.69E+12	California	5/22/2013 15:59	forties	Female	white	80	none	1.69E+12	Wed May 22 15:53:16 PDT 2013	Wed May 22 15:59:15 PDT 2013	1.69E+12
1.37E+12	5/22/2013 9:02	0.87	0.87	0	0	0	0					1.69E+12	5/22/2013 9:01	Mozilla/5.0 (X11; Linux i686) AppleWebKit/537.36 (KHTML, like Gecko) Chrome/27.0.1453.81 Safari/537.36	9	10	2121	1.69E+12	Wisconsin	5/22/2013 9:02	under30	Male	white	20	assoc	1.69E+12	Wed May 22 08:58:50 PDT 2013	Wed May 22 09:01:47 PDT 2013	1.69E+12
1.37E+12	5/20/2013 17:01	5	5	0	0	1	0					1.69E+12	5/20/2013 16:59	Mozilla/5.0 (compatible; MSIE 9.0; Windows NT 6.1; WOW64; Trident/5.0)	50	25	2122	1.69E+12	Wisconsin	5/20/2013 17:01	fifties	Female	white	50	postgrad	1.69E+12	Mon May 20 16:57:12 PDT 2013	Mon May 20 17:01:45 PDT 2013	1.69E+12
1.37E+12	5/23/2013 11:19	5	5	0	0	0	0					1.69E+12	5/23/2013 11:22	Mozilla/5.0 (Windows NT 6.1; rv:20.0) Gecko/20100101 Firefox/20.0	50	9	1212	1.69E+12	South Carolina	5/23/2013 11:22	under30	Female	white	50	bachelors	1.69E+12	Thu May 23 11:15:08 PDT 2013	Thu May 23 11:21:53 PDT 2013	1.69E+12
1.37E+12	5/22/2013 9:16	0.9	0.8	0	0	0	0					1.69E+12	5/22/2013 9:17	Mozilla/5.0 (Windows NT 6.1; WOW64; rv:20.0) Gecko/20100101 Firefox/20.0	15	5	1221	1.69E+12	Georgia	5/22/2013 9:17	under30	Female	white	80	bachelors	1.69E+12	Wed May 22 09:12:29 PDT 2013	Wed May 22 09:16:36 PDT 2013	1.69E+12
1.37E+12	5/22/2013 18:34	0.87	5	0	0	0	0					1.69E+12	5/22/2013 18:35	Mozilla/5.0 (compatible; MSIE 10.0; Windows NT 6.1; WOW64; Trident/6.0)	50	50	1222	1.69E+12	Maryland	5/22/2013 18:36	under30	Female	white	50	assoc	1.69E+12	Wed May 22 18:31:26 PDT 2013	Wed May 22 18:35:20 PDT 2013	1.69E+12
1.37E+12	5/22/2013 17:50	5	5	1	0	0	1					1.69E+12	5/22/2013 17:52	Mozilla/5.0 (Windows NT 6.1; rv:21.0) Gecko/20100101 Firefox/21.0	50	47	1213	1.69E+12	South Carolina	5/22/2013 17:52	fifties	Female	white	50	assoc	1.69E+12	Wed May 22 17:43:54 PDT 2013	Wed May 22 17:52:38 PDT 2013	1.69E+12
1.37E+12	5/22/2013 18:25	4	4	0	0	1	1					1.69E+12	5/22/2013 18:26	Mozilla/5.0 (Windows NT 6.1; WOW64) AppleWebKit/537.31 (KHTML, like Gecko) Chrome/26.0.1410.64 Safari/537.31	50	50	1123	1.69E+12	Kentucky	5/22/2013 18:26	under30	Male	white	50	assoc	1.69E+12	Wed May 22 18:20:15 PDT 2013	Wed May 22 18:26:07 PDT 2013	1.69E+12
1.37E+12	5/22/2013 9:10	0.87	0.87	0	0	0	0					1.69E+12	5/22/2013 9:13	Mozilla/5.0 (Windows NT 6.1; rv:20.0) Gecko/20100101 Firefox/20.0	9	0	1121	1.69E+12	Texas	5/22/2013 9:13	thirties	Male	white	80	bachelors	1.69E+12	Wed May 22 09:06:17 PDT 2013	Wed May 22 09:12:46 PDT 2013	1.69E+12
1.37E+12	5/22/2013 8:11	5	5	0	0	0	0					1.69E+12	5/22/2013 8:10	Mozilla/5.0 (Windows NT 6.0) AppleWebKit/537.31 (KHTML, like Gecko) Chrome/26.0.1410.64 Safari/537.31	100	100	2211	1.69E+12	Texas	5/22/2013 8:11	under30	Male	white	50	none	1.69E+12	Wed May 22 08:07:35 PDT 2013	Wed May 22 08:10:59 PDT 2013	1.69E+12
1.37E+12	5/22/2013 1:31	5	1	0	0	0	0					1.69E+12	5/22/2013 1:28	Mozilla/5.0 (compatible; MSIE 9.0; Windows NT 6.1; WOW64; Trident/5.0; FunWebProducts)	50	25	2111	1.69E+12	Florida	5/22/2013 1:31	forties	Female	white	20	assoc	1.69E+12	Wed May 22 01:25:01 PDT 2013	Wed May 22 01:31:38 PDT 2013	1.69E+12
1.37E+12	5/22/2013 14:21	0.87	9.13	0	0	0	0					1.69E+12	5/22/2013 14:19	Mozilla/5.0 (Macintosh; Intel Mac OS X 10_8_3) AppleWebKit/536.29.13 (KHTML, like Gecko) Version/6.0.4 Safari/536.29.13	9	9	2222	1.69E+12	Florida	5/22/2013 14:22	under30	Male	white	80	assoc	1.69E+12	Wed May 22 14:16:27 PDT 2013	Wed May 22 14:21:25 PDT 2013	1.69E+12
1.37E+12	5/22/2013 8:16	0.87	0.87	0	0	0	0					1.69E+12	5/22/2013 8:16	Mozilla/5.0 (Windows NT 6.0) AppleWebKit/537.31 (KHTML, like Gecko) Chrome/26.0.1410.64 Safari/537.31	9	9	1211	1.69E+12	Florida	5/22/2013 8:16	thirties	Female	white	20	none	1.69E+12	Wed May 22 08:11:05 PDT 2013	Wed May 22 08:16:08 PDT 2013	1.69E+12
1.37E+12	5/22/2013 3:53	5	1	0	0	0	0					1.69E+12	5/22/2013 3:51	Mozilla/5.0 (Windows NT 6.1; WOW64; rv:21.0) Gecko/20100101 Firefox/21.0	20	15	2122	1.69E+12	Nevada	5/22/2013 3:54	fifties	Female	white	80	assoc	1.69E+12	Wed May 22 03:49:12 PDT 2013	Wed May 22 03:53:40 PDT 2013	1.69E+12
1.37E+12	5/22/2013 18:27	5	5	0	0	1	1					1.69E+12	5/22/2013 18:20	Mozilla/5.0 (Windows NT 6.1) AppleWebKit/537.36 (KHTML, like Gecko) Chrome/27.0.1453.93 Safari/537.36	50	50	2223	1.69E+12	California	5/22/2013 18:28	under30	Male	asian	80	bachelors	1.69E+12	Wed May 22 18:16:25 PDT 2013	Wed May 22 18:27:17 PDT 2013	1.69E+12
1.37E+12	5/22/2013 22:30	0.4	0.5	0	1	1	0					1.69E+12	5/22/2013 22:30	Mozilla/5.0 (Windows NT 6.2; WOW64) AppleWebKit/537.36 (KHTML, like Gecko) Chrome/27.0.1453.93 Safari/537.36	58	99	1213	1.69E+12	Connecticut	5/22/2013 22:31	under30	Male	asian	50	assoc	1.69E+12	Wed May 22 22:26:13 PDT 2013	Wed May 22 22:30:17 PDT 2013	1.69E+12
1.37E+12	5/22/2013 16:50	5	5	0	0	0	0					1.69E+12	5/22/2013 16:50	Mozilla/5.0 (Windows NT 6.1) AppleWebKit/537.31 (KHTML, like Gecko) Chrome/26.0.1410.64 Safari/537.31	100	87	1212	1.69E+12	Nebraska	5/22/2013 16:50	under30	Female	white	20	assoc	1.69E+12	Wed May 22 16:49:40 PDT 2013	Wed May 22 16:49:43 PDT 2013	1.69E+12
1.37E+12	5/20/2013 18:43	0.87	0.87	0	0	1	1					1.69E+12	5/20/2013 18:40	Mozilla/5.0 (Macintosh; Intel Mac OS X 10_7_5) AppleWebKit/536.29.13 (KHTML, like Gecko) Version/6.0.4 Safari/536.29.13	50	50	2213	1.69E+12	California	5/20/2013 18:43	under30	Female	other	50	assoc	1.69E+12	Mon May 20 18:43:10 PDT 2013	Mon May 20 18:43:17 PDT 2013	1.69E+12
1.37E+12	5/22/2013 9:14	5	5	0	0	0	0					1.69E+12	5/22/2013 9:15	Mozilla/5.0 (Windows NT 6.1; WOW64) AppleWebKit/537.31 (KHTML, like Gecko) Chrome/26.0.1410.64 Safari/537.31	50	50	1211	1.69E+12	Oklahoma	5/22/2013 9:15	under30	Male	asian	150	none	1.69E+12	Wed May 22 09:10:54 PDT 2013	Wed May 22 09:14:49 PDT 2013	1.69E+12
1.37E+12	5/22/2013 8:33	5	5	0	0	0	0					1.69E+12	5/22/2013 8:33	Mozilla/5.0 (Windows NT 6.2; WOW64) AppleWebKit/537.31 (KHTML, like Gecko) Chrome/26.0.1410.64 Safari/537.31	50	50	1122	1.69E+12	Indiana	5/22/2013 8:34	60plus	Male	white	50	postgrad	1.69E+12	Wed May 22 08:29:45 PDT 2013	Wed May 22 08:33:30 PDT 2013	1.69E+12
1.37E+12	5/22/2013 9:58	0.87	0.87	0	0	1	1					1.69E+12	5/22/2013 10:00	Mozilla/5.0 (X11; Linux x86_64; rv:20.0) Gecko/20100101 Firefox/20.0	9	9	1223	1.69E+12	Louisiana	5/22/2013 10:00	under30	Male	asian	20	bachelors	1.69E+12	Wed May 22 09:52:18 PDT 2013	Wed May 22 10:00:04 PDT 2013	1.69E+12
1.37E+12	5/22/2013 17:16	5	5	0	0	0	0					1.69E+12	5/22/2013 17:15	Mozilla/5.0 (Linux; U; Android 4.2.1; en-us; Nexus 7 Build/JOP40D) AppleWebKit/534.30 (KHTML, like Gecko) Version/4.0 Safari/534.30	50	50	2122	1.69E+12	California	5/22/2013 17:16	under30	Female	hispanic	20	assoc	1.69E+12	Wed May 22 17:16:12 PDT 2013	Wed May 22 17:16:19 PDT 2013	1.69E+12
1.37E+12	5/22/2013 11:33	0	0	0	0	0	0					1.69E+12	5/22/2013 11:34	Mozilla/5.0 (Windows NT 6.1; WOW64) AppleWebKit/537.31 (KHTML, like Gecko) Chrome/26.0.1410.64 Safari/537.31	0	0	1212	1.69E+12	Arizona	5/22/2013 11:34	under30	Male	white	50	assoc	1.69E+12	Wed May 22 11:28:18 PDT 2013	Wed May 22 11:33:53 PDT 2013	1.69E+12
1.37E+12	5/23/2013 6:29	5	5	0	0	0	0					1.69E+12	5/23/2013 6:29	Mozilla/5.0 (Macintosh; Intel Mac OS X 10_6_8) AppleWebKit/537.31 (KHTML, like Gecko) Chrome/26.0.1410.65 Safari/537.31	51	45	1113	1.69E+12	Arizona	5/23/2013 6:30	thirties	Male	asian	20	bachelors	1.69E+12	Thu May 23 06:26:45 PDT 2013	Thu May 23 06:29:16 PDT 2013	1.69E+12
1.37E+12	5/20/2013 18:25	0	0.25	0	0	0	0					1.69E+12	5/20/2013 18:26	Mozilla/5.0 (Windows NT 6.1) AppleWebKit/537.31 (KHTML, like Gecko) Chrome/26.0.1410.64 Safari/537.31	0	10	1221	1.69E+12	Virginia	5/20/2013 18:26	noanswer	NoAnswer	noanswer	noanswer	noanswer	1.69E+12	Mon May 20 18:25:56 PDT 2013	Mon May 20 18:26:01 PDT 2013	1.69E+12
1.37E+12	5/22/2013 8:21	5	5	0	1	1	0					1.69E+12	5/22/2013 8:17	Mozilla/5.0 (Windows NT 6.1; WOW64; rv:21.0) Gecko/20100101 Firefox/21.0	50	50	2123	1.69E+12	Virginia	5/22/2013 8:21	thirties	Male	hispanic	80	none	1.69E+12	Wed May 22 08:12:47 PDT 2013	Wed May 22 08:21:11 PDT 2013	1.69E+12
1.37E+12	5/22/2013 11:45	0.87	0.87	0	0	1	1					1.69E+12	5/22/2013 11:43	Mozilla/5.0 (Windows NT 6.1; WOW64) AppleWebKit/537.31 (KHTML, like Gecko) Chrome/26.0.1410.64 Safari/537.31	9	9	2123	1.69E+12	Nebraska	5/22/2013 11:45	under30	Male	white	150	assoc	1.69E+12	Wed May 22 11:35:30 PDT 2013	Wed May 22 11:44:26 PDT 2013	1.69E+12
1.37E+12	5/22/2013 8:58	3	2.5	0	0	1	1					1.69E+12	5/22/2013 8:59	Mozilla/5.0 (Windows NT 6.1; WOW64) AppleWebKit/537.31 (KHTML, like Gecko) Chrome/26.0.1410.64 Safari/537.31	25	10	1213	1.69E+12	Virginia	5/22/2013 8:59	thirties	Female	white	80	postgrad	1.69E+12	Wed May 22 08:55:08 PDT 2013	Wed May 22 08:58:50 PDT 2013	1.69E+12
1.37E+12	5/20/2013 16:47	0.87	0.87	0	1	0	0					1.69E+12	5/20/2013 16:48	Mozilla/5.0 (Windows NT 6.1; rv:20.0) Gecko/20100101 Firefox/20.0	9	5	1121	1.69E+12	Rhode Island	5/20/2013 16:48	under30	Female	white	20	bachelors	1.69E+12	Mon May 20 16:44:32 PDT 2013	Mon May 20 16:47:35 PDT 2013	1.69E+12
1.37E+12	5/22/2013 10:41	4	5	0	0	0	0					1.69E+12	5/22/2013 10:38	Mozilla/5.0 (Windows NT 6.2; WOW64) AppleWebKit/537.31 (KHTML, like Gecko) Chrome/26.0.1410.64 Safari/537.31	50	50	2122	1.69E+12	New York	5/22/2013 10:41	under30	Male	white	80	assoc	1.69E+12	Wed May 22 10:35:18 PDT 2013	Wed May 22 10:40:36 PDT 2013	1.69E+12
1.37E+12	5/20/2013 21:10	1	0	0	0	0	0					1.69E+12	5/20/2013 21:10	Mozilla/5.0 (Windows NT 6.1; WOW64) AppleWebKit/537.31 (KHTML, like Gecko) Chrome/26.0.1410.64 Safari/537.31	1	0	2223	1.69E+12	New York	5/20/2013 21:11	under30	Male	white	50	bachelors	1.69E+12	Mon May 20 21:08:32 PDT 2013	Mon May 20 21:10:08 PDT 2013	1.69E+12
1.37E+12	5/23/2013 7:38	0	0	0	1	1	1					1.69E+12	5/23/2013 7:40	Mozilla/5.0 (Macintosh; Intel Mac OS X 10.5; rv:16.0) Gecko/20100101 Firefox/16.0	0	0	1213	1.69E+12	Maine	5/23/2013 7:40	under30	Male	white	50	assoc	1.69E+12	Thu May 23 07:39:24 PDT 2013	Thu May 23 07:39:31 PDT 2013	1.69E+12
1.37E+12	5/21/2013 3:30	0.87	0.87	1	1	1	1					1.69E+12	5/21/2013 3:28	Mozilla/5.0 (Windows NT 6.0; WOW64) AppleWebKit/537.31 (KHTML, like Gecko) Chrome/26.0.1410.64 Safari/537.31	20	50	2213	1.69E+12	New York	5/21/2013 3:30	under30	Female	black	80	bachelors	1.69E+12	Tue May 21 03:26:19 PDT 2013	Tue May 21 03:29:41 PDT 2013	1.69E+12
1.37E+12	5/20/2013 16:06	5	0	0	0	1	1					1.69E+12	5/20/2013 16:06	Mozilla/5.0 (Windows NT 6.2; WOW64) AppleWebKit/537.31 (KHTML, like Gecko) Chrome/26.0.1410.64 Safari/537.31	0	0	1213	1.69E+12	New York	5/20/2013 16:07	under30	Male	white	80	assoc	1.69E+12	Mon May 20 16:04:26 PDT 2013	Mon May 20 16:06:17 PDT 2013	1.69E+12
1.37E+12	5/20/2013 20:23	0.87	0.87	1	0	0	0					1.69E+12	5/20/2013 20:25	Mozilla/5.0 (Macintosh; Intel Mac OS X 10.8; rv:20.0) Gecko/20100101 Firefox/20.0	0	91	1113	1.69E+12	New York	5/20/2013 20:25	under30	Male	white	80	postgrad	1.69E+12	Mon May 20 20:16:25 PDT 2013	Mon May 20 20:25:12 PDT 2013	1.69E+12
1.37E+12	5/22/2013 10:03	0.87	0.87	1	0	1	0					1.69E+12	5/22/2013 10:00	Mozilla/5.0 (Windows NT 6.1; WOW64) AppleWebKit/537.31 (KHTML, like Gecko) Chrome/26.0.1410.64 Safari/537.31	0	50	2123	1.69E+12	Hawaii	5/22/2013 10:03	under30	Male	asian	80	postgrad	1.69E+12	Wed May 22 09:55:22 PDT 2013	Wed May 22 10:03:24 PDT 2013	1.69E+12
1.37E+12	5/22/2013 12:30	0.87	0.87	0	1	0	1					1.69E+12	5/22/2013 12:27	Mozilla/5.0 (Windows NT 6.1; Win64; x64; rv:18.0) Gecko/20130119 Firefox/18.0	0	10	2123	1.69E+12	Hawaii	5/22/2013 12:31	under30	Female	white	150	bachelors	1.69E+12	Wed May 22 12:24:10 PDT 2013	Wed May 22 12:30:09 PDT 2013	1.69E+12
1.37E+12	5/22/2013 11:56	2	1	0	0	1	1					1.69E+12	5/22/2013 11:57	Mozilla/5.0 (Windows NT 6.1) AppleWebKit/537.31 (KHTML, like Gecko) Chrome/26.0.1410.64 Safari/537.31	51	85	1222	1.69E+12	California	5/22/2013 11:57	under30	Male	white	50	bachelors	1.69E+12	Wed May 22 11:50:25 PDT 2013	Wed May 22 11:57:04 PDT 2013	1.69E+12
1.37E+12	5/22/2013 11:43	3	5	0	0	1	0					1.69E+12	5/22/2013 11:42	Mozilla/5.0 (Windows NT 6.1; WOW64) AppleWebKit/537.31 (KHTML, like Gecko) Chrome/26.0.1410.64 Safari/537.31	40	50	2222	1.69E+12	Texas	5/22/2013 11:44	under30	Female	white	20	bachelors	1.69E+12	Wed May 22 11:40:02 PDT 2013	Wed May 22 11:43:14 PDT 2013	1.69E+12
1.37E+12	5/20/2013 17:52	9.13	0.87	0	1	0	0					1.69E+12	5/20/2013 17:53	Mozilla/5.0 (Windows NT 6.1; WOW64) AppleWebKit/537.31 (KHTML, like Gecko) Chrome/26.0.1410.64 Safari/537.31	50	25	1122	1.69E+12	New Hampshire	5/20/2013 17:53	fifties	Female	white	80	bachelors	1.69E+12	Mon May 20 17:47:19 PDT 2013	Mon May 20 17:53:08 PDT 2013	1.69E+12
1.37E+12	5/22/2013 10:29	5	5	0	0	0	0					1.69E+12	5/22/2013 10:29	Mozilla/5.0 (Windows NT 6.1; WOW64) AppleWebKit/537.36 (KHTML, like Gecko) Chrome/27.0.1453.93 Safari/537.36	50	50	1123	1.69E+12	Pennsylvania	5/22/2013 10:30	under30	Female	white	50	assoc	1.69E+12	Wed May 22 10:26:12 PDT 2013	Wed May 22 10:29:16 PDT 2013	1.69E+12
1.37E+12	5/22/2013 17:59	0.87	0.87	0	0	0	0					1.69E+12	5/22/2013 17:57	Mozilla/5.0 (Windows NT 6.2; WOW64) AppleWebKit/537.31 (KHTML, like Gecko) Chrome/26.0.1410.64 Safari/537.31	25	10	2112	1.69E+12	Florida	5/22/2013 17:59	thirties	Male	white	80	bachelors	1.69E+12	Wed May 22 17:54:30 PDT 2013	Wed May 22 17:58:55 PDT 2013	1.69E+12
1.37E+12	5/20/2013 17:50	0.87	0.7	0	0	0	0					1.69E+12	5/20/2013 17:52	Mozilla/5.0 (Windows NT 5.1; rv:20.0) Gecko/20100101 Firefox/20.0	0	9	1121	1.69E+12	Pennsylvania	5/20/2013 17:53	thirties	Male	white	50	none	1.69E+12	Mon May 20 17:45:07 PDT 2013	Mon May 20 17:52:38 PDT 2013	1.69E+12
1.37E+12	5/20/2013 16:26	5	5	0	1	1	0					1.69E+12	5/20/2013 16:24	Mozilla/5.0 (Windows NT 6.1) AppleWebKit/537.31 (KHTML, like Gecko) Chrome/26.0.1410.64 Safari/537.31	50	35	2122	1.69E+12	Virginia	5/20/2013 16:26	under30	Male	white	150	bachelors	1.69E+12	Mon May 20 16:22:24 PDT 2013	Mon May 20 16:25:59 PDT 2013	1.69E+12
1.37E+12	5/22/2013 8:39	0.87	0.87	0	0	0	0					1.69E+12	5/22/2013 8:37	Mozilla/4.0 (compatible; MSIE 8.0; Windows NT 5.1; Trident/4.0; GTB7.4; .NET CLR 2.0.50727; .NET CLR 3.0.4506.2152; .NET CLR 3.5.30729)	50	47	2121	1.69E+12	Virginia	5/22/2013 8:40	forties	Female	white	80	assoc	1.69E+12	Wed May 22 08:35:12 PDT 2013	Wed May 22 08:39:32 PDT 2013	1.69E+12
1.37E+12	5/22/2013 13:11	1	1	0	0	0	0					1.69E+12	5/22/2013 13:12	Mozilla/5.0 (Windows NT 6.1; WOW64; rv:21.0) Gecko/20100101 Firefox/21.0	10	15	1222	1.69E+12	Virginia	5/22/2013 13:12	under30	Male	white	20	none	1.69E+12	Wed May 22 13:07:38 PDT 2013	Wed May 22 13:11:39 PDT 2013	1.69E+12
1.37E+12	5/21/2013 17:33	0.87	0.87	0	0	1	1					1.69E+12	5/21/2013 17:31	Mozilla/5.0 (Windows NT 6.1; WOW64; rv:19.0) Gecko/20100101 Firefox/19.0	50	10	2223	1.69E+12	Virginia	5/21/2013 17:33	under30	Female	white	80	assoc	1.69E+12	Tue May 21 17:29:10 PDT 2013	Tue May 21 17:33:10 PDT 2013	1.69E+12
1.37E+12	5/23/2013 9:45	9.13	9.13	0	0	1	0					1.69E+12	5/23/2013 9:47	Mozilla/5.0 (Windows NT 6.1; WOW64) AppleWebKit/537.31 (KHTML, like Gecko) Chrome/26.0.1410.64 Safari/537.31	91	91	1111	1.69E+12	Virginia	5/23/2013 9:47	60plus	Female	black	50	assoc	1.69E+12	Thu May 23 09:38:44 PDT 2013	Thu May 23 09:47:06 PDT 2013	1.69E+12
1.37E+12	5/23/2013 8:37	0.87	0.87	0	1	0	1					1.69E+12	5/23/2013 8:33	Mozilla/5.0 (Windows NT 6.1; WOW64) AppleWebKit/537.31 (KHTML, like Gecko) Chrome/26.0.1410.64 Safari/537.31	50	50	2122	1.69E+12	California	5/23/2013 8:37	under30	NoAnswer	noanswer	noanswer	noanswer	1.69E+12	Thu May 23 08:36:41 PDT 2013	Thu May 23 08:36:47 PDT 2013	1.69E+12
1.37E+12	5/22/2013 8:47	0.87	0.87	1	0	0	1					1.69E+12	5/22/2013 8:46	Mozilla/5.0 (Macintosh; Intel Mac OS X 10.7; rv:21.0) Gecko/20100101 Firefox/21.0	10	10	2111	1.69E+12	New Jersey	5/22/2013 8:48	under30	Female	asian	more	none	1.69E+12	Wed May 22 08:44:38 PDT 2013	Wed May 22 08:47:14 PDT 2013	1.69E+12
1.37E+12	5/20/2013 19:45	5	9.13	0	1	1	0					1.69E+12	5/20/2013 19:47	Mozilla/5.0 (iPad; CPU OS 6_1 like Mac OS X) AppleWebKit/536.26 (KHTML, like Gecko) Version/6.0 Mobile/10B141 Safari/8536.25	50	100	1123	1.69E+12	Illinois	5/20/2013 19:48	under30	Male	white	50	assoc	1.69E+12	Mon May 20 19:37:04 PDT 2013	Mon May 20 19:47:56 PDT 2013	1.69E+12
1.37E+12	5/22/2013 11:08	9.13	9.13	0	0	0	0					1.69E+12	5/22/2013 11:09	Mozilla/5.0 (Windows NT 6.1; WOW64) AppleWebKit/537.31 (KHTML, like Gecko) Chrome/26.0.1410.64 Safari/537.31	9	9	1121	1.69E+12	California	5/22/2013 11:09	thirties	Male	hispanic	150	bachelors	1.69E+12	Wed May 22 11:03:07 PDT 2013	Wed May 22 11:08:28 PDT 2013	1.69E+12
1.37E+12	5/22/2013 17:30	9.13	9.13	0	1	0	0					1.69E+12	5/22/2013 17:27	Mozilla/5.0 (Windows NT 6.1; WOW64) AppleWebKit/537.31 (KHTML, like Gecko) Chrome/26.0.1410.64 Safari/537.31	50	91	2221	1.69E+12	New Jersey	5/22/2013 17:30	under30	Male	white	50	bachelors	1.69E+12	Wed May 22 17:24:24 PDT 2013	Wed May 22 17:29:49 PDT 2013	1.69E+12
1.37E+12	5/20/2013 16:20	0.5	0.87	0	0	0	0					1.69E+12	5/20/2013 16:19	Mozilla/5.0 (Windows NT 6.1; WOW64) AppleWebKit/537.31 (KHTML, like Gecko) Chrome/26.0.1410.64 Safari/537.31	50	25	2121	1.69E+12	New York	5/20/2013 16:20	thirties	Female	black	50	postgrad	1.69E+12	Mon May 20 16:15:18 PDT 2013	Mon May 20 16:20:01 PDT 2013	1.69E+12
1.37E+12	5/23/2013 9:05	0	1	0	0	1	1					1.69E+12	5/23/2013 9:03	Mozilla/4.0 (compatible; MSIE 8.0; Windows NT 5.1; Trident/4.0; .NET CLR 1.1.4322; .NET CLR 2.0.50727; .NET CLR 3.0.04506.30; .NET CLR 3.0.04506.648; .NET CLR 3.5.21022; .NET CLR 3.0.4506.2152; .NET CLR 3.5.30729; .NET4.0C; .NET4.0E)	1	0	2223	1.69E+12	North Carolina	5/23/2013 9:05	under30	Male	hispanic	50	assoc	1.69E+12	Thu May 23 09:00:27 PDT 2013	Thu May 23 09:05:02 PDT 2013	1.69E+12
1.37E+12	5/22/2013 8:19	5	6	0	0	0	0					1.69E+12	5/22/2013 8:21	Mozilla/5.0 (Windows NT 6.1; WOW64) AppleWebKit/537.31 (KHTML, like Gecko) Chrome/26.0.1410.64 Safari/537.31	50	91	1122	1.69E+12	Indiana	5/22/2013 8:21	under30	Female	white	50	assoc	1.69E+12	Wed May 22 08:15:18 PDT 2013	Wed May 22 08:20:33 PDT 2013	1.69E+12
1.37E+12	5/22/2013 15:04	5	5	0	1	1	0					1.69E+12	5/22/2013 15:03	Mozilla/5.0 (Windows NT 6.1; WOW64) AppleWebKit/537.31 (KHTML, like Gecko) Chrome/26.0.1410.64 Safari/537.31	50	50	2123	1.69E+12	Kentucky	5/22/2013 15:05	under30	Male	white	20	assoc	1.69E+12	Wed May 22 15:00:23 PDT 2013	Wed May 22 15:04:16 PDT 2013	1.69E+12
1.37E+12	5/22/2013 18:00	5	7.5	1	1	1	1					1.69E+12	5/22/2013 17:58	Mozilla/5.0 (Windows NT 6.1; WOW64) AppleWebKit/537.31 (KHTML, like Gecko) Chrome/26.0.1410.64 Safari/537.31	50	75	2113	1.69E+12	Kentucky	5/22/2013 18:00	under30	Female	white	50	none	1.69E+12	Wed May 22 17:55:41 PDT 2013	Wed May 22 18:00:14 PDT 2013	1.69E+12
1.37E+12	5/21/2013 12:23	5	5	1	0	0	1					1.69E+12	5/21/2013 12:23	Mozilla/5.0 (Windows NT 5.1) AppleWebKit/537.31 (KHTML, like Gecko) Chrome/26.0.1410.64 Safari/537.31	87	87	1112	1.69E+12	Indiana	5/21/2013 12:23	under30	Female	white	50	bachelors	1.69E+12	Tue May 21 12:20:16 PDT 2013	Tue May 21 12:24:42 PDT 2013	1.69E+12
1.37E+12	5/22/2013 8:42	0.87	0.87	0	1	0	1					1.69E+12	5/22/2013 8:39	Mozilla/5.0 (Macintosh; Intel Mac OS X 10_8_2) AppleWebKit/537.31 (KHTML, like Gecko) Chrome/26.0.1410.65 Safari/537.31	50	25	2211	1.69E+12	North Carolina	5/22/2013 8:42	thirties	Female	white	20	assoc	1.69E+12	Wed May 22 08:36:39 PDT 2013	Wed May 22 08:41:41 PDT 2013	1.69E+12
1.37E+12	5/22/2013 8:33	5	5	0	0	0	0					1.69E+12	5/22/2013 8:31	Mozilla/5.0 (Windows NT 5.1; rv:21.0) Gecko/20100101 Firefox/21.0	50	50	2123	1.69E+12	Louisiana	5/22/2013 8:33	under30	Male	white	20	none	1.69E+12	Wed May 22 08:26:13 PDT 2013	Wed May 22 08:32:38 PDT 2013	1.69E+12
1.37E+12	5/22/2013 15:41	0.87	0.87	0	1	1	0					1.69E+12	5/22/2013 15:39	Mozilla/5.0 (Macintosh; Intel Mac OS X 10.8; rv:20.0) Gecko/20100101 Firefox/20.0	0	5	2213	1.69E+12	Texas	5/22/2013 15:41	under30	Male	white	50	bachelors	1.69E+12	Wed May 22 15:35:53 PDT 2013	Wed May 22 15:40:45 PDT 2013	1.69E+12
1.37E+12	5/20/2013 16:17	5	5	0	0	0	0					1.69E+12	5/20/2013 16:15	Mozilla/5.0 (Windows NT 6.1; WOW64; rv:20.0) Gecko/20100101 Firefox/20.0	50	50	2222	1.69E+12	Texas	5/20/2013 16:18	thirties	Female	white	50	assoc	1.69E+12	Mon May 20 16:12:12 PDT 2013	Mon May 20 16:17:28 PDT 2013	1.69E+12
1.37E+12	5/22/2013 21:18	0.87	0.87	0	0	0	0					1.69E+12	5/22/2013 21:17	Mozilla/5.0 (Macintosh; Intel Mac OS X 10_8_3) AppleWebKit/536.28.10 (KHTML, like Gecko) Version/6.0.3 Safari/536.28.10	50	50	2112	1.69E+12	Florida	5/22/2013 21:19	under30	Male	white	more	assoc	1.69E+12	Wed May 22 21:18:31 PDT 2013	Wed May 22 21:18:45 PDT 2013	1.69E+12
1.37E+12	5/22/2013 10:56	5	5	0	0	0	0					1.69E+12	5/22/2013 10:53	Mozilla/5.0 (Windows NT 6.1; WOW64; rv:20.0) Gecko/20100101 Firefox/20.0	50	50	2113	1.69E+12	Kentucky	5/22/2013 10:56	forties	Female	white	80	assoc	1.69E+12	Wed May 22 10:49:52 PDT 2013	Wed May 22 10:56:14 PDT 2013	1.69E+12
1.37E+12	5/20/2013 16:27	5	5	0	0	1	1					1.69E+12	5/20/2013 16:26	Mozilla/5.0 (Windows NT 6.1; WOW64) AppleWebKit/537.31 (KHTML, like Gecko) Chrome/26.0.1410.64 Safari/537.31	50	50	2223	1.69E+12	Florida	5/20/2013 16:28	under30	Female	other	noanswer	noanswer	1.69E+12	Mon May 20 16:22:54 PDT 2013	Mon May 20 16:27:23 PDT 2013	1.69E+12
1.37E+12	5/20/2013 16:10	0.87	0.87	0	0	0	0					1.69E+12	5/20/2013 16:10	Mozilla/5.0 (Windows NT 6.1; WOW64; rv:20.0) Gecko/20100101 Firefox/20.0	50	50	1123	1.69E+12	Tennessee	5/20/2013 16:11	thirties	Male	white	50	bachelors	1.69E+12	Mon May 20 16:06:09 PDT 2013	Mon May 20 16:10:28 PDT 2013	1.69E+12
1.37E+12	5/20/2013 20:30	4	5	0	0	0	0					1.69E+12	5/20/2013 20:31	Mozilla/5.0 (Windows NT 6.1; WOW64) AppleWebKit/537.31 (KHTML, like Gecko) Chrome/26.0.1410.64 Safari/537.31	50	0	1221	1.69E+12	New York	5/20/2013 20:31	under30	Female	white	noanswer	assoc	1.69E+12	Mon May 20 20:30:44 PDT 2013	Mon May 20 20:30:51 PDT 2013	1.69E+12
1.37E+12	5/22/2013 8:13	4	5	0	0	0	0					1.69E+12	5/22/2013 8:14	Mozilla/5.0 (Windows NT 6.1; WOW64) AppleWebKit/537.36 (KHTML, like Gecko) Chrome/27.0.1453.93 Safari/537.36	9	44	1121	1.69E+12	Pennsylvania	5/22/2013 8:14	under30	Male	white	50	bachelors	1.69E+12	Wed May 22 08:10:56 PDT 2013	Wed May 22 08:13:29 PDT 2013	1.69E+12
1.37E+12	5/20/2013 17:35	0.87	0.87	0	0	0	0					1.69E+12	5/20/2013 17:36	Mozilla/5.0 (Windows NT 6.0) AppleWebKit/537.31 (KHTML, like Gecko) Chrome/26.0.1410.64 Safari/537.31	50	50	1212	1.69E+12	Georgia	5/20/2013 17:36	thirties	Female	white	50	bachelors	1.69E+12	Mon May 20 17:30:54 PDT 2013	Mon May 20 17:35:44 PDT 2013	1.69E+12
1.37E+12	5/20/2013 16:18	0.87	0.7	0	0	1	0					1.69E+12	5/20/2013 16:19	Mozilla/5.0 (Linux; Android 4.0.4; BNTV400 Build/IMM76L) AppleWebKit/537.31 (KHTML, like Gecko) Chrome/26.0.1410.58 Safari/537.31	9	9	1213	1.69E+12	New Hampshire	5/20/2013 16:19	forties	Female	white	50	bachelors	1.69E+12	Mon May 20 16:12:47 PDT 2013	Mon May 20 16:18:37 PDT 2013	1.69E+12
1.37E+12	5/20/2013 18:43	9.13	9.13	0	1	0	1					1.69E+12	5/20/2013 18:45	Mozilla/5.0 (Windows NT 6.1; WOW64) AppleWebKit/537.31 (KHTML, like Gecko) Chrome/26.0.1410.64 Safari/537.31	50	9	1111	1.69E+12	New York	5/20/2013 18:45	under30	Female	white	50	postgrad	1.69E+12	Mon May 20 18:38:38 PDT 2013	Mon May 20 18:44:32 PDT 2013	1.69E+12
1.37E+12	5/22/2013 16:02	0.87	0.87	0	1	1	0					1.69E+12	5/22/2013 16:03	Mozilla/5.0 (Windows NT 6.1; WOW64) AppleWebKit/537.31 (KHTML, like Gecko) Chrome/26.0.1410.64 Safari/537.31	50	9	1221	1.69E+12	New York	5/22/2013 16:03	under30	Female	asian	50	postgrad	1.69E+12	Wed May 22 15:58:56 PDT 2013	Wed May 22 16:02:21 PDT 2013	1.69E+12
1.37E+12	5/20/2013 16:37	5	5	0	0	0	0					1.69E+12	5/20/2013 16:34	Mozilla/5.0 (Windows NT 6.2; WOW64) AppleWebKit/537.31 (KHTML, like Gecko) Chrome/26.0.1410.64 Safari/537.31	50	50	2112	1.69E+12	New York	5/20/2013 16:37	under30	Male	white	50	bachelors	1.69E+12	Mon May 20 16:28:14 PDT 2013	Mon May 20 16:37:05 PDT 2013	1.69E+12
1.37E+12	5/20/2013 16:13	4.25	2.5	0	0	0	1					1.69E+12	5/20/2013 16:14	Mozilla/5.0 (Windows NT 5.1; rv:21.0) Gecko/20100101 Firefox/21.0	50	50	1221	1.69E+12	New York	5/20/2013 16:14	thirties	Male	asian	20	assoc	1.69E+12	Mon May 20 16:07:06 PDT 2013	Mon May 20 16:14:05 PDT 2013	1.69E+12
1.37E+12	5/22/2013 8:19	0.87	0.87	0	0	0	0					1.69E+12	5/22/2013 8:22	Mozilla/5.0 (Macintosh; Intel Mac OS X 10_5_8) AppleWebKit/534.50.2 (KHTML, like Gecko) Version/5.0.6 Safari/533.22.3	9	9	1111	1.69E+12	New York	5/22/2013 8:22	under30	Male	white	20	bachelors	1.69E+12	Wed May 22 08:11:42 PDT 2013	Wed May 22 08:22:07 PDT 2013	1.69E+12
1.37E+12	5/23/2013 9:05	5	0.1	0	0	0	0					1.69E+12	5/23/2013 9:02	Mozilla/5.0 (Windows NT 6.2; WOW64) AppleWebKit/537.31 (KHTML, like Gecko) Chrome/26.0.1410.64 Safari/537.31	50	50	2221	1.69E+12	New York	5/23/2013 9:06	thirties	Female	black	80	postgrad	1.69E+12	Thu May 23 08:57:34 PDT 2013	Thu May 23 09:05:47 PDT 2013	1.69E+12
1.37E+12	5/22/2013 11:26	0	0	0	0	0	0					1.69E+12	5/22/2013 11:25	Mozilla/5.0 (Windows NT 6.1; WOW64) AppleWebKit/537.31 (KHTML, like Gecko) Chrome/26.0.1410.64 Safari/537.31	0	0	2222	1.69E+12	New York	5/22/2013 11:26	under30	Male	white	20	assoc	1.69E+12	Wed May 22 11:22:04 PDT 2013	Wed May 22 11:26:02 PDT 2013	1.69E+12
1.37E+12	5/22/2013 15:25	2	1	0	0	0	0					1.69E+12	5/22/2013 15:26	Mozilla/5.0 (Macintosh; Intel Mac OS X 10.6; rv:20.0) Gecko/20100101 Firefox/20.0	51	20	1222	1.69E+12	New York	5/22/2013 15:26	under30	Female	white	noanswer	assoc	1.69E+12	Wed May 22 15:21:22 PDT 2013	Wed May 22 15:25:22 PDT 2013	1.69E+12
1.37E+12	5/22/2013 8:41	5	5	0	0	1	1					1.69E+12	5/22/2013 8:42	Mozilla/5.0 (Linux; U; en-us; KFTT Build/IML74K) AppleWebKit/535.19 (KHTML, like Gecko) Silk/3.0 Safari/535.19 Silk-Accelerated=true	50	50	1113	1.69E+12	New York	5/22/2013 8:42	thirties	Female	white	50	assoc	1.69E+12	Wed May 22 08:38:18 PDT 2013	Wed May 22 08:41:55 PDT 2013	1.69E+12
1.37E+12	5/23/2013 13:35	0.87	0.87	0	0	0	0					1.69E+12	5/23/2013 13:36	Mozilla/5.0 (Windows NT 6.1; rv:21.0) Gecko/20100101 Firefox/21.0	9	9	1111	1.69E+12	California	5/23/2013 13:36	thirties	Female	white	noanswer	noanswer	1.69E+12	Thu May 23 13:31:24 PDT 2013	Thu May 23 13:35:38 PDT 2013	1.69E+12
1.37E+12	5/20/2013 20:54	5	6	0	0	0	0					1.69E+12	5/20/2013 20:50	Mozilla/5.0 (Windows NT 6.1; WOW64) AppleWebKit/537.31 (KHTML, like Gecko) Chrome/26.0.1410.64 Safari/537.31	50	60	2211	1.69E+12	New York	5/20/2013 20:55	under30	Male	hispanic	50	assoc	1.69E+12	Mon May 20 20:48:08 PDT 2013	Mon May 20 20:54:12 PDT 2013	1.69E+12
1.37E+12	5/22/2013 13:52	3	0.87	0	0	1	1					1.69E+12	5/22/2013 13:50	Mozilla/5.0 (Windows NT 6.1; WOW64; rv:20.0) Gecko/20100101 Firefox/20.0	40	45	2223	1.69E+12	Indiana	5/22/2013 13:52	under30	Male	white	150	bachelors	1.69E+12	Wed May 22 13:48:00 PDT 2013	Wed May 22 13:51:20 PDT 2013	1.69E+12
1.37E+12	5/22/2013 8:33	5	5	0	0	0	0					1.69E+12	5/22/2013 8:33	Mozilla/5.0 (X11; Linux x86_64) AppleWebKit/537.31 (KHTML, like Gecko) Chrome/26.0.1410.63 Safari/537.31	50	9	1211	1.69E+12	California	5/22/2013 8:34	thirties	Male	white	150	assoc	1.69E+12	Wed May 22 08:30:03 PDT 2013	Wed May 22 08:33:12 PDT 2013	1.69E+12
1.37E+12	5/22/2013 10:55	5	5	0	0	0	0					1.69E+12	5/22/2013 10:54	Mozilla/5.0 (Windows NT 6.1; WOW64) AppleWebKit/537.31 (KHTML, like Gecko) Chrome/26.0.1410.64 Safari/537.31	100	90	2211	1.69E+12	California	5/22/2013 10:55	under30	Male	black	50	bachelors	1.69E+12	Wed May 22 10:53:07 PDT 2013	Wed May 22 10:54:17 PDT 2013	1.69E+12
1.37E+12	5/22/2013 10:54	0.87	5	1	0	1	0					1.69E+12	5/22/2013 10:52	Mozilla/5.0 (Windows NT 6.0; WOW64; rv:20.0) Gecko/20100101 Firefox/20.0	50	40	2112	1.69E+12	Michigan	5/22/2013 10:54	under30	Male	white	20	bachelors	1.69E+12	Wed May 22 10:47:29 PDT 2013	Wed May 22 10:54:20 PDT 2013	1.69E+12
1.37E+12	5/21/2013 8:51	0.87	0.87	0	1	0	1					1.69E+12	5/21/2013 8:52	Mozilla/5.0 (Windows NT 6.1; WOW64; rv:20.0) Gecko/20100101 Firefox/20.0	50	91	1121	1.69E+12	North Carolina	5/21/2013 8:53	thirties	Female	white	80	postgrad	1.69E+12	Tue May 21 08:44:11 PDT 2013	Tue May 21 08:52:19 PDT 2013	1.69E+12
1.37E+12	5/22/2013 7:46	0.01	0.25	0	0	0	0					1.69E+12	5/22/2013 7:47	Mozilla/5.0 (Windows NT 6.1; WOW64) AppleWebKit/537.31 (KHTML, like Gecko) Chrome/26.0.1410.64 Safari/537.31	50	50	1123	1.69E+12	Ohio	5/22/2013 7:47	under30	Female	white	20	bachelors	1.69E+12	Wed May 22 07:43:29 PDT 2013	Wed May 22 07:46:51 PDT 2013	1.69E+12
1.37E+12	5/20/2013 16:45	0.87	0.87	0	0	0	0					1.69E+12	5/20/2013 16:42	Mozilla/5.0 (Windows NT 5.1) AppleWebKit/537.31 (KHTML, like Gecko) Chrome/26.0.1410.64 Safari/537.31	45	40	2222	1.69E+12	Wisconsin	5/20/2013 16:45	thirties	Female	white	80	bachelors	1.69E+12	Mon May 20 16:39:19 PDT 2013	Mon May 20 16:45:29 PDT 2013	1.69E+12
1.37E+12	5/22/2013 20:25	5	5	0	0	0	0					1.69E+12	5/22/2013 20:24	Mozilla/5.0 (Windows NT 6.1; WOW64; rv:20.0) Gecko/20100101 Firefox/20.0	0	50	2123	1.69E+12	Michigan	5/22/2013 20:25	under30	Female	white	20	assoc	1.69E+12	Wed May 22 20:22:12 PDT 2013	Wed May 22 20:25:08 PDT 2013	1.69E+12
1.37E+12	5/20/2013 16:18	1	5	0	0	0	0					1.69E+12	5/20/2013 16:17	Mozilla/5.0 (Windows NT 6.2; WOW64; rv:21.0) Gecko/20100101 Firefox/21.0	25	50	2122	1.69E+12	California	5/20/2013 16:19	thirties	Male	white	80	bachelors	1.69E+12	Mon May 20 16:06:09 PDT 2013	Mon May 20 16:18:09 PDT 2013	1.69E+12
1.37E+12	5/21/2013 11:48	5	0	0	0	0	1					1.69E+12	5/21/2013 11:41	Mozilla/5.0 (Windows NT 6.1) AppleWebKit/537.31 (KHTML, like Gecko) Chrome/26.0.1410.64 Safari/537.31	50	81	2122	1.69E+12	Georgia	5/21/2013 11:48	thirties	Female	other	50	none	1.69E+12	Tue May 21 11:33:41 PDT 2013	Tue May 21 11:48:04 PDT 2013	1.69E+12
1.37E+12	5/22/2013 6:10	0.87	0.87	0	0	0	0					1.69E+12	5/22/2013 6:08	Mozilla/5.0 (Windows NT 6.0) AppleWebKit/537.31 (KHTML, like Gecko) Chrome/26.0.1410.64 Safari/537.31	50	90	2221	1.69E+12	Michigan	5/22/2013 6:10	forties	Female	white	80	assoc	1.69E+12	Wed May 22 06:06:20 PDT 2013	Wed May 22 06:09:36 PDT 2013	1.69E+12
1.37E+12	5/20/2013 17:50	0.87	0.87	0	0	0	0					1.69E+12	5/20/2013 17:52	Mozilla/5.0 (Windows NT 6.1; WOW64; rv:20.0) Gecko/20100101 Firefox/20.0	9	9	1211	1.69E+12	Tennessee	5/20/2013 17:52	forties	Female	white	80	postgrad	1.69E+12	Mon May 20 17:47:34 PDT 2013	Mon May 20 17:51:43 PDT 2013	1.69E+12
1.37E+12	5/21/2013 3:00	5	5	0	0	0	0					1.69E+12	5/21/2013 2:57	Mozilla/5.0 (Windows NT 6.1; WOW64; rv:20.0) Gecko/20100101 Firefox/20.0	0	9	2211	1.69E+12	Tennessee	5/21/2013 3:00	thirties	Male	white	20	none	1.69E+12	Tue May 21 02:53:26 PDT 2013	Tue May 21 03:00:14 PDT 2013	1.69E+12
1.37E+12	5/22/2013 8:15	0	0	0	0	0	0					1.69E+12	5/22/2013 8:14	Mozilla/5.0 (Windows NT 6.2; WOW64) AppleWebKit/537.31 (KHTML, like Gecko) Chrome/26.0.1410.64 Safari/537.31	0	5	2121	1.69E+12	Georgia	5/22/2013 8:16	under30	Male	white	80	bachelors	1.69E+12	Wed May 22 08:15:04 PDT 2013	Wed May 22 08:15:08 PDT 2013	1.69E+12
1.37E+12	5/22/2013 15:51	3	5	1	0	0	1					1.69E+12	5/22/2013 15:52	Mozilla/5.0 (Windows NT 6.1; WOW64; rv:20.0) Gecko/20100101 Firefox/20.0	9	9	1112	1.69E+12	South Carolina	5/22/2013 15:52	thirties	Male	white	noanswer	noanswer	1.69E+12	Wed May 22 15:44:14 PDT 2013	Wed May 22 15:51:47 PDT 2013	1.69E+12
1.37E+12	5/22/2013 11:29	0.87	0.87	0	0	1	0					1.69E+12	5/22/2013 11:25	Mozilla/5.0 (X11; Linux i686) AppleWebKit/537.31 (KHTML, like Gecko) Chrome/26.0.1410.63 Safari/537.31	50	91	2223	1.69E+12	California	5/22/2013 11:29	under30	Male	white	20	assoc	1.69E+12	Wed May 22 11:22:12 PDT 2013	Wed May 22 11:29:08 PDT 2013	1.69E+12
1.37E+12	5/22/2013 10:35	5	5	0	0	0	0					1.69E+12	5/22/2013 10:35	Mozilla/5.0 (Windows NT 6.1; WOW64) AppleWebKit/537.31 (KHTML, like Gecko) Chrome/26.0.1410.64 Safari/537.31	50	50	1221	1.69E+12	Texas	5/22/2013 10:36	under30	Female	white	50	assoc	1.69E+12	Wed May 22 10:31:42 PDT 2013	Wed May 22 10:35:37 PDT 2013	1.69E+12
1.37E+12	5/22/2013 12:59	0.87	0.87	0	0	1	1					1.69E+12	5/22/2013 12:58	Mozilla/5.0 (Windows NT 6.1; WOW64) AppleWebKit/537.36 (KHTML, like Gecko) Chrome/27.0.1453.47 Safari/537.36	50	9	2223	1.69E+12	Oregon	5/22/2013 12:59	under30	Male	white	20	assoc	1.69E+12	Wed May 22 12:55:50 PDT 2013	Wed May 22 12:59:04 PDT 2013	1.69E+12
1.37E+12	5/22/2013 10:47	5	5	0	1	0	1					1.69E+12	5/22/2013 10:49	Mozilla/5.0 (Windows NT 6.1; WOW64; rv:21.0) Gecko/20100101 Firefox/21.0	50	50	1111	1.69E+12	California	5/22/2013 10:50	under30	Male	white	50	assoc	1.69E+12	Wed May 22 10:40:17 PDT 2013	Wed May 22 10:49:46 PDT 2013	1.69E+12
1.37E+12	5/22/2013 8:27	5	5	0	0	1	1					1.69E+12	5/22/2013 8:28	Mozilla/5.0 (Windows NT 6.1) AppleWebKit/537.36 (KHTML, like Gecko) Chrome/27.0.1453.93 Safari/537.36	50	50	1221	1.69E+12	Michigan	5/22/2013 8:28	forties	Male	white	80	bachelors	1.69E+12	Wed May 22 08:24:08 PDT 2013	Wed May 22 08:28:15 PDT 2013	1.69E+12
1.37E+12	5/22/2013 12:22	0.87	0.87	0	0	0	0					1.69E+12	5/22/2013 12:23	Mozilla/5.0 (Windows NT 5.1) AppleWebKit/537.31 (KHTML, like Gecko) Chrome/26.0.1410.64 Safari/537.31	9	9	1223	1.69E+12	Massachusetts	5/22/2013 12:23	under30	Female	white	150	postgrad	1.69E+12	Wed May 22 12:19:03 PDT 2013	Wed May 22 12:22:23 PDT 2013	1.69E+12
1.37E+12	5/20/2013 20:23	0.87	0.87	0	0	1	0					1.69E+12	5/20/2013 20:23	Mozilla/5.0 (Macintosh; Intel Mac OS X 10_8_3) AppleWebKit/537.31 (KHTML, like Gecko) Chrome/26.0.1410.65 Safari/537.31	87	37	1122	1.69E+12	Texas	5/20/2013 20:24	under30	Male	asian	80	postgrad	1.69E+12	Mon May 20 20:17:52 PDT 2013	Mon May 20 20:23:22 PDT 2013	1.69E+12
1.37E+12	5/23/2013 1:28	0.87	0.87	0	1	1	1					1.69E+12	5/23/2013 1:30	Mozilla/5.0 (Windows NT 6.1; WOW64) AppleWebKit/537.31 (KHTML, like Gecko) Chrome/26.0.1410.64 Safari/537.31	50	75	1213	1.69E+12	California	5/23/2013 1:30	under30	Female	other	20	assoc	1.69E+12	Thu May 23 01:25:36 PDT 2013	Thu May 23 01:29:56 PDT 2013	1.69E+12
1.37E+12	5/20/2013 17:03	5	5	0	0	0	0					1.69E+12	5/20/2013 17:02	Mozilla/5.0 (Windows NT 6.1; WOW64) AppleWebKit/537.31 (KHTML, like Gecko) Chrome/26.0.1410.43 Safari/537.31	50	50	2212	1.69E+12	Iowa	5/20/2013 17:03	thirties	Male	white	150	postgrad	1.69E+12	Mon May 20 17:00:02 PDT 2013	Mon May 20 17:02:49 PDT 2013	1.69E+12
1.37E+12	5/20/2013 17:39	1	0.75	0	0	1	1					1.69E+12	5/20/2013 17:38	Mozilla/5.0 (Windows NT 6.1; WOW64) AppleWebKit/537.31 (KHTML, like Gecko) Chrome/26.0.1410.64 Safari/537.31	20	18	2123	1.69E+12	Colorado	5/20/2013 17:39	under30	Male	white	50	bachelors	1.69E+12	Mon May 20 17:36:25 PDT 2013	Mon May 20 17:38:45 PDT 2013	1.69E+12
1.37E+12	5/23/2013 3:39	0.87	0.87	0	0	0	0					1.69E+12	5/23/2013 3:37	Mozilla/5.0 (Windows NT 6.1; WOW64; rv:21.0) Gecko/20100101 Firefox/21.0	50	49	2111	1.69E+12	Colorado	5/23/2013 3:40	thirties	Female	white	80	postgrad	1.69E+12	Thu May 23 03:39:28 PDT 2013	Thu May 23 03:39:37 PDT 2013	1.69E+12
1.37E+12	5/20/2013 16:19	0.87	0.87	0	0	0	0					1.69E+12	5/20/2013 16:16	Mozilla/5.0 (Windows NT 6.2; WOW64; rv:21.0) Gecko/20100101 Firefox/21.0	9	9	2112	1.69E+12	Colorado	5/20/2013 16:19	fifties	Female	white	50	assoc	1.69E+12	Mon May 20 16:11:26 PDT 2013	Mon May 20 16:19:03 PDT 2013	1.69E+12
1.37E+12	5/22/2013 12:07	0	0.25	0	0	0	0					1.69E+12	5/22/2013 12:05	Mozilla/5.0 (Windows NT 6.1) AppleWebKit/537.31 (KHTML, like Gecko) Chrome/26.0.1410.64 Safari/537.31	0	10	2211	1.69E+12	Minnesota	5/22/2013 12:07	under30	Male	white	150	bachelors	1.69E+12	Wed May 22 12:00:01 PDT 2013	Wed May 22 12:06:44 PDT 2013	1.69E+12
1.37E+12	5/22/2013 19:19	0	0.25	1	0	0	1					1.69E+12	5/22/2013 19:17	Mozilla/5.0 (Windows NT 6.1; WOW64; rv:21.0) Gecko/20100101 Firefox/21.0	0	10	2123	1.69E+12	Minnesota	5/22/2013 19:19	under30	Male	white	150	bachelors	1.69E+12	Wed May 22 19:13:17 PDT 2013	Wed May 22 19:19:03 PDT 2013	1.69E+12
1.37E+12	5/22/2013 18:23	0.87	0.87	0	0	0	1					1.69E+12	5/22/2013 18:25	Mozilla/5.0 (Windows NT 6.0; Win64; x64; rv:18.0) Gecko/20130119 Firefox/18.0	50	9	1121	1.69E+12	Colorado	5/22/2013 18:25	thirties	Female	white	50	postgrad	1.69E+12	Wed May 22 18:18:37 PDT 2013	Wed May 22 18:24:49 PDT 2013	1.69E+12
1.37E+12	5/22/2013 11:43	5	5	0	0	0	0					1.69E+12	5/22/2013 11:40	Mozilla/5.0 (Windows NT 6.1; WOW64; rv:21.0) Gecko/20100101 Firefox/21.0	50	50	2213	1.69E+12	Idaho	5/22/2013 11:43	thirties	Male	white	20	none	1.69E+12	Wed May 22 11:36:15 PDT 2013	Wed May 22 11:42:42 PDT 2013	1.69E+12
1.37E+12	5/22/2013 9:06	7	3	0	0	0	0					1.69E+12	5/22/2013 9:03	Mozilla/5.0 (X11; Linux i686; rv:21.0) Gecko/20100101 Firefox/21.0	50	30	2211	1.69E+12	North Carolina	5/22/2013 9:06	under30	Male	asian	50	bachelors	1.69E+12	Wed May 22 08:59:26 PDT 2013	Wed May 22 09:05:46 PDT 2013	1.69E+12
1.37E+12	5/22/2013 12:28	0.87	0.87	0	0	1	1					1.69E+12	5/22/2013 12:27	Mozilla/5.0 (Windows NT 6.2; WOW64) AppleWebKit/537.31 (KHTML, like Gecko) Chrome/26.0.1410.64 Safari/537.31	50	50	2213	1.69E+12	Ohio	5/22/2013 12:28	under30	Female	white	20	assoc	1.69E+12	Wed May 22 12:25:11 PDT 2013	Wed May 22 12:27:59 PDT 2013	1.69E+12
1.37E+12	5/22/2013 12:28	5	4	1	0	0	0					1.69E+12	5/22/2013 12:26	Mozilla/5.0 (Windows NT 6.1; WOW64; rv:20.0) Gecko/20100101 Firefox/20.0	60	100	2211	1.69E+12	Ohio	5/22/2013 12:28	thirties	Male	white	20	none	1.69E+12	Wed May 22 12:24:14 PDT 2013	Wed May 22 12:28:05 PDT 2013	1.69E+12
1.37E+12	5/22/2013 8:19	0.87	0.87	0	0	0	0					1.69E+12	5/22/2013 8:23	Mozilla/5.0 (Windows NT 5.1; rv:20.0) Gecko/20100101 Firefox/20.0	9	9	1212	1.69E+12	Ohio	5/22/2013 8:23	thirties	Male	white	20	postgrad	1.69E+12	Wed May 22 08:10:48 PDT 2013	Wed May 22 08:23:30 PDT 2013	1.69E+12
1.37E+12	5/21/2013 19:27	5	5	0	0	0	0					1.69E+12	5/21/2013 19:26	Mozilla/5.0 (Macintosh; Intel Mac OS X 10_7_5) AppleWebKit/537.31 (KHTML, like Gecko) Chrome/26.0.1410.65 Safari/537.31	50	50	2112	1.69E+12	Ohio	5/21/2013 19:27	under30	Female	other	50	bachelors	1.69E+12	Tue May 21 19:23:05 PDT 2013	Tue May 21 19:26:46 PDT 2013	1.69E+12
1.37E+12	5/22/2013 9:15	0	0	0	0	0	0					1.69E+12	5/22/2013 9:16	Mozilla/5.0 (Windows NT 6.1; WOW64) AppleWebKit/537.31 (KHTML, like Gecko) Chrome/26.0.1410.64 Safari/537.31	0	9	1213	1.69E+12	Ohio	5/22/2013 9:16	under30	Male	asian	20	bachelors	1.69E+12	Wed May 22 09:12:21 PDT 2013	Wed May 22 09:16:11 PDT 2013	1.69E+12
1.37E+12	5/22/2013 14:20	0.87	0.87	1	1	0	0					1.69E+12	5/22/2013 14:17	Mozilla/5.0 (Macintosh; Intel Mac OS X 10.6; rv:20.0) Gecko/20100101 Firefox/20.0	9	17	2213	1.69E+12	North Carolina	5/22/2013 14:20	under30	Male	white	20	assoc	1.69E+12	Wed May 22 14:13:10 PDT 2013	Wed May 22 14:19:52 PDT 2013	1.69E+12
1.37E+12	5/22/2013 8:09	0	0	0	0	0	0					1.69E+12	5/22/2013 8:08	Mozilla/5.0 (Windows NT 6.1; WOW64; rv:20.0) Gecko/20100101 Firefox/20.0	0	10	2121	1.69E+12	North Carolina	5/22/2013 8:10	under30	Male	white	20	none	1.69E+12	Wed May 22 08:05:58 PDT 2013	Wed May 22 08:09:29 PDT 2013	1.69E+12
1.37E+12	5/20/2013 17:58	0.87	5	0	0	1	1					1.69E+12	5/20/2013 17:55	Mozilla/5.0 (Windows NT 6.2; WOW64; rv:20.0) Gecko/20100101 Firefox/20.0	50	10	2122	1.69E+12	Illinois	5/20/2013 17:58	under30	Female	white	20	assoc	1.69E+12	Mon May 20 17:52:09 PDT 2013	Mon May 20 17:58:09 PDT 2013	1.69E+12
1.37E+12	5/22/2013 7:52	0.87	0.87	0	1	0	0					1.69E+12	5/22/2013 7:51	Mozilla/5.0 (Macintosh; Intel Mac OS X 10_8_2) AppleWebKit/537.31 (KHTML, like Gecko) Chrome/26.0.1410.65 Safari/537.31	25	9	2112	1.69E+12	Illinois	5/22/2013 7:52	under30	Female	white	more	assoc	1.69E+12	Wed May 22 07:47:34 PDT 2013	Wed May 22 07:52:09 PDT 2013	1.69E+12
1.37E+12	5/20/2013 15:37	5	5	0	0	1	1					1.69E+12	5/20/2013 15:37	Mozilla/5.0 (Windows NT 6.0; WOW64) AppleWebKit/537.31 (KHTML, like Gecko) Chrome/26.0.1410.64 Safari/537.31	50	25	1123	1.69E+12	California	5/20/2013 15:38	under30	Female	white	20	bachelors	1.69E+12	Mon May 20 15:34:11 PDT 2013	Mon May 20 15:37:10 PDT 2013	1.69E+12
1.37E+12	5/22/2013 19:34	1	0.87	0	0	0	0					1.69E+12	5/22/2013 19:36	Mozilla/5.0 (Macintosh; Intel Mac OS X 10.7; rv:20.0) Gecko/20100101 Firefox/20.0	40	51	1111	1.69E+12	Wisconsin	5/22/2013 19:36	thirties	Male	white	80	postgrad	1.69E+12	Wed May 22 19:27:32 PDT 2013	Wed May 22 19:35:52 PDT 2013	1.69E+12
1.37E+12	5/22/2013 8:37	9.13	9.13	0	0	0	0					1.69E+12	5/22/2013 8:36	Mozilla/5.0 (Windows NT 6.1; WOW64; rv:20.0) Gecko/20100101 Firefox/20.0	100	0	2113	1.69E+12	California	5/22/2013 8:37	thirties	Male	white	150	assoc	1.69E+12	Wed May 22 08:34:46 PDT 2013	Wed May 22 08:36:42 PDT 2013	1.69E+12
1.37E+12	5/22/2013 8:54	1	1.25	0	0	0	0					1.69E+12	5/22/2013 8:51	Mozilla/5.0 (X11; Linux x86_64) AppleWebKit/537.22 (KHTML, like Gecko) Ubuntu Chromium/25.0.1364.160 Chrome/25.0.1364.160 Safari/537.22	9	35	2211	1.69E+12	Texas	5/22/2013 8:54	under30	Male	hispanic	150	assoc	1.69E+12	Wed May 22 08:47:15 PDT 2013	Wed May 22 08:53:33 PDT 2013	1.69E+12
1.37E+12	5/20/2013 16:26	0.87	0.87	0	0	1	1					1.69E+12	5/20/2013 16:24	Mozilla/5.0 (Macintosh; Intel Mac OS X 10.8; rv:21.0) Gecko/20100101 Firefox/21.0	50	50	2113	1.69E+12	California	5/20/2013 16:26	thirties	Female	white	150	bachelors	1.69E+12	Mon May 20 16:21:23 PDT 2013	Mon May 20 16:25:38 PDT 2013	1.69E+12
1.37E+12	5/20/2013 22:38	1	1	0	0	0	0					1.69E+12	5/20/2013 22:36	Mozilla/5.0 (Windows NT 6.1; rv:20.0) Gecko/20100101 Firefox/20.0	5	10	2222	1.69E+12	Illinois	5/20/2013 22:38	thirties	Female	white	50	postgrad	1.69E+12	Mon May 20 22:33:27 PDT 2013	Mon May 20 22:37:39 PDT 2013	1.69E+12
1.37E+12	5/20/2013 16:14	5	5	0	0	0	0					1.69E+12	5/20/2013 16:15	Mozilla/5.0 (Windows NT 5.1; rv:20.0) Gecko/20100101 Firefox/20.0	0	50	1222	1.69E+12	Texas	5/20/2013 16:15	under30	Male	white	80	assoc	1.69E+12	Mon May 20 16:10:40 PDT 2013	Mon May 20 16:15:15 PDT 2013	1.69E+12
1.37E+12	5/20/2013 21:45	2	3.8	0	0	1	1					1.69E+12	5/20/2013 21:47	Mozilla/5.0 (Windows NT 5.1; rv:21.0) Gecko/20100101 Firefox/21.0	14	21	1213	1.69E+12	Illinois	5/20/2013 21:47	under30	Female	white	150	postgrad	1.69E+12	Mon May 20 21:46:19 PDT 2013	Mon May 20 21:49:19 PDT 2013	1.69E+12
1.37E+12	5/22/2013 13:24	5	5	0	0	0	0					1.69E+12	5/22/2013 13:21	Mozilla/5.0 (Windows NT 6.1; WOW64) AppleWebKit/537.31 (KHTML, like Gecko) Chrome/26.0.1410.64 Safari/537.31	50	50	2122	1.69E+12	Arkansas	5/22/2013 13:24	under30	Male	white	50	assoc	1.69E+12	Wed May 22 13:18:27 PDT 2013	Wed May 22 13:24:08 PDT 2013	1.69E+12
1.37E+12	5/22/2013 7:47	0.87	0.87	0	0	0	0					1.69E+12	5/22/2013 7:48	Mozilla/5.0 (iPhone; CPU iPhone OS 6_1_2 like Mac OS X) AppleWebKit/536.26 (KHTML, like Gecko) Mobile/10B146	9	9	1212	1.69E+12	Ohio	5/22/2013 7:48	under30	Female	white	50	assoc	1.69E+12	Wed May 22 07:44:23 PDT 2013	Wed May 22 07:48:35 PDT 2013	1.69E+12
1.37E+12	5/20/2013 17:34	4	4.75	0	0	1	1					1.69E+12	5/20/2013 17:35	Mozilla/5.0 (Windows NT 6.1; WOW64) AppleWebKit/537.31 (KHTML, like Gecko) Chrome/26.0.1410.64 Safari/537.31	25	30	1213	1.69E+12	Mississippi	5/20/2013 17:36	thirties	Female	white	50	bachelors	1.69E+12	Mon May 20 17:30:54 PDT 2013	Mon May 20 17:36:00 PDT 2013	1.69E+12
1.37E+12	5/22/2013 8:44	5	5	0	0	0	0					1.69E+12	5/22/2013 8:46	Mozilla/5.0 (X11; CrOS armv7l 3701.81.2) AppleWebKit/537.31 (KHTML, like Gecko) Chrome/26.0.1410.57 Safari/537.31	50	50	1122	1.69E+12	Tennessee	5/22/2013 8:47	thirties	Female	white	50	none	1.69E+12	Wed May 22 08:39:27 PDT 2013	Wed May 22 08:46:46 PDT 2013	1.69E+12
1.37E+12	5/20/2013 22:26	4.45	5	0	0	0	0					1.69E+12	5/20/2013 22:25	Mozilla/5.0 (Windows NT 6.1; WOW64) AppleWebKit/537.31 (KHTML, like Gecko) Chrome/26.0.1410.64 Safari/537.31	45	50	2211	1.69E+12	Massachusetts	5/20/2013 22:26	thirties	Female	white	20	assoc	1.69E+12	Mon May 20 22:26:03 PDT 2013	Mon May 20 22:26:09 PDT 2013	1.69E+12
1.37E+12	5/20/2013 17:52	5	5	0	0	0	0					1.69E+12	5/20/2013 17:53	Mozilla/5.0 (Windows NT 6.1; WOW64) AppleWebKit/537.31 (KHTML, like Gecko) Chrome/26.0.1410.64 Safari/537.31	50	50	1222	1.69E+12	Massachusetts	5/20/2013 17:53	under30	Male	white	50	bachelors	1.69E+12	Mon May 20 17:50:18 PDT 2013	Mon May 20 17:52:46 PDT 2013	1.69E+12
1.37E+12	5/20/2013 18:45	5	5	0	0	0	0					1.69E+12	5/20/2013 18:46	Mozilla/5.0 (compatible; MSIE 9.0; Windows NT 6.0; Trident/5.0)	50	50	1121	1.69E+12	Vermont	5/20/2013 18:47	fifties	Male	white	20	assoc	1.69E+12	Mon May 20 18:42:24 PDT 2013	Mon May 20 18:46:22 PDT 2013	1.69E+12
1.37E+12	5/20/2013 18:22	0.87	0.87	0	0	0	0					1.69E+12	5/20/2013 18:23	Mozilla/5.0 (Windows NT 5.1; rv:20.0) Gecko/20100101 Firefox/20.0	50	50	1222	1.69E+12	New Hampshire	5/20/2013 18:24	thirties	Female	white	80	assoc	1.69E+12	Mon May 20 18:18:31 PDT 2013	Mon May 20 18:23:43 PDT 2013	1.69E+12
1.37E+12	5/22/2013 16:18	0.87	2	0	0	0	0					1.69E+12	5/22/2013 16:16	Mozilla/5.0 (Windows NT 6.1; WOW64) AppleWebKit/537.31 (KHTML, like Gecko) Chrome/26.0.1410.64 Safari/537.31	40	35	2122	1.69E+12	Maine	5/22/2013 16:18	under30	Female	white	50	assoc	1.69E+12	Wed May 22 16:13:14 PDT 2013	Wed May 22 16:17:58 PDT 2013	1.69E+12
1.37E+12	5/22/2013 12:27	5	4.9	0	0	0	0					1.69E+12	5/22/2013 12:25	Mozilla/5.0 (Windows NT 5.1) AppleWebKit/537.31 (KHTML, like Gecko) Chrome/26.0.1410.64 Safari/537.31	25	50	2113	1.69E+12	Minnesota	5/22/2013 12:27	under30	Male	white	80	bachelors	1.69E+12	Wed May 22 12:22:24 PDT 2013	Wed May 22 12:27:00 PDT 2013	1.69E+12
1.37E+12	5/22/2013 17:31	0.87	0.87	0	0	0	0					1.69E+12	5/22/2013 17:32	Mozilla/5.0 (Macintosh; Intel Mac OS X 10_8_3) AppleWebKit/536.29.13 (KHTML, like Gecko) Version/6.0.4 Safari/536.29.13	9	9	1112	1.69E+12	Florida	5/22/2013 17:32	under30	Female	black	20	assoc	1.69E+12	Wed May 22 17:26:42 PDT 2013	Wed May 22 17:31:53 PDT 2013	1.69E+12
1.37E+12	5/20/2013 16:09	2	5	0	0	0	0					1.69E+12	5/20/2013 16:09	Mozilla/5.0 (Windows NT 6.1; WOW64) AppleWebKit/537.11 (KHTML, like Gecko) Chrome/23.0.1271.64 Safari/537.11	1	8	2111	1.69E+12	Virginia	5/20/2013 16:09	under30	Male	white	150	assoc	1.69E+12	Mon May 20 16:07:00 PDT 2013	Mon May 20 16:09:03 PDT 2013	1.69E+12
1.37E+12	5/20/2013 17:38	5	5	0	0	1	1					1.69E+12	5/20/2013 17:37	Mozilla/5.0 (Windows NT 6.1; WOW64; rv:20.0) Gecko/20100101 Firefox/20.0	50	50	2113	1.69E+12	South Carolina	5/20/2013 17:38	forties	Female	white	20	assoc	1.69E+12	Mon May 20 17:35:20 PDT 2013	Mon May 20 17:37:54 PDT 2013	1.69E+12
1.37E+12	5/22/2013 14:54	5	0.25	0	0	0	0					1.69E+12	5/22/2013 14:55	Mozilla/5.0 (Macintosh; Intel Mac OS X 10.6; rv:20.0) Gecko/20100101 Firefox/20.0	50	9	1212	1.69E+12	Hawaii	5/22/2013 14:55	under30	Female	white	50	bachelors	1.69E+12	Wed May 22 14:50:39 PDT 2013	Wed May 22 14:54:26 PDT 2013	1.69E+12
1.37E+12	5/20/2013 20:51	0.87	0.87	1	1	1	1					1.69E+12	5/20/2013 20:49	Mozilla/5.0 (Windows NT 6.0; rv:14.0) Gecko/20100101 Firefox/14.0.1	50	100	2123	1.69E+12	California	5/20/2013 20:51	under30	Female	asian	150	bachelors	1.69E+12	Mon May 20 20:46:48 PDT 2013	Mon May 20 20:50:45 PDT 2013	1.69E+12
1.37E+12	5/22/2013 9:30	5	5	0	0	0	0					1.69E+12	5/22/2013 9:31	Mozilla/5.0 (Windows NT 6.1; WOW64) AppleWebKit/537.31 (KHTML, like Gecko) Chrome/26.0.1410.64 Safari/537.31	50	50	1122	1.69E+12	California	5/22/2013 9:31	under30	Female	white	150	assoc	1.69E+12	Wed May 22 09:25:27 PDT 2013	Wed May 22 09:31:12 PDT 2013	1.69E+12
1.37E+12	5/22/2013 10:20	5	5	0	0	0	0					1.69E+12	5/22/2013 10:18	Mozilla/5.0 (Windows NT 6.2; WOW64) AppleWebKit/537.31 (KHTML, like Gecko) Chrome/26.0.1410.64 Safari/537.31	50	59	2112	1.69E+12	California	5/22/2013 10:21	under30	Male	white	20	bachelors	1.69E+12	Wed May 22 10:14:25 PDT 2013	Wed May 22 10:20:11 PDT 2013	1.69E+12
1.37E+12	5/22/2013 16:44	5	5	0	0	1	1					1.69E+12	5/22/2013 16:45	Mozilla/5.0 (Macintosh; Intel Mac OS X 10.5; rv:16.0) Gecko/20100101 Firefox/16.0	50	49	1123	1.69E+12	Kansas	5/22/2013 16:45	under30	Male	white	20	bachelors	1.69E+12	Wed May 22 16:37:53 PDT 2013	Wed May 22 16:44:40 PDT 2013	1.69E+12
1.37E+12	5/22/2013 14:57	3	5	0	0	0	0					1.69E+12	5/22/2013 14:56	Mozilla/5.0 (Windows NT 6.1; WOW64) AppleWebKit/537.31 (KHTML, like Gecko) Chrome/26.0.1410.64 Safari/537.31	90	50	2112	1.69E+12	Missouri	5/22/2013 14:58	under30	Female	white	20	assoc	1.69E+12	Wed May 22 14:53:57 PDT 2013	Wed May 22 14:57:20 PDT 2013	1.69E+12
1.37E+12	5/22/2013 8:25	2	5	0	0	0	1					1.69E+12	5/22/2013 8:23	Mozilla/5.0 (Windows NT 6.1; WOW64; rv:21.0) Gecko/20100101 Firefox/21.0	25	60	2222	1.69E+12	Kentucky	5/22/2013 8:26	60plus	Female	white	50	none	1.69E+12	Wed May 22 08:20:25 PDT 2013	Wed May 22 08:25:24 PDT 2013	1.69E+12
1.37E+12	5/23/2013 4:44	2	5	0	0	0	0					1.69E+12	5/23/2013 4:44	Mozilla/5.0 (Windows NT 6.1; WOW64; rv:12.0) Gecko/20100101 Firefox/12.0	50	100	2211	1.69E+12	Florida	5/23/2013 4:44	under30	Female	white	20	assoc	1.69E+12	Thu May 23 04:44:00 PDT 2013	Thu May 23 04:47:37 PDT 2013	1.69E+12
1.37E+12	5/22/2013 20:29	0.87	0.87	0	0	0	1					1.69E+12	5/22/2013 20:26	Mozilla/5.0 (Windows NT 6.1; WOW64; rv:21.0) Gecko/20100101 Firefox/21.0	50	50	2211	1.69E+12	Texas	5/22/2013 20:29	under30	Male	white	20	none	1.69E+12	Wed May 22 20:23:32 PDT 2013	Wed May 22 20:28:51 PDT 2013	1.69E+12
1.37E+12	5/22/2013 7:42	0.87	0.87	1	0	0	1					1.69E+12	5/22/2013 7:39	Mozilla/5.0 (Windows NT 6.1; WOW64) AppleWebKit/537.36 (KHTML, like Gecko) Chrome/27.0.1453.93 Safari/537.36	10	9	2112	1.69E+12	Florida	5/22/2013 7:42	forties	Female	white	20	none	1.69E+12	Wed May 22 07:36:10 PDT 2013	Wed May 22 07:42:13 PDT 2013	1.69E+12
1.37E+12	5/22/2013 15:38	5	9.13	1	0	0	1					1.69E+12	5/22/2013 15:33	Mozilla/5.0 (Windows NT 6.1) AppleWebKit/537.31 (KHTML, like Gecko) Chrome/26.0.1410.64 Safari/537.31	50	59	2122	1.69E+12	Texas	5/22/2013 15:38	thirties	Male	asian	80	assoc	1.69E+12	Wed May 22 15:29:18 PDT 2013	Wed May 22 15:37:57 PDT 2013	1.69E+12
1.37E+12	5/21/2013 13:09	0.87	0.87	0	0	0	0					1.69E+12	5/21/2013 13:12	Mozilla/5.0 (X11; Linux i686) AppleWebKit/537.22 (KHTML, like Gecko) Ubuntu Chromium/25.0.1364.160 Chrome/25.0.1364.160 Safari/537.22	9	9	1113	1.69E+12	New York	5/21/2013 13:13	under30	Male	white	80	bachelors	1.69E+12	Tue May 21 12:58:05 PDT 2013	Tue May 21 13:12:40 PDT 2013	1.69E+12
1.37E+12	5/22/2013 18:42	0.87	0.87	0	0	0	0					1.69E+12	5/22/2013 18:41	Mozilla/5.0 (Windows NT 6.1) AppleWebKit/537.31 (KHTML, like Gecko) Chrome/26.0.1410.64 Safari/537.31	30	9	2121	1.69E+12	Florida	5/22/2013 18:42	under30	Female	white	20	assoc	1.69E+12	Wed May 22 18:38:46 PDT 2013	Wed May 22 18:41:54 PDT 2013	1.69E+12
1.37E+12	5/20/2013 15:44	0.87	0.87	0	0	0	0					1.69E+12	5/20/2013 15:43	Mozilla/5.0 (Windows NT 6.2; WOW64; rv:21.0) Gecko/20100101 Firefox/21.0	5	0	2121	1.69E+12	California	5/20/2013 15:44	under30	Male	asian	150	bachelors	1.69E+12	Mon May 20 15:40:55 PDT 2013	Mon May 20 15:44:10 PDT 2013	1.69E+12
1.37E+12	5/20/2013 16:03	5	5	0	0	0	0					1.69E+12	5/20/2013 16:02	Mozilla/5.0 (Windows NT 6.0; rv:20.0) Gecko/20100101 Firefox/20.0	50	50	2112	1.69E+12	California	5/20/2013 16:03	under30	Female	other	20	assoc	1.69E+12	Mon May 20 15:59:08 PDT 2013	Mon May 20 16:03:14 PDT 2013	1.69E+12
1.37E+12	5/22/2013 16:51	5	5	0	0	0	0					1.69E+12	5/22/2013 16:52	Mozilla/5.0 (Windows NT 6.1; WOW64; rv:21.0) Gecko/20100101 Firefox/21.0	0	50	1221	1.69E+12	Washington	5/22/2013 16:52	under30	Male	white	80	none	1.69E+12	Wed May 22 16:48:43 PDT 2013	Wed May 22 16:51:59 PDT 2013	1.69E+12
1.37E+12	5/20/2013 18:35	0.87	0.87	0	1	1	0					1.69E+12	5/20/2013 18:33	Mozilla/5.0 (Macintosh; Intel Mac OS X 10.6; rv:20.0) Gecko/20100101 Firefox/20.0	10	35	2113	1.69E+12	Washington	5/20/2013 18:35	under30	Male	white	80	bachelors	1.69E+12	Mon May 20 18:30:05 PDT 2013	Mon May 20 18:34:45 PDT 2013	1.69E+12
1.37E+12	5/20/2013 17:47	5	5	0	0	0	1					1.69E+12	5/20/2013 17:44	Mozilla/5.0 (Windows NT 6.1; WOW64; rv:20.0) Gecko/20100101 Firefox/20.0	40	50	2223	1.69E+12	California	5/20/2013 17:47	under30	Male	white	20	bachelors	1.69E+12	Mon May 20 17:44:03 PDT 2013	Mon May 20 17:46:34 PDT 2013	1.69E+12
1.37E+12	5/20/2013 18:03	7	8	0	0	0	0					1.69E+12	5/20/2013 18:02	Mozilla/5.0 (Windows NT 6.1; WOW64) AppleWebKit/537.31 (KHTML, like Gecko) Chrome/26.0.1410.64 Safari/537.31	50	55	2222	1.69E+12	Oregon	5/20/2013 18:03	under30	Female	white	50	assoc	1.69E+12	Mon May 20 18:00:32 PDT 2013	Mon May 20 18:03:09 PDT 2013	1.69E+12
1.37E+12	5/22/2013 16:39	4	5	0	0	0	0					1.69E+12	5/22/2013 16:39	Mozilla/5.0 (Windows NT 6.0) AppleWebKit/537.31 (KHTML, like Gecko) Chrome/26.0.1410.64 Safari/537.31	50	50	1112	1.69E+12	New Jersey	5/22/2013 16:39	under30	Male	white	80	none	1.69E+12	Wed May 22 16:36:46 PDT 2013	Wed May 22 16:38:44 PDT 2013	1.69E+12
1.37E+12	5/22/2013 7:53	0.87	0.87	0	0	0	0					1.69E+12	5/22/2013 7:51	Mozilla/5.0 (Windows NT 6.1) AppleWebKit/537.31 (KHTML, like Gecko) Chrome/26.0.1410.64 Safari/537.31	0	15	2113	1.69E+12	New Jersey	5/22/2013 7:53	under30	Male	asian	50	bachelors	1.69E+12	Wed May 22 07:49:00 PDT 2013	Wed May 22 07:52:59 PDT 2013	1.69E+12
1.37E+12	5/22/2013 8:14	5	5	0	0	0	0					1.69E+12	5/22/2013 8:12	Mozilla/5.0 (Windows NT 6.1; WOW64; rv:20.0) Gecko/20100101 Firefox/20.0	9	50	2223	1.69E+12	Massachusetts	5/22/2013 8:14	thirties	Female	white	80	bachelors	1.69E+12	Wed May 22 08:10:01 PDT 2013	Wed May 22 08:13:45 PDT 2013	1.69E+12
1.37E+12	5/21/2013 6:06	4	5	0	0	1	1					1.69E+12	5/21/2013 6:06	Mozilla/5.0 (Macintosh; Intel Mac OS X 10_7_5) AppleWebKit/537.31 (KHTML, like Gecko) Chrome/26.0.1410.65 Safari/537.31	40	25	1223	1.69E+12	Massachusetts	5/21/2013 6:07	fifties	Male	black	80	bachelors	1.69E+12	Tue May 21 06:00:46 PDT 2013	Tue May 21 06:06:39 PDT 2013	1.69E+12
1.37E+12	5/20/2013 16:20	5	5	0	0	0	0					1.69E+12	5/20/2013 16:19	Mozilla/5.0 (Windows NT 6.1; WOW64) AppleWebKit/537.31 (KHTML, like Gecko) Chrome/26.0.1410.64 Safari/537.31	50	50	2222	1.69E+12	Washington	5/20/2013 16:21	under30	Female	white	150	bachelors	1.69E+12	Mon May 20 16:16:53 PDT 2013	Mon May 20 16:20:11 PDT 2013	1.69E+12
1.37E+12	5/22/2013 14:44	5	5	0	0	0	0					1.69E+12	5/22/2013 14:45	Mozilla/5.0 (Windows NT 6.1; WOW64) AppleWebKit/537.31 (KHTML, like Gecko) Chrome/26.0.1410.64 Safari/537.31	50	70	1111	1.69E+12	Georgia	5/22/2013 14:45	under30	Male	black	80	assoc	1.69E+12	Wed May 22 14:41:22 PDT 2013	Wed May 22 14:44:58 PDT 2013	1.69E+12
1.37E+12	5/22/2013 8:32	0.87	0.87	0	0	0	0					1.69E+12	5/22/2013 8:30	Mozilla/5.0 (Windows NT 6.1; WOW64; rv:20.0) Gecko/20100101 Firefox/20.0	50	10	2211	1.69E+12	Illinois	5/22/2013 8:32	thirties	Female	white	80	none	1.69E+12	Wed May 22 08:27:35 PDT 2013	Wed May 22 08:31:28 PDT 2013	1.69E+12
1.37E+12	5/21/2013 17:34	0.87	0.87	0	1	0	1					1.69E+12	5/21/2013 17:36	Mozilla/5.0 (Windows NT 6.1; rv:20.0) Gecko/20100101 Firefox/20.0	9	9	1112	1.69E+12	New Jersey	5/21/2013 17:36	under30	Male	white	150	bachelors	1.69E+12	Tue May 21 17:31:45 PDT 2013	Tue May 21 17:35:48 PDT 2013	1.69E+12
1.37E+12	5/20/2013 16:16	2	2	0	0	0	0					1.69E+12	5/20/2013 16:14	Mozilla/5.0 (Windows NT 6.2; WOW64) AppleWebKit/537.31 (KHTML, like Gecko) Chrome/26.0.1410.64 Safari/537.31	50	15	2122	1.69E+12	California	5/20/2013 16:16	under30	Male	asian	20	assoc	1.69E+12	Mon May 20 16:11:31 PDT 2013	Mon May 20 16:15:52 PDT 2013	1.69E+12
1.37E+12	5/20/2013 20:16	0.5	0.5	0	0	1	0					1.69E+12	5/20/2013 20:17	Mozilla/5.0 (compatible; MSIE 10.0; Windows NT 6.2; Win64; x64; Trident/6.0; MATBJS)	50	97	1111	1.69E+12	Indiana	5/20/2013 20:17	thirties	Female	white	50	none	1.69E+12	Mon May 20 20:13:40 PDT 2013	Mon May 20 20:17:16 PDT 2013	1.69E+12
1.37E+12	5/22/2013 9:01	4	0.87	0	0	1	1					1.69E+12	5/22/2013 9:02	Mozilla/5.0 (Windows NT 6.1) AppleWebKit/537.31 (KHTML, like Gecko) Chrome/26.0.1410.64 Safari/537.31	49	50	1223	1.69E+12	California	5/22/2013 9:03	forties	Female	black	50	bachelors	1.69E+12	Wed May 22 08:56:25 PDT 2013	Wed May 22 09:02:46 PDT 2013	1.69E+12
1.37E+12	5/20/2013 18:00	0.87	0.87	1	0	1	0					1.69E+12	5/20/2013 17:57	Mozilla/5.0 (Windows NT 6.1; WOW64) AppleWebKit/537.31 (KHTML, like Gecko) Chrome/26.0.1410.64 Safari/537.31	50	9	2123	1.69E+12	California	5/20/2013 18:00	thirties	Male	white	80	assoc	1.69E+12	Mon May 20 17:53:32 PDT 2013	Mon May 20 18:00:13 PDT 2013	1.69E+12
1.37E+12	5/22/2013 13:37	0	0	0	1	0	1					1.69E+12	5/22/2013 13:38	Mozilla/5.0 (Macintosh; Intel Mac OS X 10_6_8) AppleWebKit/537.36 (KHTML, like Gecko) Chrome/27.0.1453.93 Safari/537.36	0	0	1223	1.69E+12	California	5/22/2013 13:38	under30	Male	white	more	assoc	1.69E+12	Wed May 22 13:37:48 PDT 2013	Wed May 22 13:38:07 PDT 2013	1.69E+12
1.37E+12	5/22/2013 18:20	5	5	0	0	0	1					1.69E+12	5/22/2013 18:17	Mozilla/5.0 (Windows NT 6.1) AppleWebKit/537.31 (KHTML, like Gecko) Chrome/26.0.1410.64 Safari/537.31	50	50	2222	1.69E+12	California	5/22/2013 18:20	under30	Male	asian	more	assoc	1.69E+12	Wed May 22 18:14:28 PDT 2013	Wed May 22 18:19:22 PDT 2013	1.69E+12
1.37E+12	5/22/2013 10:17	0.87	1.5	0	0	0	0					1.69E+12	5/22/2013 10:14	Mozilla/5.0 (Windows NT 6.1; WOW64; rv:21.0) Gecko/20100101 Firefox/21.0	50	35	2111	1.69E+12	California	5/22/2013 10:17	under30	Male	white	20	assoc	1.69E+12	Wed May 22 10:10:43 PDT 2013	Wed May 22 10:16:49 PDT 2013	1.69E+12
1.37E+12	5/22/2013 22:26	0.87	0.87	0	0	0	0					1.69E+12	5/22/2013 22:26	Mozilla/5.0 (Windows NT 6.1; WOW64; rv:20.0) Gecko/20100101 Firefox/20.0	1	1	1212	1.69E+12	California	5/22/2013 22:27	under30	Male	asian	noanswer	assoc	1.69E+12	Wed May 22 22:22:46 PDT 2013	Wed May 22 22:26:12 PDT 2013	1.69E+12
1.37E+12	5/22/2013 21:39	0.87	0.87	0	0	1	0					1.69E+12	5/22/2013 21:38	Mozilla/5.0 (Windows NT 6.2; WOW64; rv:20.0) Gecko/20100101 Firefox/20.0	25	0	2122	1.69E+12	Kentucky	5/22/2013 21:40	under30	Female	white	50	assoc	1.69E+12	Wed May 22 21:36:45 PDT 2013	Wed May 22 21:39:22 PDT 2013	1.69E+12
1.37E+12	5/20/2013 15:59	5	5	0	0	1	0					1.69E+12	5/20/2013 16:00	Mozilla/5.0 (X11; CrOS armv7l 3701.81.2) AppleWebKit/537.31 (KHTML, like Gecko) Chrome/26.0.1410.57 Safari/537.31	50	45	1213	1.69E+12	Kentucky	5/20/2013 16:00	forties	Female	black	50	assoc	1.69E+12	Mon May 20 15:56:27 PDT 2013	Mon May 20 16:00:28 PDT 2013	1.69E+12
1.37E+12	5/22/2013 8:07	0.87	0.87	0	1	1	0					1.69E+12	5/22/2013 8:09	Mozilla/5.0 (Windows NT 6.1; WOW64) AppleWebKit/537.31 (KHTML, like Gecko) Chrome/26.0.1410.64 Safari/537.31	9	9	1223	1.69E+12	Kentucky	5/22/2013 8:09	thirties	Female	white	150	bachelors	1.69E+12	Wed May 22 08:03:07 PDT 2013	Wed May 22 08:08:46 PDT 2013	1.69E+12
1.37E+12	5/22/2013 9:29	0.87	0.87	0	0	0	0					1.69E+12	5/22/2013 9:30	Mozilla/5.0 (Windows NT 6.1; WOW64; rv:20.0) Gecko/20100101 Firefox/20.0	9	9	1211	1.69E+12	Kentucky	5/22/2013 9:31	under30	Female	white	50	bachelors	1.69E+12	Wed May 22 09:26:16 PDT 2013	Wed May 22 09:30:20 PDT 2013	1.69E+12
1.37E+12	5/20/2013 16:28	0.87	0.87	0	0	0	0					1.69E+12	5/20/2013 16:26	Mozilla/5.0 (Windows NT 6.2; WOW64; rv:21.0) Gecko/20100101 Firefox/21.0	55	60	2221	1.69E+12	Idaho	5/20/2013 16:28	thirties	Female	white	80	assoc	1.69E+12	Mon May 20 16:24:26 PDT 2013	Mon May 20 16:27:45 PDT 2013	1.69E+12
1.37E+12	5/22/2013 8:37	0.9	0.9	0	0	1	1					1.69E+12	5/22/2013 8:36	Mozilla/5.0 (Windows NT 6.1; WOW64; rv:21.0) Gecko/20100101 Firefox/21.0	35	25	2112	1.69E+12	Maine	5/22/2013 8:38	under30	Female	white	20	assoc	1.69E+12	Wed May 22 08:34:02 PDT 2013	Wed May 22 08:37:26 PDT 2013	1.69E+12
1.37E+12	5/20/2013 16:18	5	3	1	1	0	0					1.69E+12	5/20/2013 16:19	Mozilla/5.0 (Windows NT 6.1) AppleWebKit/537.31 (KHTML, like Gecko) Chrome/26.0.1410.64 Safari/537.31	50	25	1223	1.69E+12	Maine	5/20/2013 16:19	under30	Male	white	20	assoc	1.69E+12	Mon May 20 16:11:47 PDT 2013	Mon May 20 16:18:26 PDT 2013	1.69E+12
1.37E+12	5/20/2013 19:37	0.87	0.87	0	1	1	0					1.69E+12	5/20/2013 19:39	Mozilla/5.0 (Windows NT 6.1; WOW64) AppleWebKit/537.31 (KHTML, like Gecko) Chrome/26.0.1410.64 Safari/537.31	9	9	1113	1.69E+12	New Mexico	5/20/2013 19:40	thirties	Male	asian	50	bachelors	1.69E+12	Mon May 20 19:30:55 PDT 2013	Mon May 20 19:39:37 PDT 2013	1.69E+12
1.37E+12	5/21/2013 12:25	0	0.25	0	1	0	1					1.69E+12	5/21/2013 12:27	Mozilla/5.0 (Windows NT 6.0; rv:20.0) Gecko/20100101 Firefox/20.0	0	10	1111	1.69E+12	Texas	5/21/2013 12:27	thirties	Male	noanswer	50	bachelors	1.69E+12	Tue May 21 12:19:47 PDT 2013	Tue May 21 12:27:12 PDT 2013	1.69E+12
1.37E+12	5/22/2013 19:31	5	5	0	0	0	0					1.69E+12	5/22/2013 19:32	Mozilla/5.0 (iPhone; CPU iPhone OS 6_1_3 like Mac OS X) AppleWebKit/536.26 (KHTML, like Gecko) Version/6.0 Mobile/10B329 Safari/8536.25	50	50	1112	1.69E+12	Ohio	5/22/2013 19:32	under30	Female	white	50	assoc	1.69E+12	Wed May 22 19:27:16 PDT 2013	Wed May 22 19:31:31 PDT 2013	1.69E+12
1.37E+12	5/20/2013 20:08	4	4.75	0	0	0	0					1.69E+12	5/20/2013 20:05	Mozilla/5.0 (Windows NT 6.1; WOW64; rv:20.0) Gecko/20100101 Firefox/20.0	49	60	2222	1.69E+12	Ohio	5/20/2013 20:08	thirties	Female	white	50	assoc	1.69E+12	Mon May 20 20:03:00 PDT 2013	Mon May 20 20:07:44 PDT 2013	1.69E+12
1.37E+12	5/22/2013 18:21	0	0.25	0	0	0	0					1.69E+12	5/22/2013 18:22	Mozilla/5.0 (Macintosh; Intel Mac OS X 10_7_5) AppleWebKit/537.36 (KHTML, like Gecko) Chrome/27.0.1453.93 Safari/537.36	9	91	1112	1.69E+12	Michigan	5/22/2013 18:23	under30	Male	white	20	assoc	1.69E+12	Wed May 22 18:16:06 PDT 2013	Wed May 22 18:22:33 PDT 2013	1.69E+12
1.37E+12	5/22/2013 14:53	0.87	0.87	0	0	1	1					1.69E+12	5/22/2013 14:53	Mozilla/5.0 (Windows NT 6.1; WOW64) AppleWebKit/537.31 (KHTML, like Gecko) Chrome/26.0.1410.64 Safari/537.31	50	50	1123	1.69E+12	Georgia	5/22/2013 14:53	under30	Female	white	150	assoc	1.69E+12	Wed May 22 14:50:09 PDT 2013	Wed May 22 14:53:12 PDT 2013	1.69E+12
1.37E+12	5/22/2013 15:37	3	5	0	0	0	0					1.69E+12	5/22/2013 15:35	Mozilla/5.0 (Windows NT 6.1; WOW64) AppleWebKit/537.31 (KHTML, like Gecko) Chrome/26.0.1410.64 Safari/537.31	35	10	2212	1.69E+12	Georgia	5/22/2013 15:37	under30	Male	white	noanswer	assoc	1.69E+12	Wed May 22 15:31:43 PDT 2013	Wed May 22 15:36:48 PDT 2013	1.69E+12
1.37E+12	5/22/2013 20:54	0.87	0.87	0	0	0	1					1.69E+12	5/22/2013 20:55	Mozilla/5.0 (Macintosh; Intel Mac OS X 10.8; rv:20.0) Gecko/20100101 Firefox/20.0	1	9	1112	1.69E+12	California	5/22/2013 20:55	under30	Female	white	50	bachelors	1.69E+12	Wed May 22 20:49:15 PDT 2013	Wed May 22 20:55:02 PDT 2013	1.69E+12
1.37E+12	5/20/2013 16:07	0.87	0.87	0	0	0	0					1.69E+12	5/20/2013 16:05	Mozilla/5.0 (Windows NT 5.1; rv:20.0) Gecko/20100101 Firefox/20.0	10	10	2213	1.69E+12	California	5/20/2013 16:07	under30	Female	white	50	assoc	1.69E+12	Mon May 20 16:02:36 PDT 2013	Mon May 20 16:06:36 PDT 2013	1.69E+12
1.37E+12	5/22/2013 12:52	0.87	4.75	0	0	1	1					1.69E+12	5/22/2013 12:50	Mozilla/5.0 (Windows NT 6.1; WOW64) AppleWebKit/537.31 (KHTML, like Gecko) Chrome/26.0.1410.64 Safari/537.31	50	45	2113	1.69E+12	Ohio	5/22/2013 12:52	under30	Male	white	more	none	1.69E+12	Wed May 22 12:47:45 PDT 2013	Wed May 22 12:51:27 PDT 2013	1.69E+12
1.37E+12	5/20/2013 19:33	5	0.87	0	1	1	0					1.69E+12	5/20/2013 19:35	Mozilla/5.0 (Windows NT 6.1; WOW64) AppleWebKit/537.31 (KHTML, like Gecko) Chrome/26.0.1410.64 Safari/537.31	50	9	1112	1.69E+12	Michigan	5/20/2013 19:35	thirties	Male	white	more	assoc	1.69E+12	Mon May 20 19:27:35 PDT 2013	Mon May 20 19:35:16 PDT 2013	1.69E+12
1.37E+12	5/20/2013 21:54	2	0.1	0	1	0	1					1.69E+12	5/20/2013 21:54	Mozilla/5.0 (Macintosh; Intel Mac OS X 10.6; rv:20.0) Gecko/20100101 Firefox/20.0	1	1	1221	1.69E+12	California	5/20/2013 21:54	under30	Male	asian	80	bachelors	1.69E+12	Mon May 20 21:50:32 PDT 2013	Mon May 20 21:54:00 PDT 2013	1.69E+12
1.37E+12	5/22/2013 17:19	5	1	0	0	0	0					1.69E+12	5/22/2013 17:16	Mozilla/5.0 (Windows NT 5.1; rv:21.0) Gecko/20100101 Firefox/21.0	0	10	2121	1.69E+12	Washington	5/22/2013 17:19	forties	Male	white	50	assoc	1.69E+12	Wed May 22 17:12:00 PDT 2013	Wed May 22 17:19:19 PDT 2013	1.69E+12
1.37E+12	5/22/2013 12:57	5	6	0	0	0	0					1.69E+12	5/22/2013 12:55	Mozilla/5.0 (Macintosh; Intel Mac OS X 10_8_3) AppleWebKit/536.29.13 (KHTML, like Gecko) Version/6.0.4 Safari/536.29.13	50	50	2212	1.69E+12	California	5/22/2013 12:57	under30	Female	asian	150	bachelors	1.69E+12	Wed May 22 12:56:21 PDT 2013	Wed May 22 12:56:24 PDT 2013	1.69E+12
1.37E+12	5/22/2013 7:37	5	5	0	1	0	0					1.69E+12	5/22/2013 7:38	Mozilla/5.0 (Windows NT 5.0; rv:12.0) Gecko/20100101 Firefox/12.0	50	50	1211	1.69E+12	Texas	5/22/2013 7:38	thirties	Male	white	50	bachelors	1.69E+12	Wed May 22 07:31:26 PDT 2013	Wed May 22 07:38:25 PDT 2013	1.69E+12
1.37E+12	5/22/2013 8:33	5	5	0	0	0	0					1.69E+12	5/22/2013 8:33	Mozilla/5.0 (Macintosh; Intel Mac OS X 10_7_2) AppleWebKit/537.31 (KHTML, like Gecko) Chrome/26.0.1410.65 Safari/537.31	50	50	1112	1.69E+12	Michigan	5/22/2013 8:33	under30	Male	white	80	assoc	1.69E+12	Wed May 22 08:29:30 PDT 2013	Wed May 22 08:33:06 PDT 2013	1.69E+12
1.37E+12	5/22/2013 15:22	5	5	0	0	0	0					1.69E+12	5/22/2013 15:23	Mozilla/5.0 (Windows NT 6.1; WOW64; rv:21.0) Gecko/20100101 Firefox/21.0	50	50	1212	1.69E+12	Indiana	5/22/2013 15:23	under30	Female	white	80	none	1.69E+12	Wed May 22 15:19:54 PDT 2013	Wed May 22 15:23:13 PDT 2013	1.69E+12
1.37E+12	5/22/2013 13:01	0.87	0.87	0	0	1	1					1.69E+12	5/22/2013 12:57	Mozilla/5.0 (Windows NT 6.1; rv:20.0) Gecko/20100101 Firefox/20.0	50	50	2213	1.69E+12	Massachusetts	5/22/2013 13:01	forties	Female	white	150	assoc	1.69E+12	Wed May 22 12:53:22 PDT 2013	Wed May 22 13:00:44 PDT 2013	1.69E+12
1.37E+12	5/22/2013 19:56	5	5	0	0	0	0					1.69E+12	5/22/2013 19:56	Mozilla/5.0 (Windows NT 6.2; WOW64) AppleWebKit/537.31 (KHTML, like Gecko) Chrome/26.0.1410.64 Safari/537.31	50	50	1222	1.69E+12	New Hampshire	5/22/2013 19:57	under30	Female	other	50	assoc	1.69E+12	Wed May 22 19:53:06 PDT 2013	Wed May 22 19:56:11 PDT 2013	1.69E+12
1.37E+12	5/20/2013 17:06	0.87	0.87	0	0	0	0					1.69E+12	5/20/2013 17:04	Mozilla/5.0 (Windows NT 6.2; WOW64) AppleWebKit/537.31 (KHTML, like Gecko) Chrome/26.0.1410.64 Safari/537.31	50	85	2213	1.69E+12	California	5/20/2013 17:06	under30	Male	asian	80	bachelors	1.69E+12	Mon May 20 17:00:26 PDT 2013	Mon May 20 17:05:34 PDT 2013	1.69E+12
1.37E+12	5/20/2013 17:19	3.25	1.75	0	0	0	0					1.69E+12	5/20/2013 17:17	Mozilla/5.0 (Windows NT 5.1; rv:21.0) Gecko/20100101 Firefox/21.0	45	25	2111	1.69E+12	Connecticut	5/20/2013 17:20	under30	Female	black	50	assoc	1.69E+12	Mon May 20 17:12:14 PDT 2013	Mon May 20 17:20:05 PDT 2013	1.69E+12
1.37E+12	5/22/2013 21:12	1	0.5	0	0	0	0					1.69E+12	5/22/2013 21:14	Mozilla/5.0 (Windows NT 6.1) AppleWebKit/537.31 (KHTML, like Gecko) Chrome/26.0.1410.64 Safari/537.31	5	2	1221	1.69E+12	Florida	5/22/2013 21:14	under30	Female	black	80	bachelors	1.69E+12	Wed May 22 21:13:34 PDT 2013	Wed May 22 21:13:45 PDT 2013	1.69E+12
1.37E+12	5/22/2013 11:01	0.87	0.87	0	0	1	1					1.69E+12	5/22/2013 11:00	Mozilla/5.0 (Windows NT 6.1) AppleWebKit/537.31 (KHTML, like Gecko) Chrome/26.0.1410.64 Safari/537.31	9	9	2223	1.69E+12	Oregon	5/22/2013 11:02	under30	Male	white	50	bachelors	1.69E+12	Wed May 22 10:56:54 PDT 2013	Wed May 22 11:01:10 PDT 2013	1.69E+12
1.37E+12	5/20/2013 19:19	5	5	0	0	0	0					1.69E+12	5/20/2013 19:17	Mozilla/5.0 (Macintosh; Intel Mac OS X 10_8_3) AppleWebKit/536.29.13 (KHTML, like Gecko) Version/6.0.4 Safari/536.29.13	50	50	2221	1.69E+12	Texas	5/20/2013 19:19	under30	Male	white	50	assoc	1.69E+12	Mon May 20 19:15:19 PDT 2013	Mon May 20 19:18:17 PDT 2013	1.69E+12
1.37E+12	5/22/2013 3:02	5	5	1	1	0	0					1.69E+12	5/22/2013 3:00	Mozilla/5.0 (Windows NT 6.1; WOW64; rv:20.0) Gecko/20100101 Firefox/20.0	20	80	2113	1.69E+12	Texas	5/22/2013 3:02	thirties	Female	white	80	assoc	1.69E+12	Wed May 22 03:02:04 PDT 2013	Wed May 22 03:08:20 PDT 2013	1.69E+12
1.37E+12	5/20/2013 16:22	7	5.25	0	0	1	1					1.69E+12	5/20/2013 16:23	Mozilla/5.0 (Windows NT 5.1) AppleWebKit/537.31 (KHTML, like Gecko) Chrome/26.0.1410.64 Safari/537.31	35	50	1222	1.69E+12	Texas	5/20/2013 16:23	thirties	Female	white	50	postgrad	1.69E+12	Mon May 20 16:19:15 PDT 2013	Mon May 20 16:22:45 PDT 2013	1.69E+12
1.37E+12	5/22/2013 10:42	0.87	0.87	0	0	0	0					1.69E+12	5/22/2013 10:40	Mozilla/5.0 (compatible; MSIE 10.0; Windows NT 6.1; WOW64; Trident/6.0)	0	25	2212	1.69E+12	California	5/22/2013 10:42	thirties	Male	hispanic	80	bachelors	1.69E+12	Wed May 22 10:36:15 PDT 2013	Wed May 22 10:42:03 PDT 2013	1.69E+12
1.37E+12	5/22/2013 14:36	3	5	1	1	1	0					1.69E+12	5/22/2013 14:36	Mozilla/5.0 (Windows NT 6.1; WOW64) AppleWebKit/537.31 (KHTML, like Gecko) Chrome/26.0.1410.64 Safari/537.31	100	100	2211	1.69E+12	California	5/22/2013 14:37	under30	NoAnswer	noanswer	noanswer	noanswer	1.69E+12	Wed May 22 14:35:13 PDT 2013	Wed May 22 14:36:10 PDT 2013	1.69E+12
1.37E+12	5/20/2013 18:06	5	5	0	0	0	0					1.69E+12	5/20/2013 18:07	Mozilla/5.0 (Windows NT 6.1; WOW64; rv:20.0) Gecko/20100101 Firefox/20.0	50	50	1121	1.69E+12	California	5/20/2013 18:07	under30	Male	white	50	bachelors	1.69E+12	Mon May 20 18:04:16 PDT 2013	Mon May 20 18:06:37 PDT 2013	1.69E+12
1.37E+12	5/22/2013 19:22	5	2	0	0	0	0					1.69E+12	5/22/2013 19:19	Mozilla/5.0 (Windows NT 6.2; WOW64) AppleWebKit/537.31 (KHTML, like Gecko) Chrome/26.0.1410.64 Safari/537.31	50	80	2221	1.69E+12	California	5/22/2013 19:22	thirties	Female	white	more	bachelors	1.69E+12	Wed May 22 19:17:02 PDT 2013	Wed May 22 19:21:49 PDT 2013	1.69E+12
1.37E+12	5/20/2013 16:16	5	5	0	0	0	0					1.69E+12	5/20/2013 16:17	Mozilla/5.0 (Windows NT 6.1; WOW64) AppleWebKit/537.36 (KHTML, like Gecko) Chrome/28.0.1500.11 Safari/537.36	50	50	1211	1.69E+12	California	5/20/2013 16:17	under30	Male	asian	80	bachelors	1.69E+12	Mon May 20 16:10:01 PDT 2013	Mon May 20 16:17:02 PDT 2013	1.69E+12
1.37E+12	5/22/2013 17:59	5	5	0	0	0	0					1.69E+12	5/22/2013 17:58	Mozilla/5.0 (Windows NT 6.1; WOW64; rv:20.0) Gecko/20100101 Firefox/20.0	100	50	2121	1.69E+12	California	5/22/2013 17:59	under30	Male	asian	150	bachelors	1.69E+12	Wed May 22 17:56:50 PDT 2013	Wed May 22 17:58:52 PDT 2013	1.69E+12
1.37E+12	5/22/2013 19:22	5	5	0	0	1	1					1.69E+12	5/22/2013 19:19	Mozilla/5.0 (Windows NT 6.1; WOW64; rv:20.0) Gecko/20100101 Firefox/20.0	50	50	2213	1.69E+12	Georgia	5/22/2013 19:22	thirties	Male	white	150	bachelors	1.69E+12	Wed May 22 19:14:53 PDT 2013	Wed May 22 19:22:15 PDT 2013	1.69E+12
1.37E+12	5/20/2013 19:28	0.87	0.87	0	0	0	0					1.69E+12	5/20/2013 19:30	Mozilla/5.0 (Macintosh; Intel Mac OS X 10_6_8) AppleWebKit/534.59.8 (KHTML, like Gecko) Version/5.1.9 Safari/534.59.8	9	9	1111	1.69E+12	Pennsylvania	5/20/2013 19:30	fifties	Female	white	20	postgrad	1.69E+12	Mon May 20 19:24:48 PDT 2013	Mon May 20 19:30:16 PDT 2013	1.69E+12
1.37E+12	5/22/2013 7:35	0.87	0.87	0	0	0	0					1.69E+12	5/22/2013 7:36	Mozilla/5.0 (Windows NT 6.1; WOW64) AppleWebKit/537.31 (KHTML, like Gecko) Chrome/26.0.1410.64 Safari/537.31	50	50	1123	1.69E+12	Pennsylvania	5/22/2013 7:36	under30	Male	white	50	assoc	1.69E+12	Wed May 22 07:31:36 PDT 2013	Wed May 22 07:35:52 PDT 2013	1.69E+12
1.37E+12	5/22/2013 8:22	0.87	0.87	0	1	1	0					1.69E+12	5/22/2013 8:21	Mozilla/5.0 (Windows NT 6.1) AppleWebKit/537.31 (KHTML, like Gecko) Chrome/26.0.1410.64 Safari/537.31	50	90	2113	1.69E+12	Minnesota	5/22/2013 8:23	under30	Female	white	20	assoc	1.69E+12	Wed May 22 08:22:07 PDT 2013	Wed May 22 08:22:13 PDT 2013	1.69E+12
1.37E+12	5/20/2013 17:23	5	0.87	0	1	0	0					1.69E+12	5/20/2013 17:21	Mozilla/5.0 (Windows NT 6.1) AppleWebKit/537.36 (KHTML, like Gecko) Chrome/28.0.1500.11 Safari/537.36	50	30	2122	1.69E+12	Minnesota	5/20/2013 17:23	thirties	Female	white	20	assoc	1.69E+12	Mon May 20 17:18:02 PDT 2013	Mon May 20 17:22:56 PDT 2013	1.69E+12
1.37E+12	5/22/2013 11:25	5	5	0	0	0	0					1.69E+12	5/22/2013 11:24	Mozilla/5.0 (Windows NT 6.1; WOW64; rv:21.0) Gecko/20100101 Firefox/21.0	50	50	2221	1.69E+12	California	5/22/2013 11:26	fifties	Female	white	50	assoc	1.69E+12	Wed May 22 11:21:44 PDT 2013	Wed May 22 11:25:40 PDT 2013	1.69E+12
1.37E+12	5/21/2013 11:42	8	5	0	0	1	1					1.69E+12	5/21/2013 11:39	Mozilla/5.0 (Macintosh; Intel Mac OS X 10_7_5) AppleWebKit/536.29.13 (KHTML, like Gecko) Version/6.0.4 Safari/536.29.13	100	45	2123	1.69E+12	Virginia	5/21/2013 11:42	forties	Female	white	20	assoc	1.69E+12	Tue May 21 11:36:11 PDT 2013	Tue May 21 11:42:00 PDT 2013	1.69E+12
1.37E+12	5/22/2013 8:22	5.25	5	0	0	1	0					1.69E+12	5/22/2013 8:23	Mozilla/5.0 (Windows NT 5.1; rv:20.0) Gecko/20100101 Firefox/20.0	50	50	1122	1.69E+12	Pennsylvania	5/22/2013 8:23	forties	Female	white	50	assoc	1.69E+12	Wed May 22 08:11:07 PDT 2013	Wed May 22 08:24:15 PDT 2013	1.69E+12
1.37E+12	5/21/2013 17:35	8	9	0	0	0	0					1.69E+12	5/21/2013 17:36	Mozilla/5.0 (Windows NT 6.0; WOW64) AppleWebKit/537.31 (KHTML, like Gecko) Chrome/26.0.1410.64 Safari/537.31	0	60	1111	1.69E+12	New York	5/21/2013 17:36	under30	Male	white	50	assoc	1.69E+12	Tue May 21 17:29:49 PDT 2013	Tue May 21 17:36:00 PDT 2013	1.69E+12
1.37E+12	5/22/2013 17:51	5	0.87	0	1	1	0					1.69E+12	5/22/2013 17:53	Mozilla/5.0 (Macintosh; Intel Mac OS X 10_7_5) AppleWebKit/537.31 (KHTML, like Gecko) Chrome/26.0.1410.65 Safari/537.31	9	9	1222	1.69E+12	New Jersey	5/22/2013 17:54	under30	Female	white	noanswer	bachelors	1.69E+12	Wed May 22 17:53:21 PDT 2013	Wed May 22 17:53:30 PDT 2013	1.69E+12
1.37E+12	5/22/2013 7:59	5	0.87	1	0	0	1					1.69E+12	5/22/2013 7:54	Mozilla/5.0 (Windows NT 6.0) AppleWebKit/537.31 (KHTML, like Gecko) Chrome/26.0.1410.64 Safari/537.31	50	50	2212	1.69E+12	New York	5/22/2013 8:00	under30	Male	hispanic	noanswer	assoc	1.69E+12	Wed May 22 07:49:20 PDT 2013	Wed May 22 07:59:27 PDT 2013	1.69E+12
1.37E+12	5/23/2013 10:16	4	5	0	0	0	0					1.69E+12	5/23/2013 10:16	Mozilla/5.0 (Windows NT 6.2; WOW64) AppleWebKit/537.31 (KHTML, like Gecko) Chrome/26.0.1410.64 Safari/537.31	50	50	1121	1.69E+12	California	5/23/2013 10:17	under30	Male	asian	50	bachelors	1.69E+12	Thu May 23 10:12:08 PDT 2013	Thu May 23 10:16:17 PDT 2013	1.69E+12
1.37E+12	5/21/2013 18:10	5	5	0	0	0	0					1.69E+12	5/21/2013 18:11	Mozilla/5.0 (Windows NT 6.1; WOW64) AppleWebKit/537.31 (KHTML, like Gecko) Chrome/26.0.1410.64 Safari/537.31	100	50	1121	1.69E+12	Pennsylvania	5/21/2013 18:11	under30	Female	white	80	assoc	1.69E+12	Tue May 21 18:07:21 PDT 2013	Tue May 21 18:10:38 PDT 2013	1.69E+12
1.37E+12	5/20/2013 17:47	5		0	0	1	1					1.69E+12	5/20/2013 17:48	Mozilla/5.0 (Windows NT 6.1; WOW64) AppleWebKit/537.31 (KHTML, like Gecko) Chrome/26.0.1410.64 Safari/537.31	50	50	1113	1.69E+12	Virginia	5/20/2013 17:48	thirties	Male	white	80	assoc	1.69E+12	Mon May 20 17:43:51 PDT 2013	Mon May 20 17:47:17 PDT 2013	1.69E+12
1.37E+12	5/22/2013 14:59	0	0	0	0	0	0					1.69E+12	5/22/2013 15:01	Mozilla/5.0 (Windows NT 6.1; WOW64; rv:21.0) Gecko/20100101 Firefox/21.0	0	0	1223	1.69E+12	New York	5/22/2013 15:01	noanswer	Female	noanswer	noanswer	bachelors	1.69E+12	Wed May 22 14:58:11 PDT 2013	Wed May 22 15:03:07 PDT 2013	1.69E+12
1.37E+12	5/20/2013 16:06	0.01	0.01	0	0	0	0					1.69E+12	5/20/2013 16:07	Mozilla/5.0 (Windows NT 6.2; WOW64) AppleWebKit/537.31 (KHTML, like Gecko) Chrome/26.0.1410.64 Safari/537.31	0	0	1212	1.69E+12	California	5/20/2013 16:07	under30	Male	white	50	assoc	1.69E+12	Mon May 20 16:04:16 PDT 2013	Mon May 20 16:06:24 PDT 2013	1.69E+12
1.37E+12	5/20/2013 16:16	5.25	6	0	0	0	0					1.69E+12	5/20/2013 16:07	Mozilla/5.0 (Windows NT 6.1; WOW64) AppleWebKit/537.31 (KHTML, like Gecko) Chrome/26.0.1410.64 Safari/537.31	65	52	2111	1.69E+12	Florida	5/20/2013 16:16	forties	Male	white	80	postgrad	1.69E+12	Mon May 20 16:04:49 PDT 2013	Mon May 20 16:16:03 PDT 2013	1.69E+12
1.37E+12	5/20/2013 22:02	5	5	0	0	0	0					1.69E+12	5/20/2013 22:01	Mozilla/5.0 (Windows NT 6.1; WOW64; rv:21.0) Gecko/20100101 Firefox/21.0	50	50	2111	1.69E+12	Florida	5/20/2013 22:02	forties	Male	white	20	assoc	1.69E+12	Mon May 20 21:58:34 PDT 2013	Mon May 20 22:02:08 PDT 2013	1.69E+12
1.37E+12	5/22/2013 15:13	0.87	0.87	0	0	0	0					1.69E+12	5/22/2013 15:11	Mozilla/5.0 (Windows NT 6.1; WOW64; rv:23.0) Gecko/20130517 Firefox/23.0	50	50	2221	1.69E+12	Kentucky	5/22/2013 15:13	under30	Male	white	20	none	1.69E+12	Wed May 22 15:05:42 PDT 2013	Wed May 22 15:13:26 PDT 2013	1.69E+12
1.37E+12	5/22/2013 8:52	0.87	2	0	1	1	0					1.69E+12	5/22/2013 8:49	Mozilla/5.0 (Windows NT 6.1; rv:21.0) Gecko/20100101 Firefox/21.0	100	100	2213	1.69E+12	Georgia	5/22/2013 8:52	forties	Male	white	80	bachelors	1.69E+12	Wed May 22 08:47:45 PDT 2013	Wed May 22 08:53:17 PDT 2013	1.69E+12
1.37E+12	5/22/2013 8:46	0.87	0.87	0	0	0	0					1.69E+12	5/22/2013 8:46	Mozilla/5.0 (Windows NT 6.0; WOW64; rv:21.0) Gecko/20100101 Firefox/21.0	0	9	1221	1.69E+12	Massachusetts	5/22/2013 8:46	under30	Female	white	20	bachelors	1.69E+12	Wed May 22 08:42:05 PDT 2013	Wed May 22 08:46:07 PDT 2013	1.69E+12
1.37E+12	5/22/2013 16:10	1	2.5	0	0	0	0					1.69E+12	5/22/2013 16:09	Mozilla/5.0 (Windows NT 6.1; WOW64; rv:21.0) Gecko/20100101 Firefox/21.0	70	50	2111	1.69E+12	Illinois	5/22/2013 16:10	60plus	Female	white	20	bachelors	1.69E+12	Wed May 22 16:05:56 PDT 2013	Wed May 22 16:10:20 PDT 2013	1.69E+12
1.37E+12	5/20/2013 15:45	2.5	1.8	0	0	1	1					1.69E+12	5/20/2013 15:41	Mozilla/5.0 (Windows NT 6.2; WOW64) AppleWebKit/537.31 (KHTML, like Gecko) Chrome/26.0.1410.64 Safari/537.31	40	21	2113	1.69E+12	Missouri	5/20/2013 15:45	under30	Male	white	50	assoc	1.69E+12	Mon May 20 15:38:24 PDT 2013	Mon May 20 15:44:48 PDT 2013	1.69E+12
1.37E+12	5/22/2013 13:01	5	5	0	0	0	0					1.69E+12	5/22/2013 12:58	Mozilla/5.0 (Windows NT 6.2; WOW64; rv:21.0) Gecko/20100101 Firefox/21.0	50	10	2222	1.69E+12	North Carolina	5/22/2013 13:01	under30	Male	white	50	assoc	1.69E+12	Wed May 22 12:54:33 PDT 2013	Wed May 22 13:00:43 PDT 2013	1.69E+12
1.37E+12	5/20/2013 16:20	0.87	0.87	0	0	1	1					1.69E+12	5/20/2013 16:19	Mozilla/5.0 (Windows NT 6.0) AppleWebKit/537.31 (KHTML, like Gecko) Chrome/26.0.1410.64 Safari/537.31	50	50	2223	1.69E+12	South Carolina	5/20/2013 16:21	thirties	Male	white	80	assoc	1.69E+12	Mon May 20 16:16:57 PDT 2013	Mon May 20 16:20:31 PDT 2013	1.69E+12
1.37E+12	5/22/2013 9:53	5	5	0	0	0	0					1.69E+12	5/22/2013 9:54	Mozilla/5.0 (Macintosh; Intel Mac OS X 10_7_5) AppleWebKit/537.36 (KHTML, like Gecko) Chrome/27.0.1453.93 Safari/537.36	50	50	1213	1.69E+12	Tennessee	5/22/2013 9:54	thirties	Female	white	80	assoc	1.69E+12	Wed May 22 09:54:00 PDT 2013	Wed May 22 09:54:16 PDT 2013	1.69E+12
1.37E+12	5/22/2013 10:49	0.87	0.87	0	0	0	0					1.69E+12	5/22/2013 10:49	Mozilla/5.0 (Windows NT 6.1; WOW64) AppleWebKit/537.31 (KHTML, like Gecko) Chrome/26.0.1410.64 Safari/537.31	2	45	1222	1.69E+12	Nevada	5/22/2013 10:50	thirties	Female	white	20	assoc	1.69E+12	Wed May 22 10:45:48 PDT 2013	Wed May 22 10:50:27 PDT 2013	1.69E+12
1.37E+12	5/22/2013 16:43	5	5	0	0	0	0					1.69E+12	5/22/2013 16:44	Mozilla/5.0 (Windows NT 6.1; WOW64; rv:20.0) Gecko/20100101 Firefox/20.0	50	50	1122	1.69E+12	Washington	5/22/2013 16:44	under30	Male	white	50	assoc	1.69E+12	Wed May 22 16:40:15 PDT 2013	Wed May 22 16:43:43 PDT 2013	1.69E+12
1.37E+12	5/22/2013 12:25	5	5	0	0	0	0					1.69E+12	5/22/2013 12:27	Mozilla/5.0 (Macintosh; Intel Mac OS X 10_6_8) AppleWebKit/537.36 (KHTML, like Gecko) Chrome/27.0.1453.93 Safari/537.36	50	50	1221	1.69E+12	Oregon	5/22/2013 12:27	under30	Male	white	50	assoc	1.69E+12	Wed May 22 12:17:53 PDT 2013	Wed May 22 12:27:35 PDT 2013	1.69E+12
1.37E+12	5/20/2013 16:11	0.87	0.87	0	0	0	0					1.69E+12	5/20/2013 16:15	Mozilla/5.0 (Macintosh; Intel Mac OS X 10_6_8) AppleWebKit/537.31 (KHTML, like Gecko) Chrome/26.0.1410.65 Safari/537.31	30	17	1222	1.69E+12	California	5/20/2013 16:15	under30	Female	asian	50	none	1.69E+12	Mon May 20 16:04:30 PDT 2013	Mon May 20 16:14:32 PDT 2013	1.69E+12
1.37E+12	5/22/2013 17:53	0	0.87	0	1	1	0					1.69E+12	5/22/2013 17:55	Mozilla/5.0 (Windows NT 6.1; WOW64) AppleWebKit/537.31 (KHTML, like Gecko) Chrome/26.0.1410.64 Safari/537.31	0	9	1223	1.69E+12	Minnesota	5/22/2013 17:55	thirties	Female	white	80	assoc	1.69E+12	Wed May 22 17:51:23 PDT 2013	Wed May 22 17:54:39 PDT 2013	1.69E+12
1.37E+12	5/20/2013 16:22	0	0.25	1	1	1	1					1.69E+12	5/20/2013 16:23	Mozilla/5.0 (Windows NT 6.1; WOW64; rv:20.0) Gecko/20100101 Firefox/20.0	0	10	1113	1.69E+12	Minnesota	5/20/2013 16:23	thirties	Male	white	150	assoc	1.69E+12	Mon May 20 16:17:35 PDT 2013	Mon May 20 16:22:52 PDT 2013	1.69E+12
1.37E+12	5/22/2013 8:24	0.87	0.87	0	1	1	0					1.69E+12	5/22/2013 8:25	Mozilla/5.0 (Windows NT 6.1; rv:20.0) Gecko/20100101 Firefox/20.0	91	91	1112	1.69E+12	New Jersey	5/22/2013 8:26	under30	Male	white	80	bachelors	1.69E+12	Wed May 22 08:21:20 PDT 2013	Wed May 22 08:25:10 PDT 2013	1.69E+12
1.37E+12	5/20/2013 16:26	5	5	0	0	0	0					1.69E+12	5/20/2013 16:24	Mozilla/5.0 (Windows NT 6.2; WOW64) AppleWebKit/537.31 (KHTML, like Gecko) Chrome/26.0.1410.64 Safari/537.31	50	59	2112	1.69E+12	Indiana	5/20/2013 16:26	thirties	Female	white	80	bachelors	1.69E+12	Mon May 20 16:22:01 PDT 2013	Mon May 20 16:25:46 PDT 2013	1.69E+12
1.37E+12	5/22/2013 8:54	0.87	0.87	0	1	1	0					1.69E+12	5/22/2013 8:56	Mozilla/5.0 (Windows NT 6.1; WOW64; rv:21.0) Gecko/20100101 Firefox/21.0	9	9	1113	1.69E+12	Florida	5/22/2013 8:56	under30	Female	white	50	bachelors	1.69E+12	Wed May 22 08:50:23 PDT 2013	Wed May 22 08:56:13 PDT 2013	1.69E+12
1.37E+12	5/22/2013 11:40	3	5	0	1	0	0					1.69E+12	5/22/2013 11:38	Mozilla/5.0 (X11; Linux i686) AppleWebKit/537.22 (KHTML, like Gecko) Ubuntu Chromium/25.0.1364.160 Chrome/25.0.1364.160 Safari/537.22	50	75	2121	1.69E+12	Florida	5/22/2013 11:40	under30	Male	white	20	assoc	1.69E+12	Wed May 22 11:35:03 PDT 2013	Wed May 22 11:39:56 PDT 2013	1.69E+12
1.37E+12	5/22/2013 12:02	2	2	0	0	0	0					1.69E+12	5/22/2013 12:01	Mozilla/5.0 (Windows NT 6.1; WOW64) AppleWebKit/537.31 (KHTML, like Gecko) Chrome/26.0.1410.64 Safari/537.31	25	20	2122	1.69E+12	Florida	5/22/2013 12:02	thirties	Male	white	80	bachelors	1.69E+12	Wed May 22 11:58:15 PDT 2013	Wed May 22 12:01:52 PDT 2013	1.69E+12
1.37E+12	5/20/2013 15:36	4	2	0	0	0	0					1.69E+12	5/20/2013 15:37	Mozilla/5.0 (Windows NT 6.1; WOW64) AppleWebKit/537.31 (KHTML, like Gecko) Chrome/26.0.1410.64 Safari/537.31	40	50	1122	1.69E+12	Florida	5/20/2013 15:37	thirties	Male	black	50	bachelors	1.69E+12	Mon May 20 15:32:16 PDT 2013	Mon May 20 15:36:35 PDT 2013	1.69E+12
1.37E+12	5/22/2013 11:18	5	5	1	0	0	0					1.69E+12	5/22/2013 11:17	Mozilla/5.0 (X11; Ubuntu; Linux i686; rv:16.0) Gecko/20100101 Firefox/16.0	60	50	2121	1.69E+12	Colorado	5/22/2013 11:18	under30	Male	other	20	assoc	1.69E+12	Wed May 22 11:17:59 PDT 2013	Wed May 22 11:18:05 PDT 2013	1.69E+12
1.37E+12	5/22/2013 18:41	5	4	0	0	1	0					1.69E+12	5/22/2013 18:43	Mozilla/5.0 (Linux; U; Android 4.1.1; en-us; SGPT12 Build/TJS0166) AppleWebKit/534.30 (KHTML, like Gecko) Version/4.0 Safari/534.30	50	50	1223	1.69E+12	North Dakota	5/22/2013 18:43	fifties	Female	white	50	assoc	1.69E+12	Wed May 22 18:33:08 PDT 2013	Wed May 22 18:44:45 PDT 2013	1.69E+12
1.37E+12	5/22/2013 15:30	0.87	0.87	1	0	0	1					1.69E+12	5/22/2013 15:28	Mozilla/5.0 (Macintosh; Intel Mac OS X 10_6_8) AppleWebKit/537.31 (KHTML, like Gecko) Chrome/26.0.1410.65 Safari/537.31	50	41	2112	1.69E+12	Washington	5/22/2013 15:31	under30	Male	white	50	assoc	1.69E+12	Wed May 22 15:22:49 PDT 2013	Wed May 22 15:30:36 PDT 2013	1.69E+12
1.37E+12	5/22/2013 9:23	4.5	4.75	0	1	1	1					1.69E+12	5/22/2013 9:21	Mozilla/5.0 (Windows NT 6.1; WOW64) AppleWebKit/537.36 (KHTML, like Gecko) Chrome/27.0.1453.93 Safari/537.36	25	45	2213	1.69E+12	Arizona	5/22/2013 9:23	thirties	Female	white	50	bachelors	1.69E+12	Wed May 22 09:17:50 PDT 2013	Wed May 22 09:23:06 PDT 2013	1.69E+12
1.37E+12	5/22/2013 8:16	0.87	0.87	0	1	0	0					1.69E+12	5/22/2013 8:15	Mozilla/5.0 (Windows NT 6.1; rv:20.0) Gecko/20100101 Firefox/20.0	50	50	2122	1.69E+12	North Carolina	5/22/2013 8:17	thirties	Male	white	80	bachelors	1.69E+12	Wed May 22 08:12:56 PDT 2013	Wed May 22 08:16:09 PDT 2013	1.69E+12
1.37E+12	5/22/2013 19:14	4	4	0	0	0	0					1.69E+12	5/22/2013 19:12	Mozilla/5.0 (Windows NT 6.2; WOW64) AppleWebKit/537.36 (KHTML, like Gecko) Chrome/27.0.1453.93 Safari/537.36	50	33	2121	1.69E+12	Michigan	5/22/2013 19:14	under30	Male	white	50	none	1.69E+12	Wed May 22 19:08:54 PDT 2013	Wed May 22 19:14:05 PDT 2013	1.69E+12
1.37E+12	5/22/2013 8:18	1	0.5	0	0	0	0					1.69E+12	5/22/2013 8:16	Mozilla/5.0 (Windows NT 6.1; WOW64) AppleWebKit/537.31 (KHTML, like Gecko) Chrome/26.0.1410.64 Safari/537.31	50	60	2223	1.69E+12	Michigan	5/22/2013 8:18	under30	Male	white	50	none	1.69E+12	Wed May 22 08:14:05 PDT 2013	Wed May 22 08:17:37 PDT 2013	1.69E+12
1.37E+12	5/22/2013 12:30	2	1	0	0	0	0					1.69E+12	5/22/2013 12:27	Mozilla/5.0 (Windows NT 6.0; WOW64) AppleWebKit/537.31 (KHTML, like Gecko) Chrome/26.0.1410.64 Safari/537.31	40	10	2212	1.69E+12	Michigan	5/22/2013 12:30	under30	Male	white	50	assoc	1.69E+12	Wed May 22 12:24:00 PDT 2013	Wed May 22 12:29:52 PDT 2013	1.69E+12
1.37E+12	5/22/2013 17:25	0.87	0.87	0	1	1	0					1.69E+12	5/22/2013 17:23	Mozilla/5.0 (Macintosh; Intel Mac OS X 10_8_3) AppleWebKit/537.31 (KHTML, like Gecko) Chrome/26.0.1410.65 Safari/537.31	9	50	2213	1.69E+12	Minnesota	5/22/2013 17:25	thirties	Male	white	80	assoc	1.69E+12	Wed May 22 17:19:46 PDT 2013	Wed May 22 17:24:42 PDT 2013	1.69E+12
1.37E+12	5/20/2013 16:13	5	5	0	0	1	1					1.69E+12	5/20/2013 16:14	Mozilla/5.0 (Windows NT 6.1; WOW64; rv:20.0) Gecko/20100101 Firefox/20.0	22	5	1223	1.69E+12	North Carolina	5/20/2013 16:14	under30	Male	white	20	assoc	1.69E+12	Mon May 20 16:10:20 PDT 2013	Mon May 20 16:13:26 PDT 2013	1.69E+12
1.37E+12	5/22/2013 7:59	0	0	0	0	0	0					1.69E+12	5/22/2013 7:59	Mozilla/5.0 (Macintosh; Intel Mac OS X 10_8_3) AppleWebKit/537.36 (KHTML, like Gecko) Chrome/27.0.1453.93 Safari/537.36	0	0	1121	1.69E+12	Tennessee	5/22/2013 8:00	under30	Male	white	80	bachelors	1.69E+12	Wed May 22 07:56:11 PDT 2013	Wed May 22 07:59:34 PDT 2013	1.69E+12
1.37E+12	5/22/2013 10:55	0.8	0.87	0	0	0	0					1.69E+12	5/22/2013 10:53	Mozilla/5.0 (Windows NT 6.1; WOW64; rv:21.0) Gecko/20100101 Firefox/21.0	52	25	2121	1.69E+12	Tennessee	5/22/2013 10:55	under30	Male	white	50	assoc	1.69E+12	Wed May 22 10:50:44 PDT 2013	Wed May 22 10:55:08 PDT 2013	1.69E+12
1.37E+12	5/22/2013 19:00	5	5	0	0	0	0					1.69E+12	5/22/2013 19:02	Mozilla/5.0 (Windows NT 5.1) AppleWebKit/537.31 (KHTML, like Gecko) Chrome/26.0.1410.64 Safari/537.31	50	50	1212	1.69E+12	Texas	5/22/2013 19:02	under30	Female	white	20	bachelors	1.69E+12	Wed May 22 19:01:28 PDT 2013	Wed May 22 19:01:32 PDT 2013	1.69E+12
1.37E+12	5/22/2013 12:12	0.87	0.87	1	1	1	0					1.69E+12	5/22/2013 12:13	Mozilla/5.0 (Windows NT 5.1; rv:21.0) Gecko/20100101 Firefox/21.0	9	9	1123	1.69E+12	Florida	5/22/2013 12:13	under30	Male	white	50	assoc	1.69E+12	Wed May 22 09:01:11 PDT 2013	Wed May 22 09:01:13 PDT 2013	1.69E+12
1.37E+12	5/22/2013 9:19	0.87	0.87	0	0	0	0					1.69E+12	5/22/2013 9:20	Mozilla/5.0 (Windows NT 5.1; rv:21.0) Gecko/20100101 Firefox/21.0	9	9	1223	1.69E+12	Florida	5/22/2013 9:21	under30	Male	white	50	assoc	1.69E+12	Wed May 22 09:13:25 PDT 2013	Wed May 22 09:20:38 PDT 2013	1.69E+12
1.37E+12	5/22/2013 13:50	5	5	0	0	0	0					1.69E+12	5/22/2013 13:48	Mozilla/5.0 (Macintosh; Intel Mac OS X 10_8_3) AppleWebKit/537.36 (KHTML, like Gecko) Chrome/27.0.1453.93 Safari/537.36	50	50	2221	1.69E+12	North Carolina	5/22/2013 13:50	under30	Male	white	150	bachelors	1.69E+12	Wed May 22 13:45:27 PDT 2013	Wed May 22 13:49:48 PDT 2013	1.69E+12
1.37E+12	5/22/2013 9:37	4.1	4.1	0	0	0	0					1.69E+12	5/22/2013 9:36	Mozilla/5.0 (Windows NT 6.1; WOW64) AppleWebKit/537.31 (KHTML, like Gecko) Chrome/26.0.1410.64 Safari/537.31	100	41	2113	1.69E+12	New Jersey	5/22/2013 9:38	under30	Male	white	80	assoc	1.69E+12	Wed May 22 09:34:13 PDT 2013	Wed May 22 09:37:15 PDT 2013	1.69E+12
1.37E+12	5/22/2013 10:04	5	5	0	0	0	0					1.69E+12	5/22/2013 10:05	Mozilla/5.0 (Windows NT 6.1; WOW64) AppleWebKit/537.31 (KHTML, like Gecko) Chrome/26.0.1410.64 Safari/537.31	50	50	1113	1.69E+12	California	5/22/2013 10:05	thirties	Male	white	80	assoc	1.69E+12	Wed May 22 09:59:42 PDT 2013	Wed May 22 10:04:30 PDT 2013	1.69E+12
1.37E+12	5/22/2013 11:00	5	0.87	0	0	0	1					1.69E+12	5/22/2013 10:58	Mozilla/5.0 (Windows NT 6.0) AppleWebKit/537.36 (KHTML, like Gecko) Chrome/27.0.1453.93 Safari/537.36	53	25	2222	1.69E+12	New York	5/22/2013 11:01	under30	Female	white	150	assoc	1.69E+12	Wed May 22 10:56:32 PDT 2013	Wed May 22 11:00:49 PDT 2013	1.69E+12
1.37E+12	5/22/2013 22:10	0.87	0	0	0	0	0					1.69E+12	5/22/2013 22:10	Mozilla/5.0 (Windows NT 6.1; WOW64; rv:20.0) Gecko/20100101 Firefox/20.0	50	10	1112	1.69E+12	New York	5/22/2013 22:10	under30	Female	noanswer	noanswer	bachelors	1.69E+12	Wed May 22 22:07:25 PDT 2013	Wed May 22 22:10:00 PDT 2013	1.69E+12
1.37E+12	5/22/2013 18:59	5	0	0	0	0	0					1.69E+12	5/22/2013 19:00	Mozilla/5.0 (Macintosh; Intel Mac OS X 10_6_8) AppleWebKit/537.31 (KHTML, like Gecko) Chrome/26.0.1410.65 Safari/537.31	2	0	1211	1.69E+12	New York	5/22/2013 19:00	under30	Female	white	150	assoc	1.69E+12	Wed May 22 18:55:29 PDT 2013	Wed May 22 18:59:27 PDT 2013	1.69E+12
1.37E+12	5/21/2013 9:41	5	5	0	0	0	0					1.69E+12	5/21/2013 9:42	Mozilla/5.0 (X11; Linux x86_64) AppleWebKit/537.22 (KHTML, like Gecko) Ubuntu Chromium/25.0.1364.160 Chrome/25.0.1364.160 Safari/537.22	50	50	1212	1.69E+12	Pennsylvania	5/21/2013 9:42	under30	Female	white	80	assoc	1.69E+12	Tue May 21 09:36:18 PDT 2013	Tue May 21 09:42:00 PDT 2013	1.69E+12
1.37E+12	5/22/2013 15:09	0.87	0.87	0	0	0	0					1.69E+12	5/22/2013 15:08	Mozilla/5.0 (Windows NT 6.1; WOW64) AppleWebKit/537.31 (KHTML, like Gecko) Chrome/26.0.1410.64 Safari/537.31	9	9	2212	1.69E+12	Pennsylvania	5/22/2013 15:10	under30	Female	white	150	bachelors	1.69E+12	Wed May 22 15:06:08 PDT 2013	Wed May 22 15:09:09 PDT 2013	1.69E+12
1.37E+12	5/20/2013 17:20	0.87	0.87	0	0	1	1					1.69E+12	5/20/2013 17:18	Mozilla/5.0 (Macintosh; Intel Mac OS X 10_6_8) AppleWebKit/537.31 (KHTML, like Gecko) Chrome/26.0.1410.65 Safari/537.31	9	9	2113	1.69E+12	New York	5/20/2013 17:20	under30	Male	white	150	assoc	1.69E+12	Mon May 20 17:15:42 PDT 2013	Mon May 20 17:20:01 PDT 2013	1.69E+12
1.37E+12	5/22/2013 8:32	0.87	0.87	1	0	0	1					1.69E+12	5/22/2013 8:30	Mozilla/5.0 (Macintosh; Intel Mac OS X 10_8_2) AppleWebKit/537.31 (KHTML, like Gecko) Chrome/26.0.1410.65 Safari/537.31	50	25	2213	1.69E+12	New York	5/22/2013 8:32	thirties	Female	white	50	bachelors	1.69E+12	Wed May 22 08:28:11 PDT 2013	Wed May 22 08:32:19 PDT 2013	1.69E+12
1.37E+12	5/22/2013 6:59	5	5	1	1	0	0					1.69E+12	5/22/2013 6:58	Mozilla/5.0 (Windows NT 6.1; WOW64) AppleWebKit/537.31 (KHTML, like Gecko) Chrome/26.0.1410.64 Safari/537.31	50	50	2223	1.69E+12	California	5/22/2013 6:59	under30	Male	black	50	assoc	1.69E+12	Wed May 22 06:55:24 PDT 2013	Wed May 22 06:59:00 PDT 2013	1.69E+12
1.37E+12	5/22/2013 14:43	0.87	0.87	1	0	0	0					1.69E+12	5/22/2013 14:41	Mozilla/5.0 (Windows NT 6.1; WOW64; rv:21.0) Gecko/20100101 Firefox/21.0	65	25	2223	1.69E+12	New York	5/22/2013 14:43	under30	Male	white	50	bachelors	1.69E+12	Wed May 22 14:42:58 PDT 2013	Wed May 22 14:43:03 PDT 2013	1.69E+12
1.37E+12	5/22/2013 15:17	1	0.5	0	0	1	1					1.69E+12	5/22/2013 15:18	Mozilla/5.0 (Windows NT 6.1; WOW64; rv:17.0) Gecko/20100101 Firefox/17.0	50	40	1113	1.69E+12	California	5/22/2013 15:19	under30	Male	hispanic	20	none	1.69E+12	Wed May 22 15:13:53 PDT 2013	Wed May 22 15:18:30 PDT 2013	1.69E+12
1.37E+12	5/22/2013 20:52	0.87	5	0	1	1	1					1.69E+12	5/22/2013 20:53	Mozilla/5.0 (Windows NT 6.1) AppleWebKit/537.31 (KHTML, like Gecko) Chrome/26.0.1410.64 Safari/537.31	50	91	1111	1.69E+12	California	5/22/2013 20:53	under30	NoAnswer	white	20	assoc	1.69E+12	Wed May 22 20:47:01 PDT 2013	Wed May 22 20:52:31 PDT 2013	1.69E+12
1.37E+12	5/22/2013 14:57	5	5	0	0	0	0					1.69E+12	5/22/2013 14:56	Mozilla/5.0 (Windows NT 6.1; WOW64) AppleWebKit/537.36 (KHTML, like Gecko) Chrome/27.0.1453.93 Safari/537.36	50	50	2111	1.69E+12	California	5/22/2013 14:57	under30	Male	asian	noanswer	assoc	1.69E+12	Wed May 22 14:53:30 PDT 2013	Wed May 22 14:56:30 PDT 2013	1.69E+12
1.37E+12	5/22/2013 18:39	1	1	0	0	0	0					1.69E+12	5/22/2013 18:38	Mozilla/5.0 (Windows NT 6.1; WOW64) AppleWebKit/537.31 (KHTML, like Gecko) Chrome/26.0.1410.64 Safari/537.31	10	10	2111	1.69E+12	Arizona	5/22/2013 18:39	under30	Male	asian	80	assoc	1.69E+12	Wed May 22 18:33:55 PDT 2013	Wed May 22 18:38:16 PDT 2013	1.69E+12
1.37E+12	5/21/2013 15:27	5	5	0	0	0	0					1.69E+12	5/21/2013 15:25	Mozilla/5.0 (compatible; MSIE 9.0; Windows NT 6.1; WOW64; Trident/5.0)	50	35	2121	1.69E+12	Arizona	5/21/2013 15:27	fifties	Female	white	150	assoc	1.69E+12	Tue May 21 15:21:41 PDT 2013	Tue May 21 15:27:18 PDT 2013	1.69E+12
1.37E+12	5/22/2013 9:35	5	5	0	0	0	0					1.69E+12	5/22/2013 9:35	Mozilla/5.0 (Windows NT 6.1; WOW64) AppleWebKit/537.31 (KHTML, like Gecko) Chrome/26.0.1410.64 Safari/537.31	50	50	1223	1.69E+12	Oklahoma	5/22/2013 9:35	under30	Male	white	80	none	1.69E+12	Wed May 22 09:32:21 PDT 2013	Wed May 22 09:35:17 PDT 2013	1.69E+12
1.37E+12	5/20/2013 16:09	1.25	0.75	0	0	0	0					1.69E+12	5/20/2013 16:09	Mozilla/5.0 (Windows NT 6.1; WOW64) AppleWebKit/537.31 (KHTML, like Gecko) Chrome/26.0.1410.64 Safari/537.31	95	82	1121	1.69E+12	Connecticut	5/20/2013 16:09	under30	Male	white	150	assoc	1.69E+12	Mon May 20 16:06:11 PDT 2013	Mon May 20 16:09:01 PDT 2013	1.69E+12
1.37E+12	5/22/2013 9:40	4	4.5	0	0	0	0					1.69E+12	5/22/2013 9:39	Mozilla/5.0 (Windows NT 6.1; WOW64) AppleWebKit/537.31 (KHTML, like Gecko) Chrome/26.0.1410.64 Safari/537.31	50	48	2211	1.69E+12	Florida	5/22/2013 9:41	under30	Female	white	80	bachelors	1.69E+12	Wed May 22 09:36:37 PDT 2013	Wed May 22 09:40:15 PDT 2013	1.69E+12
1.37E+12	5/22/2013 7:27	0.87	0.87	0	0	0	0					1.69E+12	5/22/2013 7:28	Mozilla/5.0 (Windows NT 6.1; WOW64) AppleWebKit/537.31 (KHTML, like Gecko) Chrome/26.0.1410.64 Safari/537.31	50	9	1111	1.69E+12	Kentucky	5/22/2013 7:29	under30	Male	white	150	bachelors	1.69E+12	Wed May 22 07:24:30 PDT 2013	Wed May 22 07:28:13 PDT 2013	1.69E+12
1.37E+12	5/20/2013 16:31	0	0	1	1	1	1					1.69E+12	5/20/2013 16:27	Mozilla/5.0 (Windows NT 6.1; WOW64; rv:21.0) Gecko/20100101 Firefox/21.0	40	0	2213	1.69E+12	Texas	5/20/2013 16:31	under30	Female	black	20	bachelors	1.69E+12	Mon May 20 16:24:41 PDT 2013	Mon May 20 16:30:59 PDT 2013	1.69E+12
1.37E+12	5/22/2013 8:29	0.87	0.87	0	0	0	1					1.69E+12	5/22/2013 8:28	Mozilla/5.0 (Windows NT 6.1) AppleWebKit/537.36 (KHTML, like Gecko) Chrome/28.0.1500.11 Safari/537.36	44	30	2112	1.69E+12	Texas	5/22/2013 8:29	thirties	Female	black	50	assoc	1.69E+12	Wed May 22 08:25:27 PDT 2013	Wed May 22 08:28:58 PDT 2013	1.69E+12
1.37E+12	5/20/2013 23:09	0.87	0.87	1	0	1	0					1.69E+12	5/20/2013 23:10	Mozilla/5.0 (Windows NT 6.1; WOW64; rv:20.0) Gecko/20100101 Firefox/20.0	9	9	1112	1.69E+12	Texas	5/20/2013 23:11	thirties	Male	white	80	bachelors	1.69E+12	Mon May 20 23:04:03 PDT 2013	Mon May 20 23:10:24 PDT 2013	1.69E+12
1.37E+12	5/22/2013 18:51	2	0.87	1	1	0	1					1.69E+12	5/22/2013 18:52	Mozilla/5.0 (Macintosh; Intel Mac OS X 10_6_8) AppleWebKit/537.36 (KHTML, like Gecko) Chrome/27.0.1453.93 Safari/537.36	0	13	1121	1.69E+12	Virginia	5/22/2013 18:52	60plus	Male	white	80	postgrad	1.69E+12	Wed May 22 18:46:57 PDT 2013	Wed May 22 18:51:42 PDT 2013	1.69E+12
1.37E+12	5/20/2013 17:39	5	5	0	0	0	0					1.69E+12	5/20/2013 17:37	Mozilla/5.0 (compatible; MSIE 9.0; Windows NT 6.1; WOW64; Trident/5.0)	50	50	2111	1.69E+12	Illinois	5/20/2013 17:40	fifties	Male	white	80	bachelors	1.69E+12	Mon May 20 17:34:35 PDT 2013	Mon May 20 17:39:22 PDT 2013	1.69E+12
1.37E+12	5/20/2013 17:26	5	2	0	0	0	0					1.69E+12	5/20/2013 17:25	Mozilla/5.0 (Macintosh; Intel Mac OS X 10_7_5) AppleWebKit/536.29.13 (KHTML, like Gecko) Version/6.0.4 Safari/536.29.13	50	25	2212	1.69E+12	California	5/20/2013 17:26	forties	Male	white	50	bachelors	1.69E+12	Mon May 20 17:26:17 PDT 2013	Mon May 20 17:26:24 PDT 2013	1.69E+12
1.37E+12	5/22/2013 10:02	5	0.87	1	0	0	1					1.69E+12	5/22/2013 9:59	Mozilla/5.0 (Macintosh; Intel Mac OS X 10_8_3) AppleWebKit/537.36 (KHTML, like Gecko) Chrome/27.0.1453.93 Safari/537.36	35	9	2212	1.69E+12	Michigan	5/22/2013 10:03	under30	Female	white	20	assoc	1.69E+12	Wed May 22 09:55:25 PDT 2013	Wed May 22 10:02:36 PDT 2013	1.69E+12
1.37E+12	5/22/2013 22:18	0.87	0.87	0	0	0	0					1.69E+12	5/22/2013 22:18	Mozilla/5.0 (Windows NT 6.1; WOW64) AppleWebKit/537.36 (KHTML, like Gecko) Chrome/27.0.1453.93 Safari/537.36	50	9	1123	1.69E+12	California	5/22/2013 22:18	under30	Male	white	50	postgrad	1.69E+12	Wed May 22 22:15:29 PDT 2013	Wed May 22 22:18:04 PDT 2013	1.69E+12
1.37E+12	5/23/2013 1:33	0	5	0	0	0	0					1.69E+12	5/23/2013 1:34	Mozilla/5.0 (Windows NT 6.1; WOW64) AppleWebKit/537.31 (KHTML, like Gecko) Chrome/26.0.1410.64 Safari/537.31	9	9	1221	1.69E+12	Illinois	5/23/2013 1:34	under30	Female	white	more	assoc	1.69E+12	Thu May 23 01:30:48 PDT 2013	Thu May 23 01:33:27 PDT 2013	1.69E+12
1.37E+12	5/22/2013 14:08	0.87	0.87	0	0	0	0					1.69E+12	5/22/2013 14:10	Mozilla/5.0 (Windows NT 5.1; rv:19.0) Gecko/20100101 Firefox/19.0	9	9	1212	1.69E+12	Illinois	5/22/2013 14:10	thirties	Male	white	50	bachelors	1.69E+12	Wed May 22 14:01:15 PDT 2013	Wed May 22 14:10:12 PDT 2013	1.69E+12
1.37E+12	5/21/2013 0:28	5	5	0	0	1	1					1.69E+12	5/21/2013 0:30	Mozilla/5.0 (compatible; MSIE 9.0; Windows NT 6.0; Trident/5.0)	50	30	1223	1.69E+12	Illinois	5/21/2013 0:31	thirties	Male	white	150	assoc	1.69E+12	Tue May 21 00:23:03 PDT 2013	Tue May 21 00:31:11 PDT 2013	1.69E+12
1.37E+12	5/22/2013 10:13	5	1.25	0	0	1	1					1.69E+12	5/22/2013 10:13	Mozilla/5.0 (Windows NT 6.1; WOW64) AppleWebKit/537.31 (KHTML, like Gecko) Chrome/26.0.1410.64 Safari/537.31	45	49	1222	1.69E+12	Illinois	5/22/2013 10:13	under30	Female	white	50	bachelors	1.69E+12	Wed May 22 10:13:00 PDT 2013	Wed May 22 10:14:08 PDT 2013	1.69E+12
1.37E+12	5/22/2013 13:42	0.87	0.87	0	1	1	1					1.69E+12	5/22/2013 13:40	Mozilla/5.0 (Windows NT 6.1; WOW64) AppleWebKit/537.31 (KHTML, like Gecko) Chrome/26.0.1410.64 Safari/537.31	91	91	2121	1.69E+12	Illinois	5/22/2013 13:42	under30	Male	white	50	bachelors	1.69E+12	Wed May 22 13:35:10 PDT 2013	Wed May 22 13:42:02 PDT 2013	1.69E+12
1.37E+12	5/22/2013 8:33	0.87	0.87	0	0	1	1					1.69E+12	5/22/2013 8:34	Mozilla/5.0 (X11; Ubuntu; Linux x86_64; rv:21.0) Gecko/20100101 Firefox/21.0	50	30	1113	1.69E+12	Indiana	5/22/2013 8:34	thirties	Male	white	50	bachelors	1.69E+12	Wed May 22 08:29:14 PDT 2013	Wed May 22 08:33:47 PDT 2013	1.69E+12
1.37E+12	5/23/2013 0:45	0.87	0.87	0	0	0	0					1.69E+12	5/23/2013 0:46	Mozilla/5.0 (Windows NT 6.1; WOW64; rv:20.0) Gecko/20100101 Firefox/20.0	9	9	1122	1.69E+12	Illinois	5/23/2013 0:46	thirties	Male	white	80	assoc	1.69E+12	Thu May 23 00:41:24 PDT 2013	Thu May 23 00:46:07 PDT 2013	1.69E+12
1.37E+12	5/20/2013 16:42	5	5	0	0	0	0					1.69E+12	5/20/2013 16:41	Mozilla/5.0 (Windows NT 6.1; WOW64) AppleWebKit/537.31 (KHTML, like Gecko) Chrome/26.0.1410.64 Safari/537.31	50	50	2221	1.69E+12	Indiana	5/20/2013 16:42	thirties	Male	white	50	assoc	1.69E+12	Mon May 20 16:38:50 PDT 2013	Mon May 20 16:42:08 PDT 2013	1.69E+12
1.37E+12	5/20/2013 17:43	0.87	0.87	0	0	1	1					1.69E+12	5/20/2013 17:41	Mozilla/5.0 (Windows NT 6.1; WOW64) AppleWebKit/537.31 (KHTML, like Gecko) Chrome/26.0.1410.64 Safari/537.31	50	9	2213	1.69E+12	Illinois	5/20/2013 17:43	thirties	Male	white	50	assoc	1.69E+12	Mon May 20 17:38:04 PDT 2013	Mon May 20 17:42:23 PDT 2013	1.69E+12
1.37E+12	5/22/2013 12:40	2.5	5	0	0	0	0					1.69E+12	5/22/2013 12:41	Mozilla/5.0 (Macintosh; Intel Mac OS X 10_8_3) AppleWebKit/537.31 (KHTML, like Gecko) Chrome/26.0.1410.65 Safari/537.31	25	50	1122	1.69E+12	Indiana	5/22/2013 12:41	under30	Female	white	20	assoc	1.69E+12	Wed May 22 12:37:28 PDT 2013	Wed May 22 12:40:58 PDT 2013	1.69E+12
1.37E+12	5/20/2013 16:39	0.87	0.87	0	1	1	0					1.69E+12	5/20/2013 16:37	Mozilla/5.0 (Windows NT 6.1; WOW64; rv:21.0) Gecko/20100101 Firefox/21.0	25	0	2123	1.69E+12	California	5/20/2013 16:40	under30	Male	white	20	assoc	1.69E+12	Mon May 20 16:31:21 PDT 2013	Mon May 20 16:40:06 PDT 2013	1.69E+12
1.37E+12	5/20/2013 17:30	0.87	0.87	0	1	1	0					1.69E+12	5/20/2013 17:27	Mozilla/5.0 (Windows NT 6.0) AppleWebKit/537.31 (KHTML, like Gecko) Chrome/26.0.1410.64 Safari/537.31	50	25	2223	1.69E+12	California	5/20/2013 17:31	thirties	Male	white	80	assoc	1.69E+12	Mon May 20 17:23:53 PDT 2013	Mon May 20 17:30:17 PDT 2013	1.69E+12
1.37E+12	5/22/2013 10:20	5	7	0	0	1	1					1.69E+12	5/22/2013 10:18	Mozilla/5.0 (Windows NT 6.2; WOW64) AppleWebKit/537.31 (KHTML, like Gecko) Chrome/26.0.1410.64 Safari/537.31	50	50	2122	1.69E+12	Michigan	5/22/2013 10:20	under30	Female	white	150	assoc	1.69E+12	Wed May 22 10:15:35 PDT 2013	Wed May 22 10:19:48 PDT 2013	1.69E+12
1.37E+12	5/20/2013 16:31	0.87	1	0	0	0	0					1.69E+12	5/20/2013 16:32	Mozilla/5.0 (Macintosh; Intel Mac OS X 10.8; rv:21.0) Gecko/20100101 Firefox/21.0	9	9	1212	1.69E+12	Arizona	5/20/2013 16:33	under30	Male	white	more	assoc	1.69E+12	Mon May 20 16:29:21 PDT 2013	Mon May 20 16:32:23 PDT 2013	1.69E+12
1.37E+12	5/20/2013 18:51	0.87	0.87	0	0	0	0					1.69E+12	5/20/2013 18:53	Mozilla/5.0 (Windows NT 6.1; WOW64) AppleWebKit/537.31 (KHTML, like Gecko) Chrome/26.0.1410.64 Safari/537.31	50	9	1212	1.69E+12	Illinois	5/20/2013 18:54	under30	Male	white	150	bachelors	1.69E+12	Mon May 20 18:46:29 PDT 2013	Mon May 20 18:54:03 PDT 2013	1.69E+12
1.37E+12	5/22/2013 16:27	5	5	0	0	0	1					1.69E+12	5/22/2013 16:26	Mozilla/5.0 (Windows NT 6.1; WOW64) AppleWebKit/537.31 (KHTML, like Gecko) Chrome/26.0.1410.64 Safari/537.31	50	50	2212	1.69E+12	Illinois	5/22/2013 16:27	under30	Male	asian	80	assoc	1.69E+12	Wed May 22 16:24:12 PDT 2013	Wed May 22 16:27:04 PDT 2013	1.69E+12
1.37E+12	5/20/2013 20:42	5	5	0	1	0	0					1.69E+12	5/20/2013 20:40	Mozilla/5.0 (Macintosh; Intel Mac OS X 10_6_8) AppleWebKit/537.31 (KHTML, like Gecko) Chrome/26.0.1410.65 Safari/537.31	50	50	2113	1.69E+12	Illinois	5/20/2013 20:42	thirties	Female	white	50	bachelors	1.69E+12	Mon May 20 20:38:23 PDT 2013	Mon May 20 20:41:35 PDT 2013	1.69E+12
1.37E+12	5/22/2013 16:27	0.87	0.87	0	1	0	1					1.69E+12	5/22/2013 16:26	Mozilla/5.0 (Windows NT 6.2; WOW64) AppleWebKit/537.31 (KHTML, like Gecko) Chrome/26.0.1410.64 Safari/537.31	50	50	2211	1.69E+12	Massachusetts	5/22/2013 16:27	under30	Male	white	80	assoc	1.69E+12	Wed May 22 16:23:41 PDT 2013	Wed May 22 16:27:09 PDT 2013	1.69E+12
1.37E+12	5/22/2013 10:20	5	4	0	0	0	0					1.69E+12	5/22/2013 10:18	Mozilla/5.0 (Windows NT 6.1; WOW64) AppleWebKit/537.31 (KHTML, like Gecko) Chrome/26.0.1410.64 Safari/537.31	50	30	2221	1.69E+12	New Mexico	5/22/2013 10:20	thirties	Female	white	80	assoc	1.69E+12	Wed May 22 10:16:38 PDT 2013	Wed May 22 10:19:51 PDT 2013	1.69E+12
1.37E+12	5/20/2013 16:24	0.87	0.87	0	0	0	0					1.69E+12	5/20/2013 16:25	Mozilla/5.0 (Windows NT 6.1; WOW64; rv:20.0) Gecko/20100101 Firefox/20.0	87	0	1212	1.69E+12	Florida	5/20/2013 16:25	under30	Male	white	20	bachelors	1.69E+12	Mon May 20 16:14:39 PDT 2013	Mon May 20 16:24:51 PDT 2013	1.69E+12
1.37E+12	5/20/2013 17:35	0.87	0.87	0	1	0	0					1.69E+12	5/20/2013 17:36	Mozilla/5.0 (Windows NT 6.1; WOW64; rv:21.0) Gecko/20100101 Firefox/21.0	9	15	1222	1.69E+12	Florida	5/20/2013 17:36	under30	Male	white	50	assoc	1.69E+12	Mon May 20 17:31:44 PDT 2013	Mon May 20 17:35:57 PDT 2013	1.69E+12
1.37E+12	5/22/2013 21:17	0.87	0.87	0	0	0	0					1.69E+12	5/22/2013 21:16	Mozilla/5.0 (Windows NT 6.1; rv:20.0) Gecko/20100101 Firefox/20.0	50	71	2111	1.69E+12	Washington	5/22/2013 21:17	under30	Male	white	80	bachelors	1.69E+12	Wed May 22 21:13:55 PDT 2013	Wed May 22 21:16:39 PDT 2013	1.69E+12
1.37E+12	5/20/2013 21:09	5	5	0	0	0	0					1.69E+12	5/20/2013 21:07	Mozilla/5.0 (Macintosh; Intel Mac OS X 10.6; rv:20.0) Gecko/20100101 Firefox/20.0	50	50	2222	1.69E+12	California	5/20/2013 21:09	under30	Female	white	20	bachelors	1.69E+12	Mon May 20 21:05:00 PDT 2013	Mon May 20 21:09:07 PDT 2013	1.69E+12
1.37E+12	5/20/2013 16:45	4	4	0	0	1	1					1.69E+12	5/20/2013 16:43	Mozilla/5.0 (Windows NT 6.1; WOW64) AppleWebKit/537.31 (KHTML, like Gecko) Chrome/26.0.1410.64 Safari/537.31	40	40	2223	1.69E+12	California	5/20/2013 16:45	forties	Male	white	150	bachelors	1.69E+12	Mon May 20 16:40:35 PDT 2013	Mon May 20 16:44:31 PDT 2013	1.69E+12
1.37E+12	5/20/2013 16:09	0.87	1	0	0	1	0					1.69E+12	5/20/2013 16:07	Mozilla/5.0 (Windows NT 6.1; WOW64) AppleWebKit/537.31 (KHTML, like Gecko) Chrome/26.0.1410.64 Safari/537.31	1	3	2122	1.69E+12	California	5/20/2013 16:09	under30	Male	asian	80	bachelors	1.69E+12	Mon May 20 16:04:59 PDT 2013	Mon May 20 16:08:35 PDT 2013	1.69E+12
1.37E+12	5/22/2013 8:32	0.87	0.87	0	0	0	0					1.69E+12	5/22/2013 8:28	Mozilla/5.0 (Windows NT 6.1; WOW64) AppleWebKit/537.31 (KHTML, like Gecko) Chrome/26.0.1410.64 Safari/537.31	95	87	2121	1.69E+12	Pennsylvania	5/22/2013 8:32	under30	Male	white	80	assoc	1.69E+12	Wed May 22 08:25:45 PDT 2013	Wed May 22 08:31:53 PDT 2013	1.69E+12
1.37E+12	5/22/2013 8:21	5.99	7	0	0	1	1					1.69E+12	5/22/2013 8:22	Mozilla/5.0 (Windows NT 6.0; rv:21.0) Gecko/20100101 Firefox/21.0	65	30	1222	1.69E+12	Maryland	5/22/2013 8:22	under30	Female	white	50	none	1.69E+12	Wed May 22 08:16:52 PDT 2013	Wed May 22 08:22:12 PDT 2013	1.69E+12
1.37E+12	5/22/2013 22:16	0.87	0.87	0	0	0	0					1.69E+12	5/22/2013 22:17	Mozilla/5.0 (Windows NT 6.1; WOW64) AppleWebKit/537.36 (KHTML, like Gecko) Chrome/27.0.1453.93 Safari/537.36	0	91	1122	1.69E+12	Washington	5/22/2013 22:17	under30	Male	white	80	assoc	1.69E+12	Wed May 22 22:13:12 PDT 2013	Wed May 22 22:17:04 PDT 2013	1.69E+12
[truncated: 1,065 more rows]
